# Supplementary material for: Crystal structure of 2,2-dimethyl-N-(5-methyl­pyridin-2-yl)propanamide
Source: Acta Crystallogr E Crystallogr Commun. 2015 May 23;71(Pt 6):o419–20. doi: 10.1107/S2056989015009378 (PMC4459364; doi:10.1107/S2056989015009378)
Supplement: Supplementary file 1 [file e-71-0o419-sup1.cif]

##############################################################################
#                                                                            #
# This CIF contains the data in a paper accepted for publication in          #
# Acta Crystallographica Section E. It conforms to the requirements of       #
# Notes for Authors for Acta Crystallographica Section E, and has been       #
# peer reviewed under the auspices of the IUCr Commission on Journals.       #
#                                                                            #
# Full details of the Crystallographic Information File format               #
# are given in the paper "The Crystallographic Information File (CIF):       #
# a New Standard Archive File for Crystallography" by S. R. Hall, F. H.      #
# Allen and I. D. Brown [Acta Cryst. (1991), A47, 655-685].                  #
#                                                                            #
# The current version of the core CIF dictionary is obtainable from          #
# ftp://ftp.iucr.org/pub/cif_core.dic.                                       #
#                                                                            #
# Software is freely available for graphical display of the structure(s)     #
# in this CIF. For information consult the CIF software page                 #
# http://www.iucr.org/resources/cif/software.                                #
#                                                                            #
# This file may be used for bona fide research purposes within the           #
# scientific community so long as proper attribution is given to the journal # 
# article from which it was obtained.                                        #
#                                                                            #
##############################################################################
data_I
_database_code_depnum_ccdc_archive 'CCDC 1401551'
_audit_creation_method     SHELXL-2013
_chemical_name_systematic
;
2,2-Dimethyl-<i>N</i>-(5-methylpyridin-2-yl)propanamide
;
_chemical_name_common     ?
_chemical_formula_moiety     'C11 H16 N2 O'
_chemical_formula_sum     'C11 H16 N2 O'
_chemical_formula_iupac     'C11 H16 N2 O'
_chemical_formula_weight     192.26
_chemical_melting_point     ?
_shelx_space_group_comment
;
The symmetry employed for this shelxl refinement is uniquely defined
by the following loop, which should always be used as a source of
symmetry information in preference to the above space-group names.
They are only intended as comments.
;
_space_group_crystal_system     monoclinic
_space_group_name_H-M_alt     'P 21/n'
_space_group_name_Hall     '-P 2yn'
loop_
    _space_group_symop_operation_xyz
    'x, y, z'
    '-x+1/2, y+1/2, -z+1/2'
    '-x, -y, -z'
    'x-1/2, -y-1/2, z-1/2'
_cell_length_a     11.1969(2)
_cell_length_b     8.6439(2)
_cell_length_c     23.8844(5)
_cell_angle_alpha     90
_cell_angle_beta     94.549(2)
_cell_angle_gamma     90
_cell_volume     2304.37(8)
_cell_formula_units_Z     8
_cell_measurement_reflns_used     3890
_cell_measurement_theta_min     3.9210
_cell_measurement_theta_max     73.6240
_cell_measurement_temperature     296(2)
_exptl_crystal_description     plate
_exptl_crystal_colour     colourless
_exptl_crystal_size_max     0.465
_exptl_crystal_size_mid     0.325
_exptl_crystal_size_min     0.105
_exptl_crystal_density_diffrn     1.108
_exptl_crystal_density_meas     ?
_exptl_crystal_density_method     ?
_exptl_crystal_F_000     832
_exptl_absorpt_coefficient_mu     0.573
_exptl_absorpt_correction_type     gaussian
_exptl_absorpt_process_details
;
(CrysAlis PRO; Agilent, 2014)
;
_shelx_estimated_absorpt_T_min     0.777
_shelx_estimated_absorpt_T_max     0.942
_exptl_absorpt_correction_T_min     0.925
_exptl_absorpt_correction_T_max     0.975
_exptl_special_details
;
Absorption correction: CrysAlisPro, Agilent Technologies,
Version 1.171.37.33 (release 27-03-2014 CrysAlis171 .NET)
(compiled Mar 27 2014,17:12:48)
Numerical absorption correction based on gaussian integration over
   a multifaceted crystal model
Empirical absorption correction using spherical harmonics,
 implemented in SCALE3 ABSPACK scaling algorithm.
;
_diffrn_ambient_temperature     296(2)
_diffrn_radiation_type     CuK\a
_diffrn_radiation_wavelength     1.54184
_diffrn_radiation_monochromator     'mirror'
_diffrn_measurement_device_type
                                   'Agilent SuperNova (Dual, Cu at zero, Atlas)'
_diffrn_measurement_device     'four-circle diffractometer'
_diffrn_measurement_method     '\w scans'
_diffrn_detector_area_resol_mean     ?
_diffrn_reflns_number     8391
_diffrn_reflns_av_R_equivalents     0.0211
_diffrn_reflns_theta_min     3.713
_diffrn_reflns_theta_max     73.971
_diffrn_reflns_theta_full     67.684
_diffrn_measured_fraction_theta_max     0.963
_diffrn_measured_fraction_theta_full     0.995
_diffrn_reflns_limit_h_min     -13
_diffrn_reflns_limit_h_max     13
_diffrn_reflns_limit_k_min     -9
_diffrn_reflns_limit_k_max     10
_diffrn_reflns_limit_l_min     -29
_diffrn_reflns_limit_l_max     24
_refine_special_details     ?
_reflns_number_total     4503
_reflns_number_gt     3684
_reflns_threshold_expression     I>2\s(I)
_refine_ls_structure_factor_coef     Fsqd
_refine_ls_matrix_type     full
_refine_ls_R_factor_all     0.0555
_refine_ls_R_factor_gt     0.0470
_refine_ls_wR_factor_gt     0.1379
_refine_ls_wR_factor_ref     0.1484
_refine_ls_goodness_of_fit_ref     1.038
_refine_ls_restrained_S_all     1.038
_refine_ls_number_reflns     4503
_refine_ls_number_parameters     262
_refine_ls_number_restraints     0
_refine_ls_hydrogen_treatment     constr
_refine_ls_weighting_scheme     calc
_refine_ls_weighting_details
              'w=1/[\s^2^(Fo^2^)+(0.0810P)^2^+0.2080P] where P=(Fo^2^+2Fc^2^)/3'
_atom_sites_solution_hydrogens     geom
_atom_sites_solution_primary     ?
_atom_sites_solution_secondary     ?
_refine_ls_shift/su_max     0.000
_refine_ls_shift/su_mean     0.000
_refine_diff_density_max     0.273
_refine_diff_density_min     -0.213
_refine_ls_extinction_method
;
SHELXL2013 (Sheldrick, 2015)
;
_refine_ls_extinction_coef     0.0075(6)
_refine_ls_extinction_expression
                                  'Fc^*^=kFc[1+0.001xFc^2^\l^3^/sin(2\q)]^-1/4^'
loop_
    _atom_type_symbol
    _atom_type_description
    _atom_type_scat_dispersion_real
    _atom_type_scat_dispersion_imag
    _atom_type_scat_source
    'C' 'C' 0.0181 0.0091
                         'International Tables Vol C Tables 4.2.6.8 and 6.1.1.4'
    'H' 'H' 0.0000 0.0000
                         'International Tables Vol C Tables 4.2.6.8 and 6.1.1.4'
    'N' 'N' 0.0311 0.0180
                         'International Tables Vol C Tables 4.2.6.8 and 6.1.1.4'
    'O' 'O' 0.0492 0.0322
                         'International Tables Vol C Tables 4.2.6.8 and 6.1.1.4'
_computing_data_collection
;
CrysAlis PRO (Agilent, 2014)
;
_computing_cell_refinement
;
CrysAlis PRO (Agilent, 2014)
;
_computing_data_reduction
;
CrysAlis PRO (Agilent, 2014)
;
_computing_structure_solution
;
SHELXS2013 (Sheldrick, 2015)
;
_computing_structure_refinement
;
SHELXL2013 (Sheldrick, 2015)
;
_computing_molecular_graphics
;
ORTEP-3 for Windows (Farrugia, 2012)
;
_computing_publication_material
;
WinGX (Farrugia, 2012)
;
loop_
    _atom_site_type_symbol
    _atom_site_label
    _atom_site_fract_x
    _atom_site_fract_y
    _atom_site_fract_z
    _atom_site_U_iso_or_equiv
    _atom_site_adp_type
    _atom_site_calc_flag
    _atom_site_occupancy
    _atom_site_disorder_assembly
    _atom_site_disorder_group
    C C1 0.20122(11) 0.54209(16) 0.13526(5) 0.0525(3) Uani d 1 . .
    C C2 0.19343(14) 0.77138(18) 0.08875(7) 0.0650(4) Uani d 1 . .
    H H2 0.1480 0.8535 0.0736 0.097 Uiso calc 1 . .
    C C3 0.31560(14) 0.77581(19) 0.08401(7) 0.0670(4) Uani d 1 . .
    C C4 0.38057(13) 0.6528(2) 0.10739(7) 0.0701(4) Uani d 1 . .
    H H4 0.4632 0.6499 0.1055 0.105 Uiso calc 1 . .
    C C5 0.32450(12) 0.5351(2) 0.13327(7) 0.0654(4) Uani d 1 . .
    H H5 0.3681 0.4524 0.1492 0.098 Uiso calc 1 . .
    C C6 0.3730(2) 0.9087(3) 0.05543(12) 0.1036(7) Uani d 1 . .
    H H6A 0.4566 0.9132 0.0677 0.155 Uiso calc 1 . .
    H H6B 0.3349 1.0037 0.0649 0.155 Uiso calc 1 . .
    H H6C 0.3639 0.8939 0.0155 0.155 Uiso calc 1 . .
    C C7 0.15945(14) 0.27433(18) 0.16115(6) 0.0618(4) Uani d 1 . .
    C C8 0.07563(15) 0.16852(19) 0.19135(7) 0.0689(4) Uani d 1 . .
    C C9 0.1450(2) 0.0226(2) 0.21008(9) 0.0942(6) Uani d 1 . .
    H H9A 0.1777 -0.0243 0.1782 0.141 Uiso calc 1 . .
    H H9B 0.0920 -0.0490 0.2263 0.141 Uiso calc 1 . .
    H H9C 0.2090 0.0496 0.2375 0.141 Uiso calc 1 . .
    C C10 0.0273(2) 0.2443(2) 0.24272(9) 0.0918(6) Uani d 1 . .
    H H10A -0.0163 0.1692 0.2626 0.138 Uiso calc 1 . .
    H H10B -0.0250 0.3280 0.2309 0.138 Uiso calc 1 . .
    H H10C 0.0929 0.2832 0.2670 0.138 Uiso calc 1 . .
    C C11 -0.0263(2) 0.1254(3) 0.14762(12) 0.1106(8) Uani d 1 . .
    H H11A 0.0066 0.0838 0.1149 0.166 Uiso calc 1 . .
    H H11B -0.0726 0.2160 0.1374 0.166 Uiso calc 1 . .
    H H11C -0.0768 0.0494 0.1631 0.166 Uiso calc 1 . .
    C C12 -0.12246(11) 0.71207(16) 0.19991(6) 0.0520(3) Uani d 1 . .
    C C13 -0.02137(14) 0.65237(19) 0.28397(6) 0.0650(4) Uani d 1 . .
    H H13 0.0409 0.5995 0.3037 0.098 Uiso calc 1 . .
    C C14 -0.09434(14) 0.74294(19) 0.31429(6) 0.0634(4) Uani d 1 . .
    C C15 -0.18413(15) 0.8222(2) 0.28376(7) 0.0710(4) Uani d 1 . .
    H H15 -0.2350 0.8861 0.3023 0.106 Uiso calc 1 . .
    C C16 -0.19970(14) 0.8082(2) 0.22610(7) 0.0660(4) Uani d 1 . .
    H H16 -0.2603 0.8618 0.2054 0.099 Uiso calc 1 . .
    C C17 -0.0774(2) 0.7526(3) 0.37741(7) 0.0909(6) Uani d 1 . .
    H H17A -0.0997 0.8538 0.3894 0.136 Uiso calc 1 . .
    H H17B 0.0051 0.7335 0.3895 0.136 Uiso calc 1 . .
    H H17C -0.1268 0.6765 0.3936 0.136 Uiso calc 1 . .
    C C18 -0.22818(13) 0.6925(2) 0.10586(6) 0.0671(4) Uani d 1 . .
    C C19 -0.21118(14) 0.6626(2) 0.04398(6) 0.0714(4) Uani d 1 . .
    C C20 -0.1518(2) 0.5048(3) 0.03776(9) 0.1036(7) Uani d 1 . .
    H H20A -0.0736 0.5054 0.0575 0.155 Uiso calc 1 . .
    H H20B -0.1445 0.4838 -0.0013 0.155 Uiso calc 1 . .
    H H20C -0.1999 0.4260 0.0532 0.155 Uiso calc 1 . .
    C C21 -0.1325(2) 0.7892(3) 0.02172(9) 0.1074(8) Uani d 1 . .
    H H21A -0.1659 0.8887 0.0293 0.161 Uiso calc 1 . .
    H H21B -0.1291 0.7767 -0.0181 0.161 Uiso calc 1 . .
    H H21C -0.0532 0.7819 0.0400 0.161 Uiso calc 1 . .
    C C22 -0.33408(17) 0.6641(3) 0.01113(8) 0.0955(7) Uani d 1 . .
    H H22A -0.3810 0.5790 0.0230 0.143 Uiso calc 1 . .
    H H22B -0.3242 0.6546 -0.0283 0.143 Uiso calc 1 . .
    H H22C -0.3742 0.7596 0.0180 0.143 Uiso calc 1 . .
    N N1 0.13561(10) 0.65829(14) 0.11338(5) 0.0578(3) Uani d 1 . .
    N N2 0.13689(10) 0.42840(14) 0.16285(5) 0.0577(3) Uani d 1 . .
    H H2A 0.0795 0.4589 0.1821 0.086 Uiso calc 1 . .
    N N3 -0.03374(10) 0.63507(14) 0.22795(5) 0.0589(3) Uani d 1 . .
    N N4 -0.12739(10) 0.69100(15) 0.14133(5) 0.0585(3) Uani d 1 . .
    H H4A -0.0606 0.6758 0.1267 0.088 Uiso calc 1 . .
    O O1 0.23876(14) 0.22212(15) 0.13479(7) 0.0942(4) Uani d 1 . .
    O O2 -0.32545(10) 0.7145(3) 0.12290(6) 0.1234(7) Uani d 1 . .
loop_
    _atom_site_aniso_label
    _atom_site_aniso_U_11
    _atom_site_aniso_U_22
    _atom_site_aniso_U_33
    _atom_site_aniso_U_12
    _atom_site_aniso_U_13
    _atom_site_aniso_U_23
    C1 0.0471(6) 0.0604(7) 0.0506(6) -0.0005(5) 0.0069(5) -0.0061(5)
    C2 0.0609(8) 0.0606(8) 0.0750(9) 0.0020(6) 0.0152(7) 0.0019(7)
    C3 0.0619(8) 0.0670(9) 0.0739(9) -0.0103(7) 0.0180(7) -0.0082(7)
    C4 0.0458(7) 0.0872(11) 0.0783(10) -0.0058(7) 0.0111(6) -0.0054(8)
    C5 0.0476(7) 0.0792(10) 0.0695(9) 0.0046(7) 0.0061(6) 0.0024(7)
    C6 0.0929(14) 0.0845(13) 0.139(2) -0.0182(11) 0.0419(13) 0.0105(12)
    C7 0.0633(8) 0.0634(8) 0.0595(8) 0.0033(7) 0.0093(6) -0.0058(6)
    C8 0.0743(10) 0.0600(8) 0.0730(9) -0.0017(7) 0.0096(8) 0.0039(7)
    C9 0.1260(17) 0.0716(11) 0.0864(12) 0.0159(11) 0.0172(12) 0.0096(9)
    C10 0.1089(15) 0.0753(11) 0.0977(13) 0.0020(10) 0.0486(12) 0.0135(10)
    C11 0.0982(15) 0.1086(17) 0.1210(18) -0.0325(13) -0.0168(14) 0.0207(14)
    C12 0.0441(6) 0.0584(7) 0.0541(7) -0.0037(5) 0.0082(5) -0.0028(5)
    C13 0.0649(8) 0.0748(9) 0.0553(8) 0.0084(7) 0.0041(6) 0.0003(7)
    C14 0.0628(8) 0.0718(9) 0.0566(8) -0.0045(7) 0.0101(6) -0.0074(6)
    C15 0.0643(9) 0.0830(10) 0.0672(9) 0.0103(8) 0.0145(7) -0.0160(8)
    C16 0.0574(8) 0.0769(9) 0.0643(8) 0.0125(7) 0.0078(6) -0.0056(7)
    C17 0.0947(13) 0.1195(16) 0.0590(9) 0.0039(12) 0.0092(9) -0.0124(10)
    C18 0.0479(7) 0.0957(11) 0.0581(8) -0.0060(7) 0.0062(6) -0.0059(7)
    C19 0.0574(8) 0.1030(12) 0.0540(8) -0.0056(8) 0.0058(6) -0.0037(8)
    C20 0.1021(15) 0.1323(18) 0.0765(12) 0.0172(14) 0.0078(10) -0.0312(12)
    C21 0.0894(13) 0.161(2) 0.0718(11) -0.0318(14) 0.0046(10) 0.0262(13)
    C22 0.0681(10) 0.153(2) 0.0636(10) -0.0080(12) -0.0058(8) -0.0082(11)
    N1 0.0483(6) 0.0612(6) 0.0649(7) 0.0024(5) 0.0111(5) -0.0014(5)
    N2 0.0517(6) 0.0616(7) 0.0612(6) 0.0020(5) 0.0141(5) 0.0003(5)
    N3 0.0564(6) 0.0654(7) 0.0555(6) 0.0082(5) 0.0078(5) -0.0030(5)
    N4 0.0464(6) 0.0772(8) 0.0526(6) 0.0019(5) 0.0081(5) -0.0045(5)
    O1 0.1027(10) 0.0738(8) 0.1127(10) 0.0100(7) 0.0496(8) -0.0114(7)
    O2 0.0451(6) 0.250(2) 0.0754(8) -0.0005(9) 0.0067(5) -0.0370(11)
_geom_special_details
;
All e.s.d.'s (except the e.s.d. in the dihedral angle between two l.s. planes)
are estimated using the full covariance matrix. The cell e.s.d.'s are taken
into account individually in the estimation of e.s.d.'s in distances, angles
and torsion angles; correlations between e.s.d.'s in cell parameters are only
used when they are defined by crystal symmetry. An approximate (isotropic)
treatment of cell e.s.d.'s is used for estimating e.s.d.'s involving l.s.
planes.
;
loop_
    _geom_bond_atom_site_label_1
    _geom_bond_atom_site_label_2
    _geom_bond_site_symmetry_2
    _geom_bond_distance
    _geom_bond_publ_flag
    C1 N1 . 1.3269(18) ?
    C1 C5 . 1.3862(19) ?
    C1 N2 . 1.4122(17) ?
    C2 N1 . 1.3346(19) ?
    C2 C3 . 1.382(2) ?
    C2 H2 . 0.9300 ?
    C3 C4 . 1.381(2) ?
    C3 C6 . 1.506(2) ?
    C4 C5 . 1.368(2) ?
    C4 H4 . 0.9300 ?
    C5 H5 . 0.9300 ?
    C6 H6A . 0.9600 ?
    C6 H6B . 0.9600 ?
    C6 H6C . 0.9600 ?
    C7 O1 . 1.2155(19) ?
    C7 N2 . 1.3567(19) ?
    C7 C8 . 1.531(2) ?
    C8 C10 . 1.527(3) ?
    C8 C9 . 1.529(3) ?
    C8 C11 . 1.531(3) ?
    C9 H9A . 0.9600 ?
    C9 H9B . 0.9600 ?
    C9 H9C . 0.9600 ?
    C10 H10A . 0.9600 ?
    C10 H10B . 0.9600 ?
    C10 H10C . 0.9600 ?
    C11 H11A . 0.9600 ?
    C11 H11B . 0.9600 ?
    C11 H11C . 0.9600 ?
    C12 N3 . 1.3314(18) ?
    C12 C16 . 1.384(2) ?
    C12 N4 . 1.4077(17) ?
    C13 N3 . 1.3427(19) ?
    C13 C14 . 1.378(2) ?
    C13 H13 . 0.9300 ?
    C14 C15 . 1.377(2) ?
    C14 C17 . 1.507(2) ?
    C15 C16 . 1.380(2) ?
    C15 H15 . 0.9300 ?
    C16 H16 . 0.9300 ?
    C17 H17A . 0.9600 ?
    C17 H17B . 0.9600 ?
    C17 H17C . 0.9600 ?
    C18 O2 . 1.208(2) ?
    C18 N4 . 1.3565(19) ?
    C18 C19 . 1.527(2) ?
    C19 C21 . 1.526(3) ?
    C19 C22 . 1.529(2) ?
    C19 C20 . 1.531(3) ?
    C20 H20A . 0.9600 ?
    C20 H20B . 0.9600 ?
    C20 H20C . 0.9600 ?
    C21 H21A . 0.9600 ?
    C21 H21B . 0.9600 ?
    C21 H21C . 0.9600 ?
    C22 H22A . 0.9600 ?
    C22 H22B . 0.9600 ?
    C22 H22C . 0.9600 ?
    N2 H2A . 0.8600 ?
    N4 H4A . 0.8600 ?
loop_
    _geom_angle_atom_site_label_1
    _geom_angle_atom_site_label_2
    _geom_angle_atom_site_label_3
    _geom_angle_site_symmetry_1
    _geom_angle_site_symmetry_3
    _geom_angle
    _geom_angle_publ_flag
    N1 C1 C5 . . 122.76(13) ?
    N1 C1 N2 . . 115.06(11) ?
    C5 C1 N2 . . 122.13(13) ?
    N1 C2 C3 . . 125.05(15) ?
    N1 C2 H2 . . 117.5 ?
    C3 C2 H2 . . 117.5 ?
    C4 C3 C2 . . 116.01(14) ?
    C4 C3 C6 . . 122.73(16) ?
    C2 C3 C6 . . 121.25(17) ?
    C5 C4 C3 . . 120.60(14) ?
    C5 C4 H4 . . 119.7 ?
    C3 C4 H4 . . 119.7 ?
    C4 C5 C1 . . 118.49(15) ?
    C4 C5 H5 . . 120.8 ?
    C1 C5 H5 . . 120.8 ?
    C3 C6 H6A . . 109.5 ?
    C3 C6 H6B . . 109.5 ?
    H6A C6 H6B . . 109.5 ?
    C3 C6 H6C . . 109.5 ?
    H6A C6 H6C . . 109.5 ?
    H6B C6 H6C . . 109.5 ?
    O1 C7 N2 . . 121.70(15) ?
    O1 C7 C8 . . 121.50(15) ?
    N2 C7 C8 . . 116.72(13) ?
    C10 C8 C9 . . 108.82(16) ?
    C10 C8 C11 . . 111.11(19) ?
    C9 C8 C11 . . 109.45(17) ?
    C10 C8 C7 . . 113.06(14) ?
    C9 C8 C7 . . 108.31(15) ?
    C11 C8 C7 . . 106.00(15) ?
    C8 C9 H9A . . 109.5 ?
    C8 C9 H9B . . 109.5 ?
    H9A C9 H9B . . 109.5 ?
    C8 C9 H9C . . 109.5 ?
    H9A C9 H9C . . 109.5 ?
    H9B C9 H9C . . 109.5 ?
    C8 C10 H10A . . 109.5 ?
    C8 C10 H10B . . 109.5 ?
    H10A C10 H10B . . 109.5 ?
    C8 C10 H10C . . 109.5 ?
    H10A C10 H10C . . 109.5 ?
    H10B C10 H10C . . 109.5 ?
    C8 C11 H11A . . 109.5 ?
    C8 C11 H11B . . 109.5 ?
    H11A C11 H11B . . 109.5 ?
    C8 C11 H11C . . 109.5 ?
    H11A C11 H11C . . 109.5 ?
    H11B C11 H11C . . 109.5 ?
    N3 C12 C16 . . 122.75(13) ?
    N3 C12 N4 . . 113.83(11) ?
    C16 C12 N4 . . 123.38(13) ?
    N3 C13 C14 . . 124.64(14) ?
    N3 C13 H13 . . 117.7 ?
    C14 C13 H13 . . 117.7 ?
    C15 C14 C13 . . 116.30(14) ?
    C15 C14 C17 . . 122.08(15) ?
    C13 C14 C17 . . 121.62(16) ?
    C14 C15 C16 . . 120.94(14) ?
    C14 C15 H15 . . 119.5 ?
    C16 C15 H15 . . 119.5 ?
    C15 C16 C12 . . 118.01(14) ?
    C15 C16 H16 . . 121.0 ?
    C12 C16 H16 . . 121.0 ?
    C14 C17 H17A . . 109.5 ?
    C14 C17 H17B . . 109.5 ?
    H17A C17 H17B . . 109.5 ?
    C14 C17 H17C . . 109.5 ?
    H17A C17 H17C . . 109.5 ?
    H17B C17 H17C . . 109.5 ?
    O2 C18 N4 . . 121.25(14) ?
    O2 C18 C19 . . 122.54(14) ?
    N4 C18 C19 . . 116.20(13) ?
    C21 C19 C18 . . 109.61(16) ?
    C21 C19 C22 . . 109.63(17) ?
    C18 C19 C22 . . 108.60(14) ?
    C21 C19 C20 . . 109.78(18) ?
    C18 C19 C20 . . 109.45(16) ?
    C22 C19 C20 . . 109.75(18) ?
    C19 C20 H20A . . 109.5 ?
    C19 C20 H20B . . 109.5 ?
    H20A C20 H20B . . 109.5 ?
    C19 C20 H20C . . 109.5 ?
    H20A C20 H20C . . 109.5 ?
    H20B C20 H20C . . 109.5 ?
    C19 C21 H21A . . 109.5 ?
    C19 C21 H21B . . 109.5 ?
    H21A C21 H21B . . 109.5 ?
    C19 C21 H21C . . 109.5 ?
    H21A C21 H21C . . 109.5 ?
    H21B C21 H21C . . 109.5 ?
    C19 C22 H22A . . 109.5 ?
    C19 C22 H22B . . 109.5 ?
    H22A C22 H22B . . 109.5 ?
    C19 C22 H22C . . 109.5 ?
    H22A C22 H22C . . 109.5 ?
    H22B C22 H22C . . 109.5 ?
    C1 N1 C2 . . 117.08(12) ?
    C7 N2 C1 . . 124.47(12) ?
    C7 N2 H2A . . 117.8 ?
    C1 N2 H2A . . 117.8 ?
    C12 N3 C13 . . 117.35(12) ?
    C18 N4 C12 . . 125.79(12) ?
    C18 N4 H4A . . 117.1 ?
    C12 N4 H4A . . 117.1 ?
loop_
    _geom_torsion_atom_site_label_1
    _geom_torsion_atom_site_label_2
    _geom_torsion_atom_site_label_3
    _geom_torsion_atom_site_label_4
    _geom_torsion_site_symmetry_1
    _geom_torsion_site_symmetry_2
    _geom_torsion_site_symmetry_3
    _geom_torsion_site_symmetry_4
    _geom_torsion
    _geom_torsion_publ_flag
    N1 C2 C3 C4 . . . . -0.6(3) ?
    N1 C2 C3 C6 . . . . -179.97(18) ?
    C2 C3 C4 C5 . . . . 0.2(2) ?
    C6 C3 C4 C5 . . . . 179.56(18) ?
    C3 C4 C5 C1 . . . . 0.3(2) ?
    N1 C1 C5 C4 . . . . -0.3(2) ?
    N2 C1 C5 C4 . . . . -177.72(14) ?
    O1 C7 C8 C10 . . . . 151.67(19) ?
    N2 C7 C8 C10 . . . . -31.6(2) ?
    O1 C7 C8 C9 . . . . 31.0(2) ?
    N2 C7 C8 C9 . . . . -152.30(15) ?
    O1 C7 C8 C11 . . . . -86.4(2) ?
    N2 C7 C8 C11 . . . . 90.33(19) ?
    N3 C13 C14 C15 . . . . -1.3(3) ?
    N3 C13 C14 C17 . . . . 177.95(17) ?
    C13 C14 C15 C16 . . . . 0.9(3) ?
    C17 C14 C15 C16 . . . . -178.27(18) ?
    C14 C15 C16 C12 . . . . 0.1(3) ?
    N3 C12 C16 C15 . . . . -0.9(2) ?
    N4 C12 C16 C15 . . . . -178.46(15) ?
    O2 C18 C19 C21 . . . . 119.0(2) ?
    N4 C18 C19 C21 . . . . -61.9(2) ?
    O2 C18 C19 C22 . . . . -0.8(3) ?
    N4 C18 C19 C22 . . . . 178.35(18) ?
    O2 C18 C19 C20 . . . . -120.6(2) ?
    N4 C18 C19 C20 . . . . 58.5(2) ?
    C5 C1 N1 C2 . . . . 0.0(2) ?
    N2 C1 N1 C2 . . . . 177.54(12) ?
    C3 C2 N1 C1 . . . . 0.5(2) ?
    O1 C7 N2 C1 . . . . -0.2(2) ?
    C8 C7 N2 C1 . . . . -176.94(13) ?
    N1 C1 N2 C7 . . . . 142.20(14) ?
    C5 C1 N2 C7 . . . . -40.2(2) ?
    C16 C12 N3 C13 . . . . 0.6(2) ?
    N4 C12 N3 C13 . . . . 178.41(13) ?
    C14 C13 N3 C12 . . . . 0.5(2) ?
    O2 C18 N4 C12 . . . . 0.7(3) ?
    C19 C18 N4 C12 . . . . -178.44(15) ?
    N3 C12 N4 C18 . . . . 148.58(15) ?
    C16 C12 N4 C18 . . . . -33.7(2) ?
loop_
    _geom_hbond_atom_site_label_D
    _geom_hbond_atom_site_label_H
    _geom_hbond_atom_site_label_A
    _geom_hbond_site_symmetry_A
    _geom_hbond_distance_DH
    _geom_hbond_distance_HA
    _geom_hbond_distance_DA
    _geom_hbond_angle_DHA
    N2 H2A N3 . 0.86 2.31 3.1192(16) 156
    N4 H4A N1 . 0.86 2.25 3.0837(16) 163
    C4 H4 O2 1_655 0.93 2.43 3.3262(19) 160
_shelx_hkl_file
;
   0   0   2 198792. 832.574   4
   0   0   3 12.0131 15.2227   4
   0   0   4 302182. 1422.33   4
   0   0   5 0.15801 31.4676   4
   0   0   6 9901.21 315.192   4
   0   0  -7 17.5507 36.2686   3
   0   0  -8 381230. 2548.82   3
   0   0  -9 64.9483 46.4785   3
   0   0 -10 7409.14 408.010   3
   0   0 -11-31.4061 60.6954   3
   0   0 -12 291745. 2913.57   3
   0   0 -13-24.6186 69.3300   3
   0   0 -14 4923.41 423.543   3
   0   0 -15 24.3548 54.4622   3
   0   0 -16 3225.55 372.662   3
   0   0 -17 8.27054 56.6579   3
   0   0 -17-13.8252 32.2753  10
   0   0 -18 33.1339 72.9547   3
   0   0 -18 493.351 82.9639  10
   0   0 -19 25.8215 63.0204   3
   0   0 -19-43.7752 40.1666  10
   0   0 -20 2852.91 202.796  10
   0   0 -20 2069.19 345.793   3
   0   0 -21-51.4346 52.9892  10
   0   0 -22 1355.62 145.089  10
   0   0 -23 39.8531 57.3355  10
   0   0 -24 277.744 76.1886  10
   0   0 -25-56.5838 42.7045  10
   0   0 -26 184.676 56.6733  10
   0   0 -27-61.4865 42.8467  10
   0   0 -28 80.0001 33.2200  10
   0   0 -29 5.58038 19.9872   6
   0   1   0 24.8378 12.3163   1
   0   1   0-1.87691 10.9044   2
   0   1   1 239190. 1015.56   2
   0   1  -1 229904. 1025.22   2
   0   1  -2 172490. 899.354   3
   0   1  -3 31913.1 456.001   3
   0  -1   3 32634.2 381.771   4
   0  -1   5 84293.0 821.593   4
   0   1  -5 72392.2 871.176   3
   0  -1   6 3159.79 164.570   4
   0   1  -6 2929.77 194.389   3
   0  -1   7 261640. 1638.71   4
   0   1  -7 278391. 2055.29   3
   0   1  -8 108721. 1383.37   3
   0  -1   8 101621. 1098.87   4
   0  -1   9 7733.33 314.985   4
   0   1  -9 8517.60 419.515   3
   0  -1 -10 143236. 1762.40   3
   0   1 -10 143791. 1834.46   3
   0   1 -11 39981.6 1024.05   3
   0  -1 -11 40629.8 1006.78   3
   0  -1 -12 23622.4 804.232   3
   0   1 -12 22975.6 822.485   3
   0   1 -13 3742.92 355.043   3
   0  -1 -13 3687.54 341.551   3
   0   1 -14 7506.66 526.521   3
   0  -1 -14 6635.29 485.275   3
   0  -1 -15 5116.42 442.948   3
   0   1 -15 4928.37 453.799   3
   0  -1 -16 56.5169 62.7267   3
   0   1 -16-1.74153 54.9184   3
   0   1 -17 2736.45 375.573   3
   0  -1 -17 2735.19 356.403   3
   0   1 -17 2843.94 182.615  10
   0  -1 -17 2672.57 177.198  10
   0  -1 -18 73.6171 36.9671  10
   0  -1 -18 123.476 91.3399   3
   0   1 -18 95.1417 48.6763  10
   0  -1 -19 197.824 59.2303  10
   0   1 -19 193.287 121.918   3
   0   1 -19 370.590 75.1446  10
   0  -1 -20 1006.70 123.609  10
   0   1 -20 971.473 118.006  10
   0   1 -21 213.267 63.8098  10
   0  -1 -21 246.368 69.8871  10
   0   1 -22 2485.97 192.226  10
   0  -1 -22 2649.48 199.440  10
   0  -1 -23 580.734 101.950  10
   0   1 -23 598.844 98.9682  10
   0  -1 -24 218.846 64.0969  10
   0   1 -24 189.483 67.0191  10
   0  -1 -25 172.636 60.5016  10
   0   1 -25 121.607 52.9038  10
   0  -1 -26-30.5311 34.1612  10
   0   1 -26-10.0596 35.1629  10
   0   1 -27 23.1284 29.0487  10
   0  -1 -27-9.79515 36.3247  10
   0  -1 -28 25.1210 24.4676   6
   0  -1 -28-10.4161 29.4139  10
   0   1 -29 271.728 46.2342   6
   0   2  -1 396586. 1938.45   2
   0   2   1 397986. 1457.95   1
   0   2  -2 65812.2 662.104   3
   0   2   2 66813.0 791.194   2
   0   2  -2 66923.5 798.650   2
   0   2  -3 45804.5 623.242   3
   0   2  -3 46520.0 696.791   2
   0  -2   4 85936.8 829.434   4
   0   2  -4 87809.7 932.770   3
   0   2  -5 146687. 1304.97   3
   0  -2   5 149007. 1083.53   4
   0  -2   6 50750.4 662.213   4
   0   2  -6 50399.1 825.161   3
   0  -2   7 139863. 1195.06   4
   0   2  -7 128947. 1443.94   3
   0   2  -8 112705. 1453.05   3
   0  -2   8 111832. 1115.61   4
   0   2  -9 54452.3 1084.51   3
   0  -2   9 56658.1 827.964   4
   0   2 -10 99378.0 1560.73   3
   0  -2  10 102258. 1155.31   4
   0  -2  11 129754. 1364.75   4
   0  -2 -11 132595. 1818.28   3
   0   2 -11 133618. 1926.35   3
   0  -2 -12 506.392 119.611   3
   0   2 -12 459.697 135.131   3
   0   2 -13 22119.2 875.006   3
   0  -2 -13 22356.5 830.856   3
   0   2 -14 4325.72 407.012   3
   0  -2 -14 4974.36 417.719   3
   0   2 -15 6870.95 532.804   3
   0  -2 -15 6949.78 515.972   3
   0  -2 -16 727.195 194.219   3
   0  -2 -16 953.283 105.801  10
   0   2 -16 1178.34 234.111   3
   0  -2 -17 2287.17 314.626   3
   0   2 -17 2766.50 375.844   3
   0  -2 -17 2986.95 189.073  10
   0   2 -17 2871.40 189.159  10
   0  -2 -18 268.361 63.1754  10
   0   2 -18 350.308 72.4110  10
   0   2 -18 542.707 173.688   3
   0  -2 -18 435.594 151.742   3
   0   2 -19 653.959 205.687   3
   0  -2 -19 392.161 152.475   3
   0   2 -19 557.871 97.4413  10
   0  -2 -19 709.696 99.6531  10
   0  -2 -20 288.190 75.0322  10
   0   2 -20 243.490 59.4588  10
   0   2 -21 26.3424 38.0805  10
   0  -2 -21 42.1481 46.1188  10
   0   2 -22 313.834 72.5133  10
   0  -2 -22 272.723 74.4687  10
   0   2 -23 3725.17 226.648  10
   0  -2 -23 3566.60 225.865  10
   0  -2 -24 282.973 73.6679  10
   0   2 -24 304.536 67.6393  10
   0   2 -25 453.507 79.1195  10
   0  -2 -25 554.450 89.1630  10
   0   2 -26 1134.62 108.713  10
   0  -2 -26 1125.42 114.318  10
   0  -2 -27 36.5054 30.6871  10
   0  -2 -28 506.809 64.6187  10
   0   2 -28 431.971 63.2345   6
   0   2 -29 704.509 65.7161   6
   0   3   0-60.6790 48.7355   2
   0   3   1 7962.34 332.953   2
   0   3   1 7003.94 221.426   1
   0   3  -1 7362.34 332.972   2
   0   3  -2 867.184 116.863   2
   0   3   2 785.371 85.2950   1
   0   3   2 578.705 95.6222   2
   0   3  -3 8261.59 362.470   2
   0   3  -3 7478.32 273.998   3
   0   3  -4 1009.45 132.738   2
   0   3  -4 1013.57 110.541   3
   0   3  -5 14467.8 507.220   2
   0  -3   5 14452.7 407.052   4
   0   3  -5 13755.2 437.333   3
   0  -3   6 7650.22 290.250   4
   0   3  -6 7257.94 341.898   3
   0   3  -6 7511.43 379.313   2
   0   3  -7 1703.51 178.625   3
   0   3  -7 1547.95 180.114   2
   0  -3   7 1528.65 125.772   4
   0   3  -8 22613.4 689.504   3
   0   3  -8 24070.4 730.246   2
   0   3  -9 88075.0 1439.94   3
   0   3  -9 90351.6 1466.39   2
   0   3 -10 22348.4 748.628   2
   0   3 -10 23403.2 784.711   3
   0   3 -11 149.399 73.8283   3
   0   3 -11 147.203 72.1155   2
   0  -3 -11 134.954 74.2609   3
   0   3 -12 8614.87 498.016   2
   0  -3 -12 8081.16 481.937   3
   0   3 -12 7985.57 511.653   3
   0  -3 -13 7028.70 473.295   3
   0   3 -13 6879.98 455.885   2
   0   3 -13 6746.65 504.098   3
   0   3 -14 22403.1 949.160   3
   0   3 -14 22176.0 838.445   2
   0  -3 -14 23714.3 921.388   3
   0   3  15 2035.77 141.864  11
   0   3 -15 1547.25 251.861   3
   0   3 -15 2392.60 280.458   2
   0  -3 -15 1874.26 278.369   3
   0  -3 -16 4456.95 431.916   3
   0  -3 -16 4919.72 240.153  10
   0   3 -16 4118.14 449.584   3
   0   3  16 4778.19 224.181  11
   0   3 -16 4658.29 398.218   2
   0   3 -17 6130.26 276.885  10
   0  -3 -17 6080.50 522.462   3
   0  -3 -17 5833.28 268.472  10
   0   3 -17 5823.04 557.761   3
   0   3  17 5707.61 255.546  11
   0   3 -18 12573.0 839.656   3
   0   3  18 12603.9 376.209  11
   0   3 -18 12129.7 398.314  10
   0  -3 -18 12185.8 766.036   3
   0  -3 -18 12208.6 399.450  10
   0  -3 -19 17066.2 481.414  10
   0   3 -19 17286.0 482.228  10
   0   3  19 17788.1 445.213  11
   0  -3 -20 1680.95 155.406  10
   0   3  20 1756.25 138.887  11
   0   3 -20 1821.76 158.970  10
   0  -3 -21 325.419 71.9415  10
   0   3 -21 309.927 71.3447  10
   0  -3 -22-13.7866 35.3608  10
   0   3 -22 39.2762 42.9724  10
   0   3 -23 1376.12 131.230  10
   0  -3 -23 1370.02 138.355  10
   0  -3 -24 91.3338 49.3803  10
   0  -3 -25 212.894 53.8908  10
   0  -3 -26 75.1068 35.2643  10
   0   3 -27 80.3917 35.8230   6
   0  -3 -27 120.974 38.4231  10
   0   3 -28-11.8140 21.8981   6
   0   4   0 71625.8 1200.80   2
   0   4  -1 72377.8 1226.72   2
   0   4   1 71894.5 1216.78   2
   0   4  -2 786.015 134.191   2
   0   4   2 606.488 123.166   2
   0   4  -3 42803.9 990.101   2
   0   4   4 38695.3 739.710   1
   0   4  -4 39439.0 966.467   2
   0   4  -5 42481.0 1033.10   2
   0   4   5 39429.2 817.288   1
   0  -4   5 41890.5 815.598   4
   0   4  -6 3920.98 264.325   3
   0   4  -6 4405.78 345.760   2
   0   4  -7 4029.71 337.386   2
   0   4  -7 3915.14 284.637   3
   0   4  -8 1026.77 149.562   3
   0   4  -8 1014.55 179.416   2
   0   4  -9 321.153 101.538   2
   0   4  -9 260.918 84.7168   3
   0  -4 -10 44.2621 44.1016   3
   0   4 -10 106.524 80.7279   2
   0   4 -11 4017.51 353.742   3
   0   4 -11 3835.64 361.893   2
   0   4 -12 541.037 141.116   3
   0   4 -12 441.613 131.993   2
   0   4  13 38.5737 29.0763  11
   0   4 -13-76.0302 64.2008   2
   0   4 -13 62.7173 54.3238   3
   0   4 -13 50.4159 33.9492   5
   0   4 -14-19.6004 59.8871   3
   0   4 -14 51.3779 54.6943   2
   0   4  14 30.9714 31.0199  11
   0   4  15 22676.4 516.759  11
   0   4 -15 21251.3 931.579   2
   0   4 -15 20295.5 965.061   3
   0   4 -16 5303.64 463.830   2
   0   4 -16 4140.13 451.075   3
   0  -4 -16 4694.09 232.124  10
   0   4  16 4719.76 245.608  11
   0  -4 -17 411.723 78.5437  10
   0   4  17 418.004 80.5142  11
   0   4  18 19716.6 495.275  11
   0  -4 -18 19200.2 489.172  10
   0  -4 -19 101.241 39.5450  10
   0   4  19 168.534 60.9215  11
   0   4  20 248.027 65.6083  11
   0  -4 -20 87.7023 47.5330  10
   0   4  21 7142.86 280.567  11
   0  -4 -21 6830.22 289.688  10
   0   4  22-7.69682 34.8499  11
   0  -4 -22 28.1975 45.9572  10
   0  -4 -23 95.0881 46.9374  10
   0  -4 -24 2248.78 147.259  10
   0   4 -25 426.319 73.0533   6
   0  -4 -25 436.195 66.3284  10
   0   4 -26 181.025 45.5777   6
   0  -4 -26 229.185 41.2940  10
   0   4 -27 237.387 40.8272   6
   0   5   0-13.4308 50.1629   2
   0   5   1 10182.2 542.740   2
   0   5  -1 10075.2 545.481   2
   0   5  -2 20712.8 771.635   2
   0   5  -3 39.1293 60.8636   2
   0   5  -4 2545.86 284.653   2
   0   5  -5 4352.48 377.197   2
   0   5  -6 3246.25 337.327   2
   0   5  -7 14847.0 735.977   2
   0   5  -8 3506.71 365.371   2
   0   5  -9 1175.68 219.798   2
   0   5  10 4136.38 213.474  11
   0   5 -10 3656.99 392.882   2
   0   5 -10 3751.45 186.690   5
   0   5 -11 6317.81 529.193   2
   0   5  11 6964.04 284.491  11
   0   5 -11 6441.10 246.822   5
   0   5 -12 265.947 55.3322   5
   0   5 -12 366.327 145.477   2
   0   5  12 367.538 79.1494  11
   0   5  13 9366.44 347.289  11
   0   5 -13 8798.33 635.205   2
   0   5 -13 8919.44 304.199   5
   0   5  14 465.238 88.1659  11
   0   5 -14 71.4708 105.427   2
   0   5 -15 4549.31 458.907   2
   0   5  15 4504.73 250.464  11
   0   5  16 25656.8 588.259  11
   0   5  17 511.122 98.0003  11
   0   5  18 909.682 115.179  11
   0   5  19 3249.20 206.358  11
   0   5  20 2757.37 182.800  11
   0   5 -21 363.732 75.6338   6
   0   5  21 431.463 72.4467  11
   0   5  22 183.608 47.3601  11
   0   5 -22 260.738 60.5581   6
   0   5  23 39.6902 29.8289  11
   0   5 -23 64.2757 40.1498   6
   0   5 -24 931.493 92.2729   6
   0   5 -25 95.1402 28.7279   6
   0   6  -1 65.7955 61.6938   2
   0   6  -2 1002.86 105.674   9
   0   6  -2 985.435 99.7068   5
   0   6  -2 854.259 183.079   2
   0   6  -3 2161.01 155.879   9
   0   6   3 2184.13 151.317   5
   0   6  -3 2048.32 142.859   5
   0   6  -3 2074.98 296.877   2
   0   6   4 6428.59 259.062   9
   0   6  -4 6204.78 247.263   5
   0   6  -4 5767.20 493.812   2
   0   6   4 6620.17 264.764   5
   0   6   5 18231.7 448.244  11
   0   6  -5 16707.5 852.436   2
   0   6  -5 16839.8 408.021   5
   0   6   5 17000.0 430.281   5
   0   6   5 16844.0 416.069   9
   0   6   6 1738.27 141.781   5
   0   6  -6 1748.86 134.471   5
   0   6  -6 1687.78 281.716   2
   0   6   6 1976.40 153.124  11
   0   6   6 1588.27 130.502   9
   0   6   7 15.3194 29.2129   9
   0   6  -7 31.8331 70.2797   2
   0   6   7 57.0864 40.8562  11
   0   6  -7 77.5794 36.2041   5
   0   6   7 31.1155 38.0618   5
   0   6   8 2103.27 145.890   9
   0   6   8 2197.03 167.402  11
   0   6   8 1850.25 149.999   5
   0   6  -8 1924.91 142.124   5
   0   6   9 3727.88 211.345   5
   0   6  -9 3750.50 198.286   5
   0   6   9 3325.88 181.991   9
   0   6  -9 3369.91 415.415   2
   0   6   9 4056.44 230.404  11
   0   6 -10 6715.74 585.417   2
   0   6  10 6961.96 306.120  11
   0   6 -10 6725.43 266.048   5
   0   6  10 6858.35 288.436   5
   0   6  11 6240.59 293.388  11
   0   6 -11 5935.81 557.921   2
   0   6 -11 5589.03 246.374   5
   0   6  11 5623.45 261.908   5
   0   6 -12 24503.5 1133.00   2
   0   6 -12 23998.0 515.383   5
   0   6  12 25098.0 585.409  11
   0   6  12 24727.8 551.952   5
   0   6  13 12082.5 410.457  11
   0   6 -13 12235.0 369.687   5
   0   6  13 12058.2 383.215   5
   0   6  14 941.528 121.040  11
   0   6  14 977.685 116.219   5
   0   6  15 3748.58 207.706   5
   0   6  15 3646.05 226.941  11
   0   6  16 2068.38 174.038  11
   0   6  17 10604.2 374.188  11
   0   6  18 1820.15 152.931  11
   0   6  19 3262.16 196.811  11
   0   6  20 33.2488 37.4061  11
   0   6  21-1.07532 31.9289  11
   0   6  22 248.657 49.4118  11
   0   6  23 94.6797 30.1928  11
   0   7   0-9.50396 41.8597   9
   0   7   0-14.7456 39.8636   5
   0   7  -1 5276.56 264.829   9
   0   7   1 4985.52 253.606   9
   0   7   1 5023.17 245.124   5
   0   7  -1 5029.76 241.371   5
   0   7   2 14759.8 418.014   5
   0   7  -2 14374.8 407.872   5
   0   7   2 14614.4 429.026   9
   0   7   3 9221.76 333.223   5
   0   7   3 9322.94 341.368   9
   0   7  -3 9502.17 333.457   5
   0   7   4 201.448 56.3944   9
   0   7  -4 159.497 108.277   2
   0   7   4 329.689 73.2360   5
   0   7  -4 262.584 62.5628   5
   0   7   5 11876.9 379.166   9
   0   7  -5 12171.9 372.508   5
   0   7  -5 12807.5 835.130   2
   0   7   5 12761.2 396.509   5
   0   7   5 12252.3 381.818  11
   0   7  -6 23282.4 515.060   5
   0   7   6 22247.4 523.631  11
   0   7  -6 22381.4 1120.41   2
   0   7   6 22227.3 511.455   9
   0   7   6 22947.5 535.145   5
   0   7   7 2042.71 168.296  11
   0   7   7 2054.90 165.978   5
   0   7   7 2017.43 156.061   9
   0   7  -7 2168.12 162.082   5
   0   7   8 7569.59 315.457  11
   0   7   8 6930.58 280.448   9
   0   7  -8 7131.15 288.990   5
   0   7   8 7624.11 312.285   5
   0   7   9 5878.14 274.766   5
   0   7   9 5467.00 245.865   9
   0   7  -9 5520.85 253.184   5
   0   7   9 5703.05 277.287  11
   0   7  10 6215.05 281.545   5
   0   7 -10 6363.56 270.358   5
   0   7  10 6129.59 291.938  11
   0   7  11 941.404 112.710   5
   0   7 -11 791.555 97.7056   5
   0   7  11 840.545 114.254  11
   0   7  12 244.399 61.1282   5
   0   7  12 196.576 67.4155  11
   0   7 -12 236.793 62.7933   5
   0   7  13-16.1108 51.3975  11
   0   7 -13 44.8218 35.5693   5
   0   7  13-19.2514 38.1118   5
   0   7  14 947.201 101.131   5
   0   7  14 952.062 119.730  11
   0   7  15 2207.71 173.969  11
   0   7  16 156.128 59.7806  11
   0   7  17 2032.61 155.044  11
   0   7  18 1024.55 107.276  11
   0   7  19 1885.51 135.631  11
   0   7  20 568.561 71.1137  11
   0   7  21 256.624 47.5809  11
   0   7  22 54.6172 21.3541  11
   0   8   0 41.5211 48.7559   5
   0   8  -1 9431.97 340.849   5
   0   8   1 9624.28 345.633   5
   0   8   2-8.25194 43.9293   5
   0   8  -2 51.2921 50.9510   5
   0   8  -3 5164.99 251.390   5
   0   8   3 5184.93 254.553   5
   0   8  -4 931.650 111.159   5
   0   8   4 825.582 102.498   5
   0   8   5 61.2183 44.4184   5
   0   8   5 175.461 60.2228   9
   0   8   5 92.4357 48.9751  11
   0   8  -5 74.7607 51.7752   5
   0   8  -6 1344.76 129.258   5
   0   8   6 1233.58 126.062   5
   0   8   6 1266.08 125.078  11
   0   8   6 1291.17 126.619   9
   0   8   7 227.389 57.0652  11
   0   8  -7 256.262 65.0107   5
   0   8   7 249.852 60.6758   5
   0   8   7 228.085 61.6026   9
   0   8   8-15.0572 39.1912   9
   0   8   8-19.5476 37.3846  11
   0   8  -8-25.0756 42.1902   5
   0   8   8 11.6221 37.4475   5
   0   8  -9 79.4892 49.4590   5
   0   8   9 4.49001 40.6540  11
   0   8   9 27.6958 27.5539   5
   0   8  10-41.6014 30.7754   5
   0   8  10 10.7996 33.8984  11
   0   8 -10 42.5794 44.0594   5
   0   8  11 11.3093 42.8157  11
   0   8 -11 111.182 50.3831   5
   0   8  11 8.08644 27.7980   5
   0   8  12 399.616 66.6932   5
   0   8  12 389.614 72.6741  11
   0   8  13 55.0944 37.4726  11
   0   8  13 9.31444 26.5545   5
   0   8  14 622.365 86.6706  11
   0   8  15 458.769 76.0508  11
   0   8  16 92.0193 37.7697  11
   0   8  17 586.485 76.2433  11
   0   8  18 7.44037 30.2211  11
   0   8  19 56.0707 26.0197  11
   0   9   0 28.6645 45.8324   5
   0   9   1 4200.51 214.453   5
   0   9  -1 4230.22 215.784   5
   0   9   2-28.1316 43.1664   5
   0   9  -2 16.5286 36.6702   5
   0   9   3 142.356 47.9832   5
   0   9  -3 205.323 59.0945   5
   0   9  -4 430.295 75.0776   5
   0   9   4 471.452 78.9742   5
   0   9   5 5225.81 230.903   5
   0   9  -5 5458.33 238.915   5
   0   9   6 1742.56 133.961   5
   0   9  -6 1687.81 134.032   5
   0   9   7 654.738 83.3805   5
   0   9  -7 618.902 83.6529   5
   0   9  -8 139.319 48.8348   5
   0   9   8 68.6643 33.4845   5
   0   9   8 109.451 37.3455  11
   0   9  -9 612.818 78.2245   5
   0   9   9 554.482 71.3109   5
   0   9   9 400.562 63.0488  11
   0   9  10 2.79928 22.1081   5
   0   9  10 14.7510 25.8700  11
   0   9  11 165.043 36.1899   5
   0   9  11 191.823 46.8625  11
   0   9  12-21.6815 25.9066  11
   0   9  13 131.358 39.9798  11
   0   9  14 142.984 37.1087  11
   0   9  15 51.3776 27.0250  11
   0  10   0 1119.59 93.2166   5
   0  10   1 689.303 74.7834   5
   0  10  -1 723.456 77.6014   5
   0  10   2 340.004 55.0373   5
   0  10  -2 281.573 52.2776   5
   0  10   3 1434.83 100.284   5
   0  10  -3 1397.08 103.211   5
   0  10   4 110.380 32.7744   5
   0  10  -4 124.881 42.8216   5
   0  10   5-20.5033 31.3062   5
   0  10  -5 33.0266 28.3005   5
   0  10  -6 44.4461 28.3958   5
   0  10   6 56.9083 27.7567   5
   0  10   7-3.13657 16.3381   5
   1   0 -29 479.878 59.7527  10
   1   0 -28-19.9261 33.3496  10
   1   0 -27 449.273 71.5585  10
   1   0 -26 5.98879 39.3221  10
   1   0 -25 4703.73 243.602  10
   1   0 -24 62.5444 49.3486  10
   1   0 -23 10292.4 377.590  10
   1   0 -22-19.6790 53.4138  10
   1   0 -21 3642.78 225.481  10
   1   0 -20 34.5833 78.5522   3
   1   0 -20 51.2902 44.1402  10
   1   0 -19 3320.35 422.599   3
   1   0 -19 3211.46 201.853  10
   1   0 -18-12.2639 39.7208  10
   1   0 -18 3.00144 87.1497   3
   1   0 -17 1077.85 229.670   3
   1   0 -17 1074.66 109.190  10
   1   0 -16-15.4623 50.9865   3
   1   0 -15 6515.82 517.808   3
   1   0 -14-9.86046 70.6367   3
   1   0 -13 56054.9 1353.72   3
   1   0 -12 36.1385 65.1760   3
   1   0 -11 411571. 3274.60   3
   1   0 -10 19.0794 52.6565   3
   1   0  -9 135921. 1659.50   3
   1   0  -8 6.39307 39.4828   3
   1   0  -7 36014.6 733.608   3
   1   0  -6 32.1726 34.8794   3
   1   0  -5 22172.2 479.737   3
   1   0  -4 21.8817 20.2861   3
   1   0  -3 177.794 36.7470   3
   1   0  -2 4.30577 14.1629   3
   1   0  -1 144292. 779.116   3
   1   0   0 395.597 42.6749   4
  -1   0   0-3.09576 13.1286   1
   1   0   1 7209.63 195.280   4
   1   0   2 4.66225 17.8794   4
   1   0   3 537426. 2132.42   4
   1   0   4-45.1692 42.4257   4
   1   0   5 713892. 2887.60   4
   1   0   6 6.51015 42.4197   4
   1   0   7 128197. 1374.65   4
   1   0   8 50.2161 53.8897   4
   1   0   9 5.44572 45.0040   4
   1   0  10 9.62425 39.6915   4
  -1   0 -12 44.2192 70.1787   3
  -1   0 -13 10904.7 590.024   3
  -1   0 -14-52.7614 66.6737   3
  -1   0 -15 32600.9 1150.06   3
  -1   0 -16 45.4257 89.2195   3
  -1   0 -17 17714.1 916.774   3
  -1   0 -17 16971.2 458.092  10
  -1   0 -18 42.8899 73.1024   3
  -1   0 -18 1.53855 32.7564  10
  -1   0 -19 926.019 226.154   3
  -1   0 -19 810.269 111.793  10
  -1   0 -20-306.546 144.466   3
  -1   0 -20-3.39261 40.5119  10
  -1   0 -21 4103.79 250.001  10
  -1   0 -22-48.8042 56.0610  10
  -1   0 -23 223.153 71.4266  10
  -1   0 -24-1.37046 41.1025  10
  -1   0 -25 122.022 52.6226  10
  -1   0 -26-27.3366 44.9568  10
  -1   0 -27-27.5381 44.1525  10
  -1   0 -28-1.81122 23.3196   6
   1  -1 -29 227.791 44.4698  10
   1  -1 -28 588.896 74.4146  10
   1   1 -28 519.385 65.9012  10
   1   1 -27 663.231 83.3460  10
   1  -1 -27 712.890 92.0402  10
   1   1 -26 99.0964 44.4187  10
   1  -1 -26 54.1771 39.9772  10
   1  -1 -25 159.195 55.4239  10
   1   1 -25 112.514 49.0309  10
   1   1 -24 6.59359 36.0624  10
   1  -1 -24 2.57089 46.7515  10
   1   1 -23 108.496 60.0029  10
   1  -1 -23 43.8248 43.7369  10
   1  -1 -22-2.15772 45.0817  10
   1   1 -22-56.6463 54.2621  10
   1   1 -21 2919.07 201.369  10
   1  -1 -21 3116.05 210.583  10
   1   1 -20 36.0472 40.1480  10
   1   1 -20-2.43589 59.8248   3
   1  -1 -20 46.9925 43.2136  10
   1  -1 -20-23.0202 61.7779   3
   1  -1 -19 1872.74 157.279  10
   1  -1 -19 1147.31 253.770   3
   1   1 -19 1417.50 136.019  10
   1   1 -19 1532.41 298.554   3
   1   1 -18 13753.1 403.841  10
   1   1 -18 12858.6 838.590   3
   1  -1 -18 13430.6 826.745   3
   1  -1 -18 13391.0 398.154  10
   1  -1 -17 560.386 82.1832  10
   1   1 -17 568.376 80.7795  10
   1  -1 -17 783.214 193.455   3
   1   1 -17 619.686 159.886   3
   1  -1 -16 3010.49 364.102   3
   1   1 -16 2951.45 375.076   3
   1  -1 -15 3008.99 342.283   3
   1   1 -15 2785.38 346.525   3
   1  -1 -14 1688.71 243.732   3
   1   1 -14 1619.57 255.455   3
   1  -1 -13 43153.6 1168.86   3
   1   1 -13 43219.8 1215.51   3
   1   1 -12 1639.65 233.166   3
   1  -1 -12 1567.08 211.133   3
   1   1 -11 686.340 145.878   3
   1  -1 -11 370.553 110.445   3
   1   1 -10 27206.3 818.407   3
   1  -1 -10 29393.8 807.492   3
   1  -1  -9 7654.84 388.901   3
   1   1  -9 7618.73 410.620   3
   1  -1  -8 113.024 55.4934   3
   1   1  -8 8.28703 36.3655   3
   1  -1  -7 246693. 1902.98   3
   1   1  -7 247527. 2010.76   3
   1   1  -6 435119. 2444.10   3
   1  -1  -6 419817. 2258.57   3
   1  -1  -5 281275. 1674.34   3
   1   1  -5 288702. 1831.76   3
   1  -1  -4 22390.9 413.951   3
   1   1  -4 22163.9 476.414   3
   1  -1  -3 49382.2 518.008   3
   1   1  -3 49563.2 661.124   3
   1   1  -2 10546.2 283.964   3
   1  -1  -2 10882.8 194.671   3
  -1   1   1 275349. 1395.88   1
  -1   1   0 32097.1 433.997   2
   1   1   0 33443.4 378.645   4
   1   1   1 35923.8 466.941   4
  -1   1  -1 35130.1 428.175   2
   1   1   1 35062.7 362.955   2
   1  -1   2 170.344 45.3475   4
   1   1   2 178.204 26.5226   2
   1   1   3 1735.65 129.872   4
  -1   1  -3 1628.81 96.4898   2
   1  -1   3 1709.55 124.161   4
   1  -1   4 137541. 1149.74   4
  -1   1  -4 137985. 926.112   2
   1   1   4 134658. 1232.91   4
   1  -1   5 157783. 1275.89   4
   1   1   5 159947. 1433.42   4
   1   1   6 243692. 1904.27   4
   1  -1   6 257324. 1817.97   4
   1  -1   7 294431. 2146.88   4
   1  -1   8 55575.4 921.993   4
  -1   1  -8 56604.3 998.936   3
  -1   1  -9 7363.18 388.101   3
   1  -1   9 7529.33 355.797   4
   1  -1  10 12172.3 474.229   4
  -1   1 -10 13018.4 545.899   3
  -1   1 -11 330247. 2916.25   3
   1  -1  11 309571. 2493.96   4
  -1   1 -12 716.374 160.369   3
   1  -1  12 506.942 107.836   4
  -1   1 -13 28897.1 977.513   3
  -1  -1 -13 26254.5 918.738   3
  -1  -1 -14 2980.29 327.103   3
  -1   1 -14 3245.03 346.599   3
  -1  -1 -15 1898.15 274.687   3
  -1   1 -15 1881.21 275.967   3
  -1   1 -16 972.540 203.188   3
  -1  -1 -16 1476.54 250.488   3
  -1   1 -17 1035.73 116.091  10
  -1  -1 -17 887.895 107.359  10
  -1  -1 -17 682.626 182.690   3
  -1  -1 -18 123.141 101.221   3
  -1   1 -18 4.43716 45.1121  10
  -1  -1 -18 50.7370 44.3448  10
  -1   1 -19 173.365 62.4357  10
  -1  -1 -19 131.128 48.4960  10
  -1   1 -19 43.9878 78.9171   3
  -1   1 -20 425.144 85.0295  10
  -1  -1 -20 580.879 102.527  10
  -1  -1 -21 4956.58 273.808  10
  -1   1 -21 4976.65 275.469  10
  -1   1 -22 305.938 82.3250  10
  -1  -1 -22 476.006 94.7130  10
  -1  -1 -23 4221.76 252.358  10
  -1   1 -23 3902.43 240.152  10
  -1   1 -24 20.1681 41.8778  10
  -1  -1 -24 97.2512 60.6537  10
  -1  -1 -25 815.595 109.928  10
  -1   1 -25 930.821 115.376  10
  -1  -1 -26 274.152 64.6989  10
  -1   1 -26 332.420 74.1773  10
  -1  -1 -27 29.5710 31.8272  10
  -1  -1 -27-21.0737 33.0710   6
  -1   1 -28 455.406 65.6171   6
  -1   1 -29 6.75404 17.9549   6
   1   2 -29 104.656 30.4730   6
   1  -2 -29 88.8048 25.7939  10
   1  -2 -28 16.4798 26.1110  10
   1  -2 -27-5.18661 28.9481  10
   1   2 -27-4.27686 24.1625  10
   1  -2 -26-6.62522 32.5528  10
   1   2 -26 13.7132 28.0836  10
   1  -2 -25 130.052 53.3999  10
   1   2 -25 155.256 50.5754  10
   1  -2 -24 214.606 63.7219  10
   1   2 -24 99.8701 51.2162  10
   1   2 -23 7920.97 321.146  10
   1  -2 -23 7924.69 327.793  10
   1   2 -22 1740.18 154.999  10
   1  -2 -22 2011.47 171.246  10
   1  -2 -21 1475.76 146.156  10
   1   2 -21 1460.48 143.447  10
   1  -2 -20 598.619 98.5785  10
   1   2 -20 532.891 89.3940  10
   1   2 -19 6071.99 280.347  10
   1  -2 -19 5970.95 552.772   3
   1  -2 -19 6304.67 285.519  10
   1   2 -19 6589.00 636.191   3
   1   2 -18 242.362 124.067   3
   1   2 -18 291.190 65.4700  10
   1  -2 -18 210.402 61.3750  10
   1  -2 -18 95.2946 64.2180   3
   1   2 -17 8841.21 682.420   3
   1   2 -17 9783.92 334.058  10
   1  -2 -17 9315.99 326.697  10
   1  -2 -17 9150.85 643.519   3
   1  -2 -16 545.365 153.024   3
   1  -2 -16 833.430 97.3029  10
   1   2 -16 579.318 172.735   3
   1  -2 -15 262.423 103.911   3
   1   2 -15 356.826 129.059   3
   1   2 -14 10414.6 648.500   3
   1  -2 -14 10267.2 595.608   3
   1   2 -13 86797.5 1776.18   3
   1  -2 -13 88308.6 1653.10   3
   1   2 -12 1507.31 237.302   3
   1  -2 -12 1695.60 222.241   3
   1   2 -11 94354.1 1657.63   3
   1  -2 -11 96414.6 1553.21   3
   1   2 -10 9406.23 493.845   3
   1  -2 -10 9346.49 453.217   3
   1   2  -9 52087.7 1102.88   3
   1  -2  -9 54029.4 1020.70   3
   1  -2  -8 28467.0 679.908   3
   1   2  -8 28689.3 770.428   3
   1  -2  -7 346.452 76.6585   3
   1   2  -7 256.405 71.2615   3
   1   2  -6 26784.3 663.724   3
   1  -2  -6 26844.4 555.084   3
   1  -2  -5 30787.6 537.086   3
   1   2  -5 30856.0 666.137   3
  -1  -2   4 4480.89 99.5318   4
   1   2  -4 4683.28 245.417   3
   1  -2  -4 5038.52 189.532   3
   1  -2  -3 85341.4 642.182   3
   1   2  -3 84651.6 973.770   3
   1  -2  -2 284433. 850.373   3
  -1   2   2 281740. 1754.83   1
  -1   2   1 292826. 1730.69   1
  -1   2   1 288492. 1777.81   2
   1   2  -1 293749. 1648.34   2
  -1   2   0 22203.0 481.394   2
  -1   2   0 21135.1 441.329   1
   1   2   0 22650.9 439.395   2
  -1   2  -1 191059. 1376.31   2
  -1   2  -1 189556. 634.403   3
  -1   2  -2 8867.19 302.477   2
  -1   2  -2 8945.70 196.972   3
   1   2   2 8607.54 265.610   2
  -1   2  -3 21073.0 367.955   3
   1   2   3 19838.0 409.043   2
  -1   2  -3 20869.2 472.790   2
  -1   2  -4 8810.67 274.570   3
  -1   2  -4 8999.43 316.135   2
   1  -2   4 8633.43 331.763   4
  -1   2  -5 14164.6 409.898   2
   1  -2   5 14402.6 431.253   4
  -1   2  -5 14547.3 393.523   3
  -1   2  -6 15090.2 444.290   3
   1  -2   6 14967.1 441.227   4
  -1   2  -6 14216.0 427.347   2
   1  -2   7 3637.11 225.572   4
  -1   2  -7 3703.49 239.530   3
  -1   2  -7 3764.80 229.140   2
   1  -2   8 16338.5 510.381   4
  -1   2  -8 15353.0 529.309   3
  -1   2  -8 15617.7 484.878   2
  -1   2  -9 10091.7 456.392   3
   1  -2   9 10659.7 437.358   4
  -1   2  -9 9432.99 395.679   2
  -1   2 -10 55572.1 1146.06   3
  -1   2 -10 54127.5 978.673   2
   1  -2  10 55773.7 1008.37   4
  -1   2 -11 41110.5 885.987   2
   1  -2  11 39622.4 886.962   4
  -1   2 -11 41096.5 1052.20   3
  -1   2 -12 68842.4 1442.05   3
  -1   2 -12 68354.0 1177.49   2
   1  -2  12 67458.1 1190.43   4
  -1   2 -13 13505.5 538.342   2
  -1   2 -13 12987.5 665.306   3
   1  -2  13 11972.5 508.269   4
  -1   2 -14 3340.29 359.876   3
  -1  -2 -14 3547.95 358.169   3
  -1  -2 -15 469.718 139.175   3
  -1   2 -15 314.282 122.629   3
  -1  -2 -16 1440.76 132.220  10
  -1   2 -16 1246.70 126.064  10
  -1   2 -17 33.4025 40.8879  10
  -1  -2 -17-20.9523 31.8905  10
  -1   2 -18 76.8285 81.8740   3
  -1   2 -18 52.2819 47.0604  10
  -1  -2 -18 61.9310 42.4668  10
  -1  -2 -18 11.6112 44.0230   3
  -1   2 -19 1618.92 305.549   3
  -1   2 -19 2110.00 178.443  10
  -1  -2 -19 1486.91 269.933   3
  -1  -2 -19 1987.85 170.353  10
  -1  -2 -20 12894.7 432.517  10
  -1   2 -20 12465.7 432.191  10
  -1  -2 -21 2788.66 202.885  10
  -1   2 -21 2784.46 207.339  10
  -1  -2 -22 1113.08 131.668  10
  -1   2 -22 1239.64 136.469  10
  -1   2 -23 158.337 60.6054  10
  -1  -2 -23 157.145 60.8538  10
  -1   2 -24 1661.76 150.594  10
  -1  -2 -24 1686.04 154.004  10
  -1  -2 -25-11.0311 43.7843  10
  -1  -2 -26 520.668 82.4880  10
  -1   2 -27 1351.99 118.352   6
  -1  -2 -27 1170.96 105.152  10
  -1   2 -28 458.270 64.3595   6
   1   3 -28 274.822 45.9509   6
   1  -3 -28 273.658 42.6039  10
   1  -3 -27 27.7969 24.6201  10
   1  -3 -26 632.703 79.8399  10
   1  -3 -25 307.717 64.2968  10
   1  -3 -24 2660.88 178.305  10
   1   3 -23 218.052 57.9251  10
   1  -3 -23 184.302 55.6681  10
   1  -3 -22 165.819 56.3488  10
   1   3 -22 46.0900 33.8889  10
   1   3 -21 806.014 108.962  10
   1  -3 -21 893.820 113.098  10
   1   3 -20 4830.43 247.460  10
   1  -3 -20 4917.02 258.040  10
  -1   3  20 5058.37 238.766  11
  -1   3  19 224.705 55.1594  11
   1  -3 -19 242.285 65.3606  10
   1  -3 -18 360.103 135.400   3
  -1   3  18 412.501 70.5497  11
   1  -3 -18 471.089 81.3918  10
   1  -3 -17 4171.93 430.813   3
   1   3 -17 4702.50 517.250   3
  -1   3  17 4771.30 225.353  11
   1  -3 -17 4824.56 242.667  10
   1   3 -17 4419.87 409.746   2
   1  -3 -16 32278.3 598.140  10
  -1   3  16 31636.0 572.276  11
   1   3 -16 32461.6 1280.21   3
   1   3 -16 31419.7 1080.13   2
   1  -3 -16 31151.5 1136.68   3
   1   3 -15 8077.90 617.485   3
  -1   3  15 8661.85 294.143  11
   1  -3 -15 8548.68 299.066  10
   1  -3 -15 7976.91 551.833   3
   1   3 -14 29224.7 1119.14   3
   1  -3 -14 29809.8 1021.26   3
   1   3 -13 10665.2 652.610   3
   1  -3 -13 10335.4 570.146   3
   1   3 -12 486.783 147.270   3
   1  -3 -12 383.668 106.524   3
   1  -3 -11 35435.2 941.473   3
   1   3 -11 33298.6 1031.74   3
   1  -3 -10 2461.54 236.394   3
   1   3 -10 2139.50 252.025   3
   1  -3  -9 1333.46 160.138   3
   1   3  -9 784.599 151.789   3
   1   3  -8 2486.59 242.722   3
   1  -3  -8 2463.46 205.887   3
   1   3  -7 241072. 2238.03   3
   1  -3  -7 238653. 1819.10   3
   1   3  -6 2029.99 195.187   3
   1  -3  -6 2073.70 155.552   3
   1  -3  -5 84311.9 872.841   3
  -1  -3   5 82087.5 632.869   4
   1   3  -5 81707.4 1175.96   3
  -1  -3   4 3231.48 150.800   4
   1   3  -4 3280.74 222.159   3
   1  -3  -4 3315.30 147.343   3
   1   3  -4 3381.12 246.407   2
   1  -3  -3 11743.1 216.731   3
   1   3  -3 12077.9 441.479   2
   1   3  -2 325641. 2206.10   2
  -1   3   2 316284. 2123.87   1
  -1   3   1 116000. 1364.44   2
   1   3  -1 116186. 1297.83   2
  -1   3   0 3346.96 230.704   2
   1   3   0 3349.59 219.036   2
  -1   3  -1 8811.64 366.225   2
   1   3   1 8756.07 345.035   2
  -1   3  -2 4511.47 271.058   2
   1   3   2 4448.14 138.374   1
   1   3   2 4489.28 242.698   2
  -1   3  -3 160523. 1050.75   3
  -1   3  -3 162622. 1626.50   2
  -1   3  -4 1539.33 124.735   3
  -1   3  -4 1625.20 170.075   2
   1  -3   4 1651.84 169.288   4
  -1   3  -5 19199.3 586.160   2
  -1   3  -5 17520.3 460.235   3
   1  -3   5 17702.1 547.589   4
  -1   3  -6 80998.2 1063.02   3
  -1   3  -6 81363.3 1244.98   2
   1  -3   6 82163.8 1170.20   4
  -1   3  -7 4599.79 306.214   2
   1  -3   7 4633.49 276.866   4
  -1   3  -7 4232.44 262.852   3
  -1   3  -8 13735.9 536.568   2
   1  -3   8 12447.3 455.005   4
  -1   3  -8 13468.3 503.934   3
  -1   3  -9 19751.1 650.704   3
  -1   3  -9 20498.1 677.204   2
  -1   3 -10 2248.32 229.441   2
  -1   3 -10 1994.42 220.218   3
   1  -3  10 2620.11 231.291   4
  -1   3 -11 83647.6 1518.54   3
  -1   3 -11 86142.3 1476.28   2
  -1   3 -12 29450.6 877.380   2
  -1   3 -12 27966.8 935.723   3
  -1   3 -13 988.412 188.638   3
  -1   3 -13 1073.47 177.331   2
  -1   3 -14 102.928 60.7212   2
  -1   3 -14 73.1407 65.4185   3
  -1  -3 -14 153.698 82.6191   3
   1   3  15 13513.6 377.721  11
  -1  -3 -15 13133.1 384.929  10
  -1   3 -15 12788.1 734.026   3
  -1  -3 -15 11931.8 687.949   3
  -1  -3 -16 8937.96 330.328  10
   1   3  16 9029.05 315.485  11
  -1  -3 -16 8164.11 591.250   3
  -1   3 -16 8985.41 635.803   3
  -1   3 -16 8823.81 339.422  10
   1   3  17 78.2536 41.0589  11
  -1  -3 -17 25.6990 36.7738  10
  -1   3 -17-10.5676 39.0298  10
  -1  -3 -18 2914.32 388.649   3
  -1  -3 -18 3137.78 205.658  10
   1   3  18 3498.68 199.582  11
  -1   3 -18 3248.56 417.250   3
  -1   3 -18 3300.91 217.889  10
   1   3  19 132.506 35.0874  11
  -1  -3 -19 121.160 52.6148  10
  -1   3 -19 140.532 52.5475  10
  -1  -3 -20 5903.10 290.517  10
  -1   3 -20 6199.57 303.503  10
  -1  -3 -21 30.1749 45.3470  10
  -1   3 -21 45.8454 41.9468  10
  -1  -3 -22 355.991 75.1119  10
  -1  -3 -23 588.509 91.1472  10
  -1  -3 -24 3364.52 200.467  10
  -1  -3 -25 335.467 68.9778  10
  -1  -3 -26 366.235 65.1065  10
  -1   3 -26 387.352 71.7344   6
  -1   3 -27 97.4394 39.6044   6
  -1   3 -28 6.66438 16.8944   6
   1   4 -27 492.576 55.7369   6
   1   4 -26 31.3693 25.9555   6
   1  -4 -26-0.38455 21.1981  10
   1  -4 -25 1760.18 122.829  10
   1  -4 -24 8.76397 30.4723  10
  -1   4  23 179.062 45.9700  11
   1  -4 -23 124.736 49.3342  10
  -1   4  22 3935.35 200.411  11
   1  -4 -22 3883.45 212.815  10
  -1   4  21 3189.36 190.401  11
   1  -4 -21 3294.40 202.023  10
   1  -4 -20 349.095 74.4145  10
  -1   4  20 362.357 72.4358  11
  -1   4  19 1145.64 125.115  11
   1  -4 -19 881.982 109.248  10
  -1   4  18 9416.03 342.481  11
   1  -4 -18 9013.13 333.158  10
  -1   4  17 3035.88 193.181  11
   1   4 -17 2667.16 340.666   2
   1  -4 -17 3198.97 197.010  10
   1   4 -17 2416.32 377.766   3
   1   4 -16 3095.31 402.939   3
   1  -4 -16 3416.05 197.653  10
  -1   4  16 3369.28 200.374  11
  -1   4  15 17758.9 448.689  11
   1   4 -15 18060.7 877.956   2
   1  -4 -15 17489.8 432.627  10
  -1   4  14 172.465 54.4563  11
   1   4 -14 60.6636 73.5726   3
  -1   4  13 1494.83 125.399  11
   1   4 -13 1147.18 217.646   3
   1   4 -13 1533.40 253.307   2
   1   4 -12 678.253 159.362   3
   1   4 -12 712.100 164.865   2
   1   4 -11 13337.1 692.140   2
   1   4 -11 11183.9 612.200   3
   1   4 -10 1445.58 234.509   2
   1   4 -10 1299.13 201.886   3
   1   4  -9 1908.11 252.111   2
   1   4  -9 1831.52 225.477   3
   1   4  -8 5293.50 368.690   3
   1   4  -8 6374.04 438.924   2
   1   4  -7 20748.4 765.775   2
   1   4  -7 17408.6 628.761   3
  -1   4   6 3048.73 271.598   1
   1   4  -6 3110.06 290.318   2
   1   4  -5 4840.66 346.577   2
  -1   4   5 4883.20 328.927   1
  -1   4   4 101887. 1432.50   1
   1   4  -4 104646. 1594.72   2
  -1   4   3 25259.8 659.739   1
   1   4  -3 27326.2 793.057   2
   1   4  -2 59157.2 1130.84   2
  -1   4   2 58571.2 954.444   1
   1   4  -1 26261.2 741.387   2
  -1   4   0 11331.3 500.276   2
   1   4   0 11149.3 474.229   2
  -1   4  -1 16217.6 606.157   2
   1   4   1 14733.2 531.942   2
   1   4   2-30.0026 56.7751   2
  -1   4  -2-5.58051 67.3226   2
   1   4   3 22174.9 660.969   2
  -1   4  -3 22961.5 722.532   2
   1  -4   4-80.9680 53.8899   4
  -1   4  -4 19.8618 53.6832   2
   1  -4   5 16926.4 605.691   4
  -1   4  -5 16499.2 645.612   2
   1  -4   6 696.317 123.661   4
  -1   4  -6 681.408 134.584   2
   1  -4   7 1189.78 154.013   4
  -1   4  -7 1075.44 174.546   2
  -1   4  -8 373.154 110.045   2
  -1   4  -9 1559.82 187.124   3
  -1   4  -9 2047.16 253.939   2
  -1   4 -10 868.974 170.608   2
  -1   4 -10 590.956 140.456   3
  -1   4 -11 11873.5 627.583   2
  -1   4 -11 11378.2 581.526   3
  -1   4 -12 518.981 137.006   2
  -1  -4 -13 3281.74 341.451   3
   1   4  13 4348.23 226.278  11
  -1   4 -13 4064.94 375.658   2
  -1  -4 -14 8488.30 562.994   3
  -1   4 -14 8753.62 569.484   2
   1   4  14 9087.64 329.580  11
   1   4  15 20285.5 496.422  11
  -1  -4 -15 18912.8 878.560   3
   1   4  16 788.885 101.639  11
   1   4  17 5810.21 271.091  11
   1   4  18 4714.82 243.828  11
  -1  -4 -18 5063.20 253.507  10
  -1  -4 -19 6080.48 280.509  10
   1   4  19 6355.34 280.170  11
  -1  -4 -20 5302.54 259.590  10
   1   4  20 5128.46 245.797  11
  -1  -4 -21 363.631 75.0315  10
   1   4  21 365.768 67.5652  11
  -1  -4 -22 283.740 63.3473  10
   1   4  22 351.723 61.0469  11
  -1  -4 -23 35.8441 32.6877  10
  -1   4 -23 100.744 47.5553   6
  -1   4 -24 1710.40 146.499   6
  -1  -4 -24 1620.02 122.327  10
  -1   4 -25 1712.59 134.110   6
  -1   4 -26 490.584 66.8604   6
  -1   4 -27 292.836 44.7202   6
  -1   5  24 13.3490 26.3986  11
   1   5 -24-48.5586 25.1126   6
   1   5 -23 355.802 60.8352   6
  -1   5  23 300.195 55.8247  11
  -1   5  22-16.1315 34.7951  11
  -1   5  21 4451.57 220.317  11
  -1   5  20 2809.95 182.876  11
  -1   5  19 1283.71 129.569  11
  -1   5  18 446.583 91.1166  11
  -1   5  17 13277.4 423.807  11
  -1   5  16 3708.97 222.378  11
   1   5 -15 15597.7 881.154   2
  -1   5  15 14552.9 432.973  11
  -1   5  14 1443.29 138.109  11
   1   5 -14 1477.06 124.464   5
   1   5 -14 1200.54 247.484   2
   1   5 -13 1623.46 125.921   5
  -1   5  13 1654.49 143.602  11
   1   5 -13 1610.28 281.402   2
   1   5 -12 1051.22 101.775   5
  -1   5  12 1077.51 117.307  11
   1   5 -12 1055.74 236.140   2
   1   5 -11 4720.61 464.076   2
   1   5 -11 4441.87 201.768   5
  -1   5  11 4565.25 228.575  11
   1   5 -10 818.177 186.775   2
   1   5 -10 1018.68 94.9274   5
  -1   5  10 1053.85 108.298  11
   1   5  -9 1321.66 240.493   2
   1   5  -8 2326.97 303.689   2
   1   5  -7 17535.9 812.515   2
   1   5  -6 5883.53 456.375   2
   1   5  -5 6084.40 456.376   2
   1   5  -4 7193.76 479.649   2
   1   5  -3 110.742 70.7747   2
   1   5  -2 27108.3 895.996   2
   1   5  -1 33409.6 970.853   2
   1   5   0 1461.51 205.550   2
   1   5   1 4229.35 342.501   2
  -1   5  -1 4613.93 379.714   2
   1   5   2 52510.5 1206.87   2
  -1   5  -2 55332.3 1322.21   2
  -1   5  -3 32604.1 1023.66   2
   1  -5   4 18435.1 718.223   4
  -1   5  -4 18663.8 780.803   2
  -1   5  -5 19436.1 795.622   2
  -1   5  -6 525.686 136.683   2
  -1   5  -7 4098.48 386.986   2
  -1   5  -8 887.853 183.025   2
  -1   5  -9 10594.9 648.539   2
  -1   5  -9 10935.6 316.075   5
   1   5   9 11220.0 360.425  11
   1   5  10 87.2160 38.9628  11
  -1   5 -10 201.407 51.7316   5
  -1   5 -10 184.404 88.8022   2
  -1   5 -11 2520.37 159.960   5
   1   5  11 2547.70 180.633  11
  -1   5 -11 2125.43 307.693   2
   1   5  12 574.418 94.0569  11
  -1   5 -12 556.295 157.768   2
  -1   5 -12 618.508 82.7311   5
   1   5  13 1716.32 152.020  11
  -1   5 -13 1695.57 269.458   2
   1   5  14 1548.62 148.094  11
  -1   5 -14 993.028 212.227   2
   1   5  15 70.8413 48.9815  11
   1   5  16 3663.26 226.854  11
   1   5  17 5180.23 264.933  11
  -1   5 -18 7350.75 343.930   6
   1   5  18 7092.33 305.489  11
   1   5  19 13416.7 408.890  11
  -1   5 -19 14515.8 474.514   6
   1   5  20 181.892 57.5198  11
  -1   5 -20 194.058 67.6005   6
  -1   5 -21 5812.14 278.841   6
   1   5  21 6000.82 250.345  11
  -1   5 -22 67.4228 38.7242   6
   1   5  22 72.8570 39.0196  11
   1   5  23 2828.12 146.149  11
  -1   5 -23 2717.85 168.901   6
  -1   5 -24 15.4665 28.4018   6
  -1   5 -25 493.953 57.6730   6
  -1   6  23 48.4709 29.3906  11
  -1   6  22 1101.17 95.8988  11
  -1   6  21 2733.81 162.241  11
  -1   6  20 963.834 104.442  11
  -1   6  19 625.882 90.2740  11
  -1   6  18 296.271 72.5372  11
  -1   6  17 5263.12 262.497  11
  -1   6  16 1276.98 137.294  11
  -1   6  15 895.862 120.492  11
  -1   6  14 16554.3 478.812  11
   1   6 -14 15293.1 404.120   5
   1   6 -13 5232.21 237.890   5
  -1   6  13 5337.39 271.416  11
  -1   6  12 14999.4 388.810   9
   1   6 -12 16208.3 415.259   5
  -1   6  12 16396.2 463.360  11
   1   6 -11 4940.61 228.344   5
   1   6 -11 4917.77 521.580   2
  -1   6  11 4776.18 224.108   9
  -1   6  11 5125.50 257.211  11
  -1   6  10 6323.72 258.248   9
  -1   6  10 6755.73 290.061  11
  -1   6  10 6672.21 270.484   5
   1   6 -10 6269.93 255.973   5
   1   6 -10 6802.69 602.670   2
  -1   6   9 6133.45 260.637   5
   1   6  -9 6608.43 576.200   2
  -1   6   9 6003.26 252.499   9
   1   6  -9 6049.50 250.362   5
  -1   6   9 6362.96 277.222  11
  -1   6   8 16650.3 417.128   9
   1   6  -8 17131.3 416.266   5
  -1   6   8 16941.0 427.616   5
  -1   6   8 17267.7 444.900  11
   1   6  -8 17534.8 928.963   2
   1   6  -7 3389.18 184.780   5
  -1   6   7 3097.92 181.402   9
  -1   6   7 3079.69 182.210   5
   1   6  -7 3030.22 386.705   2
  -1   6   7 3196.63 188.038  11
   1   6  -6 106.466 46.1149   5
  -1   6   6-19.4699 32.4630  11
  -1   6   6 64.6755 31.8220   9
  -1   6   6 91.5661 35.4124   5
   1   6  -5 3190.45 179.270   5
  -1   6   5 3257.45 185.893   9
  -1   6   5 3585.94 191.720   5
  -1   6   5 3408.02 187.275  11
   1   6  -5 2945.11 358.082   2
  -1   6   4 5621.05 236.401   5
  -1   6   4 5888.07 248.108   9
   1   6  -4 5464.27 472.274   2
   1   6  -4 5699.79 238.028   5
  -1   6   3 5969.72 248.706   9
   1   6  -3 5498.16 461.729   2
   1   6  -3 5736.03 239.446   5
   1   6  -2 790.449 91.8354   5
  -1   6   2 794.414 94.8871   9
   1   6  -2 687.337 168.741   2
   1   6  -1 926.873 190.724   2
  -1   6   1 1040.24 109.271   9
   1   6  -1 1039.16 103.047   5
   1   6   0 11.3545 27.4110   5
  -1   6   0 42.6430 36.4009   9
   1   6   0 16.8735 54.3171   2
   1   6   1 20603.2 462.936   5
  -1   6  -1 20957.8 475.051   9
  -1   6  -2 2602.32 159.162   5
   1   6   2 2413.55 162.328   5
  -1   6  -2 2521.27 166.890   9
   1   6   3 441.172 75.4395   5
  -1   6  -3 502.585 71.5757   5
  -1   6  -3 446.278 67.2937   9
  -1   6  -4 3110.14 371.280   2
  -1   6  -4 3347.55 181.411   5
   1   6   4 3534.14 200.457   5
  -1   6  -4 3445.51 197.023   9
   1   6   5 2235.52 150.857   9
  -1   6  -5 2408.51 335.348   2
   1   6   5 2198.43 159.742   5
  -1   6  -5 2365.03 153.999   5
   1   6   5 2461.17 170.914  11
   1   6   6 1055.34 113.471   5
  -1   6  -6 900.866 98.8373   5
   1   6   6 927.362 106.902  11
  -1   6  -6 654.176 161.598   2
   1   6   7 16.0309 37.8709  11
  -1   6  -7-12.8025 33.5111   5
   1   6   7 65.8314 28.1623   5
   1   6   8 917.634 108.960  11
   1   6   8 926.019 110.519   5
  -1   6  -8 914.224 100.148   5
  -1   6  -8 992.634 218.345   2
   1   6   9 2507.41 182.975  11
  -1   6  -9 2616.37 168.603   5
  -1   6  -9 2355.68 339.801   2
  -1   6 -10 3341.36 414.339   2
  -1   6 -10 3670.25 201.559   5
   1   6  10 3891.44 231.841  11
  -1   6 -11 6305.50 266.618   5
   1   6  11 6320.91 296.793  11
  -1   6 -11 5429.59 531.992   2
  -1   6 -12 4870.72 236.066   5
   1   6  12 4992.93 267.966  11
   1   6  13 7291.42 324.772  11
   1   6  14 146.872 66.4501  11
   1   6  15 10111.1 377.079  11
   1   6  16 6194.92 294.946  11
   1   6  17 1353.65 138.746  11
   1   6  18 997.624 102.040   5
   1   6  18 976.235 116.409  11
   1   6  19 1376.66 130.288  11
   1   6  20 1074.19 109.272  11
   1   6  21 65.1017 36.3132  11
   1   6  22 928.737 86.7431  11
   1   6  23 64.2074 25.8463  11
  -1   7  22 724.761 65.1796  11
  -1   7  21 581.824 65.9636  11
  -1   7  20 1968.56 128.352  11
  -1   7  19 27.3559 32.8689  11
  -1   7  18 317.620 68.0684  11
  -1   7  17 1155.31 121.571  11
  -1   7  16 592.393 96.2070  11
  -1   7  15 16.8656 47.9628  11
  -1   7  14 1406.46 138.823  11
  -1   7  13 358.753 73.9785  11
   1   7 -13 422.113 71.5181   5
  -1   7  12 5.32301 29.1788   9
   1   7 -12 63.9043 42.6272   5
  -1   7  12 32.0868 41.8987  11
  -1   7  11 29.4947 29.6629   9
  -1   7  11 3.34733 39.0394  11
   1   7 -11 13.2374 35.7631   5
  -1   7  10 138.485 51.8058   9
  -1   7  10 85.7193 41.3226   5
   1   7 -10 61.3800 39.0130   5
   1   7  -9 2208.68 158.982   5
  -1   7   9 2492.66 184.840  11
  -1   7   9 2169.85 159.477   9
  -1   7   9 2589.90 172.055   5
  -1   7   8 698.404 96.4080   9
  -1   7   8 735.587 95.6882   5
   1   7  -8 780.176 102.003   5
  -1   7   8 732.850 102.496  11
  -1   7   7 11175.7 360.072   5
  -1   7   7 10507.9 354.356   9
   1   7  -7 11106.5 355.711   5
  -1   7   7 11162.7 373.045  11
  -1   7   6 23888.5 534.612  11
   1   7  -6 23520.7 1136.98   2
  -1   7   6 23684.3 522.034   5
  -1   7   6 22936.2 530.544   9
   1   7  -6 23971.9 524.671   5
   1   7  -5 3220.33 195.943   5
  -1   7   5 3224.47 193.986  11
  -1   7   5 2972.52 196.463   9
  -1   7   5 3064.62 191.164   5
   1   7  -5 3154.76 430.575   2
  -1   7   4 16393.2 453.539   9
   1   7  -4 16957.8 443.154   5
  -1   7   4 17605.7 448.842   5
  -1   7   4 17665.8 438.753  11
   1   7  -4 16722.8 934.014   2
   1   7  -3 1897.45 153.158   5
   1   7  -3 1829.89 318.681   2
  -1   7   3 2040.81 162.573   9
  -1   7   3 2072.87 158.773   5
  -1   7   2 4918.72 251.036   9
   1   7  -2 4969.17 242.831   5
  -1   7   2 5169.85 243.367   5
   1   7  -2 5378.22 522.445   2
   1   7  -1 1809.90 148.026   5
  -1   7   1 2015.50 153.742   5
  -1   7   1 1927.00 160.446   9
  -1   7   0 960.736 113.942   9
  -1   7   0 951.697 107.531   5
   1   7   0 959.032 110.406   5
  -1   7  -1 167.173 64.2902   9
   1   7   1 191.734 60.5628   5
  -1   7  -1 140.613 49.1911   5
   1   7   2 3909.73 221.811   5
  -1   7  -2 3933.78 229.890   9
  -1   7  -2 3820.66 209.217   5
   1   7   3 26.3232 34.5188   9
   1   7   3 97.2089 46.0828   5
  -1   7  -3 111.185 45.9441   5
   1   7   3 114.522 40.1979  11
   1   7   4 136.763 47.8915   5
  -1   7  -4 71.7145 33.4779   5
   1   7   4 155.557 59.0002  11
   1   7   4 60.3137 35.8888   9
   1   7   5 168.358 51.6556   9
   1   7   5 192.149 62.6075  11
  -1   7  -5 299.590 63.9606   5
   1   7   5 277.533 65.2932   5
   1   7   6 30.4301 35.5671   9
   1   7   6-41.4629 46.0026   5
   1   7   6 41.4512 46.6931  11
  -1   7  -6-10.5309 32.6652   5
  -1   7  -7 1254.51 124.978   5
   1   7   7 1329.50 136.400   5
   1   7   7 1206.10 133.328  11
   1   7   8 19517.0 512.661   5
   1   7   8 18732.7 505.215  11
  -1   7  -8 19016.4 467.442   5
   1   7   9 5539.21 274.822   5
   1   7   9 5176.61 271.608  11
  -1   7  -9 5408.98 250.890   5
   1   7  10 163.981 65.5244  11
   1   7  10 173.445 59.6141   5
  -1   7 -10 173.318 62.4820   5
   1   7  11 5009.88 257.977   5
   1   7  11 5125.36 270.107  11
  -1   7 -11 5056.15 242.969   5
   1   7  12 3505.83 225.434  11
   1   7  12 3494.62 212.491   5
  -1   7 -12 3694.65 208.196   5
   1   7  13 56.6043 51.8411  11
   1   7  13 86.5813 43.7809   5
   1   7  14 1256.94 135.999  11
   1   7  14 1348.76 125.668   5
   1   7  15 1597.30 149.693  11
   1   7  15 1423.92 125.853   5
   1   7  16 2583.86 182.937  11
   1   7  16 2574.44 157.089   5
   1   7  17 68.9049 30.1355   5
   1   7  17 48.8563 39.3324  11
   1   7  18 419.621 71.1304  11
   1   7  19 64.4350 41.8208  11
   1   7  20 202.086 44.7169  11
   1   7  21 73.9685 31.1640  11
  -1   8  19 32.2104 26.7004  11
  -1   8  18 56.9590 28.3066  11
  -1   8  17 86.6283 36.9820  11
  -1   8  16-25.5603 37.3808  11
  -1   8  15 33.5986 36.9663  11
  -1   8  14 43.8792 35.2469  11
  -1   8  13 469.769 75.1465  11
   1   8 -12 68.5088 35.4140   5
  -1   8  12 103.149 46.6957  11
  -1   8  11 56.1883 29.6095   9
  -1   8  11 64.0354 42.4130  11
   1   8 -11 52.0636 40.6717   5
  -1   8  10 2062.56 141.109   5
  -1   8  10 2010.08 158.222  11
  -1   8  10 2127.99 146.544   9
   1   8 -10 2213.59 155.241   5
   1   8  -9 2.93767 35.3134   5
  -1   8   9 53.7910 34.2704   5
  -1   8   9 43.4196 40.1902  11
  -1   8   9 134.477 49.0584   9
   1   8  -8 1362.38 125.776   5
  -1   8   8 1313.07 120.444   5
  -1   8   8 1113.52 114.763  11
  -1   8   8 1147.71 116.527   9
  -1   8   7 2726.90 182.948   9
  -1   8   7 3177.09 189.645   5
   1   8  -7 3046.91 188.594   5
  -1   8   7 2915.39 184.953  11
  -1   8   6 232.322 60.0993   5
  -1   8   6 205.487 62.4945   9
   1   8  -6 271.767 67.7584   5
  -1   8   6 170.307 51.1425  11
  -1   8   5 671.670 98.5257   5
   1   8  -5 607.399 89.9639   5
  -1   8   5 618.228 94.1631   9
  -1   8   4 1258.14 125.441   5
  -1   8   4 1259.35 131.023   9
   1   8  -4 1359.41 130.502   5
  -1   8   3 1480.46 134.264   5
   1   8  -3 1389.18 132.802   5
  -1   8   3 1480.41 144.578   9
  -1   8   2 1331.79 126.573   5
  -1   8   2 1274.30 134.744   9
   1   8  -2 1363.79 132.712   5
   1   8  -1 26.7445 42.1992   5
  -1   8   1 38.6623 36.3325   5
  -1   8   1 118.562 71.6569   9
  -1   8   0 14620.7 416.230   5
   1   8   0 14973.3 434.985   5
   1   8   1 1774.71 152.227   5
  -1   8  -1 1743.88 146.685   5
  -1   8  -2 214.201 64.3842   5
   1   8   2 121.222 52.0082   5
   1   8   3 1364.17 133.291   5
  -1   8  -3 1298.57 126.619   5
  -1   8  -4 7203.06 290.720   5
   1   8   4 7262.45 308.342   5
   1   8   5 455.350 75.7903  11
   1   8   5 616.735 93.4041   5
  -1   8  -5 546.704 87.4848   5
   1   8   6 413.578 82.1348  11
   1   8   6 566.907 89.4523   5
  -1   8  -6 490.794 78.9621   5
  -1   8  -7 201.250 54.4236   5
   1   8   7 245.897 62.5125   5
   1   8   7 192.333 53.8467  11
  -1   8  -8 33.2904 38.1241   5
   1   8   8-15.5889 34.5553   5
   1   8   8-82.5653 51.5231  11
  -1   8  -9 764.334 103.580   5
   1   8   9 536.571 86.0880   5
   1   8   9 466.651 86.0977  11
  -1   8 -10 789.426 99.9795   5
   1   8  10 572.165 92.0653  11
   1   8  10 682.544 93.2513   5
   1   8  11 1780.16 141.440   5
   1   8  11 1326.09 130.945  11
   1   8  12 231.452 55.3858   5
   1   8  12 294.157 68.7304  11
   1   8  13 1407.78 114.715   5
   1   8  13 1362.87 128.494  11
   1   8  14 572.358 68.7972   5
   1   8  14 538.287 82.5613  11
   1   8  15 1497.43 101.287   5
   1   8  15 1427.23 123.532  11
   1   8  16 653.071 83.0922  11
   1   8  17 181.962 44.0698  11
   1   8  18 5.03227 25.8438  11
   1   8  19 48.5347 26.1475  11
  -1   9  15 8.54985 19.9566  11
  -1   9  14-44.4013 27.8728  11
  -1   9  13-5.75226 25.1206  11
  -1   9  12 19.9024 24.5473  11
  -1   9  11 40.9011 24.9516  11
   1   9 -10 24.3275 34.0064   5
  -1   9  10 55.1438 32.4088  11
  -1   9   9 489.255 67.8568  11
   1   9  -9 440.084 68.0190   5
  -1   9   8 75.3825 31.9558   5
   1   9  -8 22.6649 35.0149   5
   1   9  -7 429.816 72.3512   5
  -1   9   7 371.607 59.8607   5
  -1   9   6 1627.42 123.402   5
   1   9  -6 1850.96 138.246   5
  -1   9   5 633.661 79.0985   5
   1   9  -5 708.731 91.5351   5
   1   9  -4 29.8881 46.3386   5
  -1   9   4 8.79669 30.8425   5
  -1   9   3 2624.53 164.051   5
   1   9  -3 2567.91 168.316   5
   1   9  -2 4392.53 220.412   5
  -1   9   2 4294.25 209.321   5
  -1   9   1 1044.75 109.003   5
   1   9  -1 895.997 105.877   5
   1   9   0 72.5208 49.1957   5
  -1   9   0 115.439 47.8260   5
   1   9   1 1483.88 132.118   5
  -1   9  -1 1734.30 136.601   5
   1   9   2 2370.49 163.411   5
  -1   9  -2 2462.72 161.815   5
  -1   9  -3 1843.81 140.362   5
   1   9   3 1956.13 150.082   5
  -1   9  -4 1152.69 112.659   5
   1   9   4 1067.25 114.124   5
  -1   9  -5 277.181 57.5599   5
   1   9   5 287.173 59.9688   5
   1   9   6 535.842 79.3483   5
  -1   9  -6 491.016 76.7931   5
   1   9   7 1397.49 113.762  11
   1   9   7 1498.55 124.299   5
  -1   9  -7 1557.10 124.162   5
  -1   9  -8 3362.85 177.210   5
   1   9   8 3047.78 169.347   5
   1   9   9 0.50157 29.5241   5
   1   9   9-4.99715 26.8143  11
   1   9  10 455.065 62.9793   5
   1   9  10 406.439 64.2934  11
   1   9  11 17.3254 31.9857  11
   1   9  11 24.7160 25.3145   5
   1   9  12 83.5198 27.8500   5
   1   9  12 31.1922 28.0568  11
   1   9  13-12.7280 26.7330  11
   1   9  13-4.42285 19.3203   5
   1   9  14 117.663 34.3188  11
   1   9  15 3.84043 19.1895  11
   1  10  -7 334.818 50.4281   5
   1  10  -6 178.970 41.8452   5
  -1  10   5 600.874 55.7611   5
   1  10  -5 696.254 72.1747   5
  -1  10   4-4.14653 18.8299   5
   1  10  -4-6.31113 25.1809   5
   1  10  -3 451.265 61.3872   5
  -1  10   3 482.853 56.5661   5
   1  10  -2 83.9498 32.6897   5
  -1  10   2 51.6745 24.4563   5
   1  10  -1 593.886 70.9694   5
  -1  10   1 597.647 66.4522   5
  -1  10   0 128.605 38.2006   5
   1  10   0 44.0958 32.4558   5
  -1  10  -1 844.789 78.5574   5
   1  10   1 857.514 83.5582   5
  -1  10  -2 40.2134 28.9385   5
   1  10   2 124.219 41.6176   5
   1  10   3 51.1475 31.1908   5
  -1  10  -3-26.9442 25.1954   5
  -1  10  -4 468.676 60.0323   5
   1  10   4 448.204 58.5151   5
  -1  10  -5 71.2133 34.2890   5
   1  10   5 83.8910 31.3970   5
   1  10   6 925.165 74.5115   5
   1  10   7 351.736 47.3414   5
   1  10   8 102.359 24.4868   5
   2   0 -29-18.4576 26.3655  10
   2   0 -28 461.561 64.2563  10
   2   0 -27 6.31712 35.4188  10
   2   0 -26 5051.24 237.759  10
   2   0 -25 26.7545 40.3516  10
   2   0 -24 3278.26 210.063  10
   2   0 -23 4.65964 50.2494  10
   2   0 -22 12341.8 407.215  10
   2   0 -21 23.2397 39.0113  10
   2   0 -20 22864.4 540.224  10
   2   0 -20 24326.6 1229.30   3
   2   0 -19 80.2384 47.3611  10
   2   0 -19 191.618 106.313   3
   2   0 -18 21504.2 1081.98   3
   2   0 -18 21459.6 492.737  10
   2   0 -17 49.0011 39.0752  10
   2   0 -17 33.1047 72.0509   3
   2   0 -16 158.641 97.8734   3
   2   0 -15 59.8385 84.2520   3
   2   0 -14 7933.06 547.340   3
   2   0 -13 51.3043 72.4090   3
   2   0 -12 137433. 2032.60   3
   2   0 -11 27.1963 45.3815   3
   2   0 -10 13803.9 578.463   3
   2   0  -9 54.1495 51.1422   3
   2   0  -8 111046. 1442.57   3
   2   0  -7 28.8837 38.9777   3
   2   0  -6 137652. 1407.73   3
   2   0  -5-14.2010 34.4835   3
   2   0  -4 45781.2 706.612   3
   2   0  -3-1.81911 25.0284   3
  -2   0   2 146337. 1203.47   1
   2   0  -2 145519. 1103.93   3
  -2   0   1-32.0657 41.6709   1
   2   0  -1 26.8734 30.8007   4
  -2   0   0 315175. 1685.17   1
   2   0   0 323444. 1670.17   4
   2   0   1 16.3823 30.0996   4
   2   0   2 557229. 2377.28   4
   2   0   3 56.2680 48.2452   4
   2   0   4 999999. 3752.70   4
   2   0   5 133.775 60.1759   4
   2   0   6 71829.2 1126.67   4
  -2   0  -7 34.3600 9.64222   2
   2   0   7 2.48011 41.3504   4
  -2   0  -8 152.283 23.4491   2
   2   0   8 120.237 63.2308   4
   2   0   9-7.64167 54.4368   4
  -2   0  -9 11.6114 10.5418   2
   2   0  10 11327.5 519.105   4
   2   0  11 17.5089 52.8198   4
   2   0  12 7882.16 462.693   4
  -2   0 -14 231.022 123.263   3
  -2   0 -15-51.6380 60.2533   3
  -2   0 -16 8208.77 323.467  10
  -2   0 -16 8207.14 605.938   3
  -2   0 -17 13.4209 44.9337  10
  -2   0 -17-148.904 101.194   3
  -2   0 -18 5918.66 558.015   3
  -2   0 -18 5870.74 292.474  10
  -2   0 -19-61.4681 62.4931  10
  -2   0 -19-47.6281 82.0705   3
  -2   0 -20 17404.9 522.333  10
  -2   0 -21 27.5011 59.1345  10
  -2   0 -22 379.398 82.5923  10
  -2   0 -23 7.88530 46.3743  10
  -2   0 -24 1494.77 152.411  10
  -2   0 -25-56.7294 53.6568  10
  -2   0 -26 593.591 85.4543   6
  -2   0 -27-6.80583 23.7717   6
  -2   0 -28 407.043 53.9349   6
   2  -1 -29 734.678 69.7655  10
   2   1 -28 840.777 80.8919  10
   2  -1 -28 938.446 90.8220  10
   2  -1 -27 292.194 61.0819  10
   2   1 -27 304.513 57.8482  10
   2   1 -26-6.86256 33.1487  10
   2  -1 -26 39.0078 43.9972  10
   2  -1 -25 360.726 73.8408  10
   2   1 -25 438.966 79.9845  10
   2  -1 -24 699.204 104.959  10
   2   1 -24 872.075 108.618  10
   2   1 -23 1674.29 151.087  10
   2  -1 -23 2001.44 166.616  10
   2   1 -22 26.8946 38.8140  10
   2  -1 -22 17.4417 50.4871  10
   2   1 -21 500.607 86.7428  10
   2  -1 -21 698.800 103.810  10
   2  -1 -20 1789.74 153.645  10
   2   1 -20 1788.36 341.815   3
   2   1 -20 1837.14 153.981  10
   2  -1 -20 1769.94 319.836   3
   2  -1 -19 7049.56 295.571  10
   2  -1 -19 6864.47 613.407   3
   2   1 -19 6939.34 290.746  10
   2   1 -19 7300.90 669.833   3
   2  -1 -18 2784.78 376.498   3
   2   1 -18 3193.51 430.822   3
   2   1 -18 3142.55 190.216  10
   2  -1 -18 3105.38 193.086  10
   2   1 -17 1526.69 284.381   3
   2  -1 -17 1570.40 131.630  10
   2   1 -17 1619.01 130.492  10
   2  -1 -17 1318.07 249.954   3
   2   1 -16 2391.23 349.209   3
   2  -1 -16 1929.51 293.426   3
   2   1 -15 3347.00 390.770   3
   2  -1 -15 3750.89 389.441   3
   2  -1 -14 1176.41 204.865   3
   2   1 -14 1418.22 246.272   3
   2   1 -13 40806.5 1232.91   3
   2  -1 -13 40140.6 1145.30   3
   2   1 -12 68286.5 1496.93   3
   2  -1 -12 65838.4 1402.03   3
   2  -1 -11 4152.04 332.888   3
   2   1 -11 4365.16 363.111   3
   2   1 -10 7854.42 455.550   3
   2  -1 -10 7750.16 425.401   3
   2   1  -9 14611.5 587.394   3
   2  -1  -9 14500.6 542.334   3
   2  -1  -8 684.405 114.250   3
   2   1  -8 326.099 87.9925   3
   2   1  -7 31218.4 771.322   3
   2  -1  -7 30275.2 672.812   3
   2   1  -6 22462.3 615.641   3
   2  -1  -6 21905.5 521.267   3
   2   1  -5 9556.96 378.570   3
   2  -1  -5 10017.6 325.842   3
   2   1  -4 5414.76 268.172   3
   2  -1  -4 5183.69 216.924   3
   2   1  -4 5124.08 111.424   4
   2   1  -3 119580. 599.654   4
   2  -1  -3 117457. 924.845   3
   2   1  -3 118512. 1183.48   3
   2  -1  -2 769370. 2150.69   3
  -2   1   2 766798. 3015.11   1
  -2   1   1 193433. 1532.77   1
  -2  -1   1 190292. 1158.57   1
   2   1   0 800175. 2692.87   4
  -2   1   0 878774. 3027.04   1
   2   1   1 70279.4 836.456   4
   2  -1   2 2156.07 168.823   4
   2   1   2 2150.74 85.9550   2
   2   1   2 2434.53 171.093   4
   2  -1   3 2335.69 179.281   4
   2   1   3 2690.18 192.481   4
  -2   1  -3 2523.38 130.714   2
   2   1   3 2409.95 79.3554   2
   2  -1   4 75228.1 1031.38   4
  -2   1  -4 72488.8 690.001   2
  -2   1  -5 28017.9 449.712   2
   2  -1   5 29167.1 655.201   4
  -2   1  -6 22057.5 407.696   2
   2  -1   6 21142.0 580.903   4
  -2   1  -7 78987.7 798.743   2
   2  -1   7 80053.4 1228.39   4
  -2   1  -8 183762. 1279.96   2
   2   1   8 180707. 1976.02   4
   2   1   9 371.126 93.2107   4
  -2   1  -9 357.136 65.2153   2
   2  -1   9 426.764 107.001   4
   2  -1  10 828.228 141.470   4
   2   1  10 876.849 152.457   4
  -2   1 -10 936.492 101.164   2
  -2   1 -11 52723.6 1196.03   3
   2  -1  11 52180.5 1141.64   4
   2  -1  12 4954.01 361.948   4
  -2   1 -12 5049.21 389.874   3
  -2   1 -13 311.098 118.730   3
   2  -1  13 138.421 56.6029   4
   2  -1  14 37.7652 64.6919   4
  -2   1 -14-14.6294 96.1030   3
  -2  -1 -15 8419.75 588.977   3
  -2   1 -15 9953.91 649.197   3
  -2  -1 -16 9319.82 342.768  10
  -2  -1 -16 8664.82 620.470   3
  -2   1 -16 9809.46 356.049  10
  -2   1 -16 9570.09 656.773   3
  -2   1 -17 1822.31 162.556  10
  -2  -1 -17 1863.08 298.975   3
  -2  -1 -17 1749.34 154.219  10
  -2   1 -18 1017.72 233.315   3
  -2   1 -18 1307.18 141.219  10
  -2  -1 -18 1093.72 126.364  10
  -2  -1 -18 1156.20 246.930   3
  -2   1 -19 8748.20 366.609  10
  -2   1 -19 10268.5 759.146   3
  -2  -1 -19 10007.7 737.619   3
  -2  -1 -19 9108.61 370.645  10
  -2  -1 -20 95.8516 65.1995  10
  -2   1 -20 100.314 57.2726  10
  -2  -1 -21 1418.80 149.798  10
  -2   1 -21 1477.88 156.949  10
  -2  -1 -22 155.534 54.9988  10
  -2   1 -22 148.722 52.0745  10
  -2  -1 -23 169.122 60.1555  10
  -2   1 -23 80.5784 52.2276  10
  -2   1 -24 298.763 69.9003  10
  -2  -1 -24 246.422 67.7582  10
  -2  -1 -25 14.7407 35.7618   6
  -2  -1 -25-21.8448 46.9064  10
  -2   1 -26 172.082 53.4454   6
  -2  -1 -26 234.810 48.0596   6
  -2  -1 -26 102.905 45.4905  10
  -2   1 -27 60.6334 33.7499   6
  -2   1 -28 321.888 51.1191   6
   2  -2 -29 178.000 34.2345  10
   2  -2 -28 1707.30 113.760  10
   2   2 -27 18.9404 23.4410  10
   2  -2 -27 14.9747 30.5131  10
   2  -2 -26-21.8457 35.3461  10
   2   2 -26 24.3788 25.5515  10
   2  -2 -25 494.541 84.1748  10
   2   2 -25 568.559 83.3135  10
   2  -2 -24 188.626 57.5615  10
   2   2 -24 159.373 55.8961  10
   2   2 -23 132.933 49.6669  10
   2  -2 -23 184.624 64.2631  10
   2   2 -22 1407.45 135.094  10
   2  -2 -22 1485.76 145.949  10
   2   2 -21 11.1568 34.1657  10
   2  -2 -21 10.0952 40.3643  10
   2   2 -20 98.8224 50.7216  10
   2  -2 -20 6.34235 35.2315  10
   2  -2 -19 11154.1 765.125   3
   2   2 -19 10743.9 362.541  10
   2   2 -19 11045.4 834.112   3
   2  -2 -19 10682.3 368.581  10
   2   2 -18 1693.73 142.083  10
   2   2 -18 1689.71 326.928   3
   2  -2 -18 1726.37 147.818  10
   2  -2 -18 1803.95 304.240   3
   2   2 -17 23699.4 1147.56   3
   2   2 -17 23498.3 508.125  10
   2  -2 -17 23058.5 510.330  10
   2  -2 -17 22488.8 1012.78   3
   2   2 -16 66.6296 90.1300   3
   2  -2 -16 222.804 48.3710  10
   2   2 -15 3995.65 442.397   3
   2  -2 -15 3363.74 358.281   3
   2  -2 -14 25207.1 942.671   3
   2   2 -14 26962.0 1091.68   3
   2   2 -13 8620.42 589.593   3
   2  -2 -13 8926.60 532.360   3
   2   2 -12 2839.36 318.961   3
   2  -2 -12 3176.90 305.352   3
   2  -2 -11 3133.32 284.926   3
   2   2 -11 3104.39 320.972   3
   2   2 -10 10090.3 547.339   3
   2  -2 -10 10161.3 474.723   3
   2  -2  -9 85322.4 1282.26   3
   2   2  -9 85487.2 1504.60   3
   2  -2  -8 5752.96 309.687   3
   2   2  -8 5962.29 374.642   3
   2  -2  -7 5191.74 268.123   3
   2   2  -7 4820.11 322.627   3
   2  -2  -6 2180.85 159.329   3
   2   2  -6 2251.96 210.267   3
   2  -2  -5 7480.88 260.849   3
   2   2  -5 7896.03 370.141   3
   2   2  -4 177259. 1677.09   3
   2  -2  -4 174976. 1115.96   3
   2  -2  -3 569295. 1623.65   3
  -2   2   3 555768. 3011.17   1
  -2  -2   2 1150.18 65.3970   1
  -2   2   2 1131.65 137.977   1
  -2   2   1 80511.4 1096.22   1
  -2   2   0 21601.5 557.939   1
   2   2   1 237124. 1411.89   2
   2   2   2 184374. 1212.67   2
  -2   2  -2 189198. 1490.00   2
   2   2   3 2827.14 146.465   2
   2  -2   3 3209.52 235.667   4
  -2   2  -3 3197.96 196.707   2
   2  -2   4 6806.58 347.393   4
  -2   2  -4 6944.46 285.455   2
   2   2   4 6635.91 221.575   2
   2  -2   5 37484.5 821.402   4
  -2   2  -5 37495.5 686.247   2
  -2   2  -5 37660.0 657.212   3
  -2   2  -6 67753.2 955.965   3
  -2   2  -6 67362.6 937.148   2
   2  -2   6 66584.4 1106.61   4
  -2   2  -7 1737.34 156.254   2
   2  -2   7 1739.27 183.573   4
  -2   2  -7 1965.10 178.789   3
   2  -2   8 4927.58 319.437   4
  -2   2  -8 4451.47 285.846   3
  -2   2  -8 4742.58 262.330   2
   2  -2   9 1138.41 168.695   4
  -2   2  -9 1188.00 161.654   3
  -2   2  -9 1285.08 143.403   2
  -2   2 -10 13083.8 567.100   3
  -2   2 -10 12934.2 461.014   2
   2  -2  10 13854.6 596.817   4
  -2   2 -11 1270.03 192.870   3
  -2   2 -11 1798.57 176.017   2
   2  -2  11 1285.04 188.534   4
  -2   2 -12 19953.4 788.193   3
   2  -2  12 19196.9 714.091   4
  -2   2 -13 15438.3 730.314   3
   2  -2  13 14673.2 645.485   4
  -2   2 -14 8308.48 561.987   3
   2  -2  14 7954.57 478.670   4
  -2   2 -15 42671.1 1337.69   3
  -2   2 -16 34656.2 687.036  10
  -2  -2 -16 35091.8 670.492  10
  -2   2 -16 34777.2 1261.21   3
  -2  -2 -16 32714.8 1208.82   3
  -2   2 -17 28.4313 41.3032  10
  -2  -2 -17 53.3548 42.3678  10
  -2   2 -17 53.5321 75.4142   3
  -2  -2 -18 16128.2 483.198  10
  -2  -2 -18 16260.5 915.269   3
  -2   2 -18 16718.6 949.119   3
  -2   2 -18 16036.7 492.452  10
  -2  -2 -19 49.0152 51.7354  10
  -2   2 -19 140.029 62.1264  10
  -2   2 -20-3.04133 52.3724  10
  -2  -2 -20 12.3481 50.3646  10
  -2  -2 -21 1912.91 174.008  10
  -2   2 -21 1963.87 180.333  10
  -2   2 -22 942.371 123.994  10
  -2  -2 -22 1019.95 125.436  10
  -2  -2 -23-76.7233 58.0682  10
  -2  -2 -24 28.2097 36.7219  10
  -2   2 -25 975.769 116.945   6
  -2  -2 -25 929.800 109.932  10
  -2   2 -26 721.894 95.3591   6
  -2   2 -27 11.5890 29.5080   6
  -2   2 -28 422.783 57.5377   6
   2  -3 -28 569.363 59.8357  10
   2  -3 -27-14.1784 31.6231  10
   2  -3 -26 6.59219 31.8835  10
   2  -3 -25 161.908 50.7310  10
   2  -3 -24 15.4800 37.5514  10
   2  -3 -23 1385.70 135.100  10
   2  -3 -22 133.243 57.1362  10
   2  -3 -21 314.696 70.4375  10
  -2   3  21 174.458 57.6677  11
  -2   3  20 158.868 51.2501  11
   2  -3 -20 206.652 62.9492  10
   2  -3 -19 240.892 65.1452  10
  -2   3  19 202.396 52.6398  11
  -2   3  18 16247.3 421.852  11
   2   3 -18 15653.5 967.982   3
   2  -3 -18 15871.1 443.048  10
   2  -3 -17 978.393 109.657  10
   2   3 -17 1664.65 317.592   3
   2   3 -16 22556.5 1100.50   3
   2  -3 -16 22694.5 503.399  10
   2  -3 -15 2089.19 277.068   3
   2   3 -15 2425.70 346.531   3
   2  -3 -15 2232.78 153.963  10
   2  -3 -14 9411.84 563.938   3
   2   3 -14 8598.48 627.453   3
   2   3 -13 14446.5 779.935   3
   2  -3 -13 14805.2 668.260   3
   2  -3 -12 9391.87 505.614   3
   2   3 -12 8991.37 583.980   3
   2   3 -11-156.180 82.9115   3
   2  -3 -11 75.4775 62.0027   3
   2  -3 -10 15411.6 569.444   3
   2   3 -10 14759.4 682.864   3
   2  -3  -9 34537.8 793.789   3
   2   3  -9 32441.1 963.652   3
   2   3  -8 100904. 1612.67   3
   2  -3  -8 106070. 1274.22   3
   2  -3  -7 3623.22 210.069   3
   2   3  -7 3417.08 284.864   3
   2  -3  -6 1866.89 134.950   3
   2   3  -6 1838.93 200.252   3
   2   3  -5 52.1644 56.2569   3
  -2   3   5 69.8252 60.8900   1
  -2   3   4 18180.7 623.072   1
  -2   3   3 132.106 64.2884   1
   2   3  -2 21595.7 592.784   2
  -2   3   2 20930.1 631.020   1
   2   3  -1 4573.78 260.799   2
  -2   3   1 4437.69 276.278   1
   2   3   0 32695.4 675.817   2
  -2   3   0 32453.3 742.828   1
  -2   3  -1 7774.36 377.107   2
   2   3   1 7696.92 322.098   2
   2   3   2 14724.2 440.011   2
  -2   3  -2 15681.6 526.411   2
  -2   3  -3 785.254 62.7044   3
   2   3   3 602.175 87.0269   2
  -2   3  -3 610.101 108.359   2
  -2   3  -4 16947.5 364.144   3
   2  -3   4 17555.6 624.132   4
  -2   3  -4 16381.1 534.891   2
   2   3   4 16357.6 462.716   2
  -2   3  -5 79271.3 914.620   3
  -2   3  -5 80515.1 1205.91   2
   2  -3   5 83086.6 1359.29   4
  -2   3  -6 59399.6 1067.49   2
  -2   3  -6 60201.1 897.036   3
  -2   3  -7 5847.44 308.417   3
  -2   3  -7 5675.27 338.579   2
   2  -3   7 5820.49 359.886   4
  -2   3  -8 68602.9 1129.84   3
  -2   3  -8 67852.0 1198.44   2
   2  -3   8 68049.3 1226.45   4
   2  -3   9 10212.2 498.920   4
  -2   3  -9 10074.0 473.737   2
  -2   3  -9 10382.8 472.542   3
   2  -3  10 759.393 144.993   4
  -2   3 -10 750.959 137.817   2
  -2   3 -10 514.303 118.549   3
   2  -3  11 26300.7 856.681   4
  -2   3 -11 24420.9 823.009   3
  -2   3 -11 25034.6 775.273   2
   2  -3  12 2665.96 269.884   4
  -2   3 -12 2959.06 272.051   2
  -2   3 -12 2892.79 306.203   3
  -2   3 -13 10213.4 597.792   3
  -2   3 -14 8111.12 559.291   3
   2   3  14 8179.55 294.851  11
  -2   3 -15 1504.34 144.303  10
  -2  -3 -15 1647.11 144.303  10
  -2   3 -15 1455.83 244.154   3
   2   3  15 1548.24 133.658  11
  -2   3 -16 1479.11 148.940  10
  -2   3 -16 1820.94 285.835   3
  -2  -3 -16 1732.70 151.515  10
  -2  -3 -16 1615.57 285.463   3
   2   3  16 1547.62 136.267  11
   2   3  17 816.272 100.507  11
  -2   3 -17 810.970 113.905  10
  -2  -3 -17 914.985 116.788  10
  -2  -3 -17 746.976 189.349   3
  -2   3 -17 1026.21 230.684   3
  -2  -3 -18 1899.19 166.543  10
  -2   3 -18 2031.42 177.832  10
   2   3  18 2238.97 161.249  11
  -2  -3 -19 31800.7 676.908  10
  -2  -3 -20 147.662 61.0603  10
  -2  -3 -21 750.512 113.134  10
  -2  -3 -22-34.7818 43.3455  10
  -2   3 -23 2588.04 202.885   6
  -2  -3 -23 2512.01 180.806  10
  -2   3 -24 1342.79 139.251   6
  -2  -3 -24 1154.56 118.939  10
  -2   3 -25 666.510 93.2915   6
  -2   3 -26 30.0056 39.1700   6
  -2   3 -27 487.048 64.3332   6
   2  -4 -26-12.0764 23.7175  10
   2  -4 -25 219.547 43.3589  10
   2  -4 -24 107.611 44.7362  10
   2  -4 -23 252.835 56.0857  10
  -2   4  23 290.901 53.9829  11
  -2   4  22 1404.68 120.397  11
   2  -4 -22 1187.83 120.495  10
  -2   4  21 41.4725 36.4727  11
   2  -4 -21-38.7208 42.5213  10
  -2   4  20 909.290 106.717  11
   2  -4 -20 938.982 113.658  10
   2  -4 -19 5548.41 264.175  10
  -2   4  19 5646.25 261.795  11
  -2   4  18 264.335 65.2684  11
   2  -4 -18 330.293 71.3630  10
   2  -4 -17 5750.78 260.492  10
   2   4 -17 5633.03 520.714   2
  -2   4  17 5902.73 265.243  11
   2   4 -16 746.847 208.701   3
   2  -4 -16 490.792 79.7686  10
  -2   4  16 353.976 72.9258  11
   2   4 -16 425.334 146.193   2
   2  -4 -15 28501.6 555.611  10
   2   4 -15 29908.0 1172.56   2
   2   4 -15 27338.6 1177.34   3
   2   4 -14 16417.8 847.207   2
   2  -4 -14 15148.4 395.127  10
   2   4 -13 952.292 204.988   3
   2   4 -13 1362.50 249.512   2
   2   4 -12 206.578 102.450   3
   2   4 -12 105.254 78.7115   2
   2   4 -11 10682.7 634.872   2
   2   4 -11 9088.76 581.648   3
   2   4 -10 385.407 107.244   3
   2   4 -10 494.416 148.193   2
   2   4  -9 12443.6 645.825   2
   2   4  -9 11554.5 601.645   3
  -2   4   8 5593.53 444.208   1
   2   4  -8 5885.65 403.418   3
  -2   4   7 19040.5 766.392   1
   2   4  -7 22408.9 822.258   2
  -2   4   6 20.2280 43.2964   1
   2   4  -6 27.0997 68.9142   2
  -2   4   5 602.195 130.153   1
   2   4  -5 471.892 116.271   2
   2   4  -4 12373.5 551.409   2
  -2   4   4 11021.4 532.471   1
   2   4  -3 47819.1 1056.84   2
  -2   4   3 43566.3 975.895   1
  -2   4   2 36863.1 896.018   1
   2   4  -2 36751.9 907.312   2
   2   4  -1 29704.7 799.007   2
   2   4   0 94979.3 1397.56   2
   2   4   1 37289.0 856.218   2
  -2   4  -2 301.802 96.4851   2
   2   4   2 348.700 87.2874   2
   2   4   3 30617.0 760.605   2
  -2   4  -3 31779.6 897.265   2
  -2   4  -4 62674.7 1269.23   2
   2  -4   4 61479.7 1301.52   4
   2   4   4 59278.1 1071.65   2
  -2   4  -5 16094.0 645.490   2
   2  -4   5 15288.6 651.940   4
   2  -4   6 3142.45 293.999   4
  -2   4  -6 3027.52 279.954   2
  -2   4  -7 2853.97 279.851   2
   2  -4   7 3536.63 309.697   4
  -2   4  -8 1811.70 226.413   2
   2  -4   8 1622.52 209.227   4
   2  -4   9 2919.56 273.242   4
  -2   4  -9 2833.31 289.201   2
  -2   4 -10 280.844 95.4188   2
  -2   4 -11 6850.47 468.979   2
   2   4  12 3260.59 194.112  11
  -2   4 -12 3058.86 314.157   2
   2   4  13 3407.59 203.951  11
   2   4  14 8899.95 332.785  11
   2   4  15 1121.52 121.004  11
  -2  -4 -15 855.213 193.834   3
   2   4  16 15248.8 441.724  11
  -2  -4 -16 13916.8 799.661   3
   2   4  17 6020.50 280.338  11
   2   4  18 13.0016 48.4193  11
  -2  -4 -19 1134.11 123.546  10
   2   4  19 1106.34 122.054  11
  -2  -4 -20 502.188 84.0991  10
   2   4  20 502.787 84.1444  11
  -2   4 -20 627.582 117.537   6
  -2  -4 -21 6796.67 282.365  10
  -2   4 -21 7052.39 338.420   6
   2   4  21 6620.56 262.827  11
  -2   4 -22 718.306 111.406   6
  -2  -4 -22 621.313 86.6133  10
  -2   4 -23 23.8360 40.8354   6
  -2   4 -24-14.8822 37.2735   6
  -2   4 -25 234.750 55.2767   6
  -2   4 -26 54.1393 28.6338   6
  -2   5  24 315.003 47.2220  11
  -2   5  23-2.60341 28.1140  11
  -2   5  22 2732.21 161.837  11
  -2   5  21 313.247 68.0035  11
  -2   5  20 1639.98 142.512  11
  -2   5  19 2213.46 170.166  11
  -2   5  18 2645.77 185.698  11
  -2   5  17 2169.13 167.455  11
  -2   5  16 1393.92 137.415  11
  -2   5  15 4705.97 244.922  11
  -2   5  14 3769.72 217.790  11
   2   5 -14 3829.52 192.038   5
   2   5 -14 4087.09 462.669   2
   2   5 -13 11963.0 764.204   2
  -2   5  13 12724.1 390.267  11
   2   5 -13 12162.3 338.351   5
   2   5 -12 4497.04 463.653   2
   2   5 -12 4693.40 207.427   5
   2   5 -11-227.892 114.348   2
   2   5 -11 0.86797 30.6900   5
   2   5 -10 317.938 56.2140   5
   2   5 -10 356.334 125.749   2
   2   5  -9-175.848 90.9730   2
   2   5  -8 7508.19 547.847   2
   2   5  -7 11105.1 651.460   2
   2   5  -6 32557.5 1095.72   2
   2   5  -5 2.01601 48.6027   2
   2   5  -4 10040.7 575.834   2
   2   5  -3 5628.01 420.323   2
   2   5  -2 702.663 159.344   2
   2   5  -1 12953.4 611.409   2
   2   5   0 19288.7 727.642   2
   2   5   1 14606.5 627.894   2
   2   5   2 333.120 98.8853   2
  -2   5  -3 968.895 184.872   2
   2   5   3 1040.51 165.683   2
   2  -5   4 774.832 169.261   4
  -2   5  -4 708.891 166.723   2
   2  -5   5 8387.60 535.801   4
  -2   5  -5 7864.08 526.828   2
  -2   5  -6 2448.56 300.446   2
  -2   5  -7 12226.5 679.154   2
  -2   5  -8 7445.41 262.201   5
  -2   5  -8 6968.45 521.438   2
   2   5   8 7162.13 292.132  11
   2   5   9 3323.35 202.773  11
  -2   5  -9 3342.52 181.278   5
  -2   5  -9 3029.43 346.922   2
  -2   5 -10 186.811 49.0138   5
  -2   5 -10 253.250 103.330   2
   2   5  10 153.647 56.3157  11
  -2   5 -11 478.264 73.8424   5
   2   5  11 440.841 79.7962  11
  -2   5 -11 466.649 147.215   2
  -2   5 -12 801.796 115.030   6
  -2   5 -12 660.094 173.760   2
   2   5  12 765.241 108.509  11
   2   5  13 71.1558 54.1850  11
  -2   5 -13 58.8541 47.6278   6
  -2   5 -14 78.4178 59.3402   6
   2   5  14-23.1248 37.5810  11
  -2   5 -15 103.339 53.8791   6
   2   5  15 101.761 52.8293  11
   2   5  16 1386.77 145.740  11
  -2   5 -16 1032.99 136.694   6
  -2   5 -17 133.349 68.1448   6
   2   5  17 108.896 53.3910  11
  -2   5 -18 3289.54 235.529   6
   2   5  18 3143.63 205.576  11
   2   5  19 7678.59 310.088  11
  -2   5 -19 7533.97 345.690   6
   2   5  20 3230.45 194.917  11
  -2   5 -20 3369.17 224.094   6
   2   5  21 280.422 62.4702  11
  -2   5 -21 363.404 81.4577   6
  -2   5 -22 1946.57 152.423   6
   2   5  22 1896.79 128.593  11
  -2   5 -23 86.1812 39.7788   6
  -2   5 -24 459.563 61.1160   6
  -2   6  23 855.233 75.8860  11
  -2   6  22 155.789 39.7152  11
  -2   6  21 183.273 49.0258  11
  -2   6  20 230.969 56.9620  11
  -2   6  19 776.885 101.580  11
  -2   6  18-33.8840 51.3550  11
  -2   6  17 2928.99 200.262  11
  -2   6  16 782.066 110.182  11
  -2   6  15 324.112 73.0715  11
  -2   6  14-10.5548 53.1836  11
  -2   6  14 4.35751 28.5539   9
   2   6 -14 73.7787 42.6087   5
  -2   6  13 3655.07 198.521   9
   2   6 -13 3689.67 194.655   5
  -2   6  13 3990.06 228.417  11
  -2   6  12 2219.20 155.874   9
   2   6 -12 2222.46 152.796   5
  -2   6  12 2383.04 175.021  11
  -2   6  11 272.310 56.2796   9
   2   6 -11 406.429 70.2739   5
   2   6 -11 453.127 171.382   2
  -2   6  11 333.263 72.7914  11
   2   6 -10 2480.68 162.342   5
   2   6 -10 2173.16 346.320   2
  -2   6  10 2324.23 160.348   9
  -2   6  10 2608.31 177.880  11
  -2   6   9 24114.9 529.674  11
   2   6  -9 24546.3 497.897   5
  -2   6   9 23307.2 503.652   9
  -2   6   8 17487.9 442.765  11
  -2   6   8 16826.9 428.600   9
   2   6  -8 18562.1 960.259   2
   2   6  -8 17612.2 420.345   5
  -2   6   7 9012.65 312.323  11
   2   6  -7 9196.25 303.572   5
  -2   6   7 8746.44 308.978   9
   2   6  -7 9748.57 684.405   2
   2   6  -6 6227.73 251.676   5
   2   6  -6 6004.18 523.119   2
  -2   6   6 6224.70 255.552  11
  -2   6   6 5779.90 251.791   9
  -2   6   5 10079.0 316.287  11
   2   6  -5 9681.86 312.262   5
  -2   6   5 10071.9 329.879   9
  -2   6   5 10048.1 307.901   5
   2   6  -5 8849.71 621.982   2
   2   6  -4 299.003 112.320   2
   2   6  -4 498.834 76.9091   5
  -2   6   4 526.848 79.6945   9
  -2   6   4 509.097 72.7278  11
  -2   6   4 535.554 71.9388   5
   2   6  -3 6776.71 262.353   5
  -2   6   3 6519.09 247.379   5
   2   6  -3 6025.77 489.489   2
  -2   6   3 6495.59 266.363   9
  -2   6   2 7285.25 282.666   9
   2   6  -2 7718.72 281.942   5
   2   6  -2 6725.04 504.669   2
   2   6  -1 3793.08 199.362   5
   2   6  -1 3552.62 371.366   2
  -2   6   1 3954.24 207.076   9
   2   6   0 78.6240 64.1371   2
  -2   6   0 70.1889 35.1903   9
  -2   6   0 101.827 36.2018   5
   2   6   0 80.0205 35.4337   5
  -2   6  -1 13725.5 389.113   9
  -2   6  -1 13884.5 358.557   5
   2   6   1 13652.2 388.990   5
   2   6   1 12504.8 674.513   2
  -2   6  -2 2153.94 144.703   5
  -2   6  -2 1967.71 148.963   9
   2   6   2 1874.59 147.169   5
  -2   6  -3 2983.53 169.691   5
  -2   6  -3 3205.68 189.331   9
   2   6   3 3134.11 193.364   5
   2   6   3 3045.75 187.310  11
   2   6   4 5235.69 250.657   5
  -2   6  -4 5219.13 244.111   9
  -2   6  -4 5015.85 223.457   5
   2   6   4 5433.11 251.998  11
   2   6   5 6254.71 275.576   5
  -2   6  -5 6192.45 248.180   5
  -2   6  -5 6345.11 270.607   9
   2   6   5 7157.72 295.086  11
   2   6   6 3627.49 214.107  11
   2   6   6 3468.01 209.673   5
  -2   6  -6 3606.95 191.577   5
  -2   6  -7 41.5732 29.9395   5
  -2   6  -7-51.5658 77.0034   2
   2   6   7 46.3523 38.2937  11
   2   6   8 3442.86 217.084  11
  -2   6  -8 3331.74 189.560   5
  -2   6  -8 2921.47 386.827   2
  -2   6  -9 1593.97 283.807   2
   2   6   9 1960.19 168.784  11
  -2   6  -9 2041.81 152.599   5
  -2   6 -10 84.2643 46.3912   5
   2   6  10 85.0312 56.0110  11
  -2   6 -11 2493.51 170.729   5
  -2   6 -11 2397.27 328.108   2
   2   6  11 2433.37 191.187  11
   2   6  12 74.1992 65.9931  11
   2   6  13 6698.87 314.110  11
   2   6  14 4866.69 265.563  11
   2   6  15 325.551 82.9897  11
   2   6  16 4301.31 245.193  11
   2   6  17 130.884 54.1549  11
   2   6  18 242.320 63.6566  11
   2   6  19 588.607 86.2347  11
   2   6  19 481.636 67.4735   5
   2   6  20 759.578 91.5518  11
   2   6  20 823.522 80.5572   5
   2   6  21 98.5357 32.2960  11
   2   6  22 54.0996 27.0576  11
  -2   7  22 32.2148 24.5776  11
  -2   7  21-0.50820 22.8463  11
  -2   7  20 162.689 44.9778  11
  -2   7  19 124.588 46.3570  11
  -2   7  18 766.260 95.5552  11
  -2   7  17 5422.83 245.502  11
  -2   7  16 1454.32 134.945  11
  -2   7  15 1883.83 155.877  11
  -2   7  14 3843.81 190.419   9
  -2   7  14 4253.97 234.251  11
   2   7 -13 230.996 56.2295   5
  -2   7  13 212.808 52.0063   9
  -2   7  13 319.352 77.7559  11
   2   7 -12 800.551 94.7284   5
  -2   7  12 974.071 105.163   9
  -2   7  12 1107.68 125.728  11
  -2   7  11 2612.09 171.734   9
   2   7 -11 2643.94 170.361   5
  -2   7  11 2965.92 201.181  11
  -2   7  10 467.396 84.2941  11
   2   7 -10 422.217 72.4557   5
  -2   7  10 465.927 80.7537   9
   2   7  -9 163.397 51.7623   5
  -2   7   9 127.498 46.8742  11
  -2   7   9 172.873 52.1658   9
   2   7  -8 1045.87 111.903   5
  -2   7   8 849.812 106.680   9
  -2   7   8 996.342 110.314  11
   2   7  -7 2042.98 154.392   5
  -2   7   7 1872.11 151.777  11
  -2   7   7 1841.04 152.954   9
   2   7  -6 235.268 60.2901   5
  -2   7   6 138.469 45.9315  11
  -2   7   6 120.875 54.9440   9
  -2   7   6 109.390 33.3744   5
   2   7  -5-58.2544 67.3530   2
  -2   7   5 18.0459 38.5338   9
   2   7  -5-21.7893 38.6505   5
  -2   7   5 25.5407 29.9124   5
  -2   7   5 50.6233 40.1159  11
  -2   7   4 636.496 98.2692   9
   2   7  -4 621.108 88.1355   5
  -2   7   4 649.949 85.2818   5
  -2   7   3 70.0613 54.7229   9
  -2   7   3 40.7786 37.9811   5
   2   7  -3-41.4194 52.2735   5
  -2   7   2 7607.03 313.283   9
   2   7  -2 7044.04 292.612   5
   2   7  -2 6916.16 581.796   2
  -2   7   2 7839.47 290.390   5
  -2   7   1 8090.46 295.307   5
   2   7  -1 7648.32 608.823   2
   2   7  -1 8220.29 315.819   5
  -2   7   1 8066.14 324.125   9
  -2   7   0 152.390 50.8884   9
  -2   7   0 217.035 54.3419   5
   2   7   0 286.133 69.2057   5
  -2   7  -1 70.5398 51.1219   9
  -2   7  -1 12.1928 32.6376   5
   2   7   1 102.140 53.3276   5
  -2   7  -2-46.4311 41.7794   9
  -2   7  -2-23.3858 37.4651   5
   2   7   2 6.93276 34.5315   5
  -2   7  -3 96.1014 36.0835   5
   2   7   3 77.6301 42.7504  11
  -2   7  -3 83.1406 49.8713   9
   2   7   3 110.145 55.6170   5
   2   7   4-51.3624 48.2095  11
  -2   7  -4 5.13831 33.3504   5
   2   7   4 15.4296 40.3858   5
  -2   7  -5 1392.09 126.642   5
   2   7   5 1584.85 149.824   5
   2   7   5 1414.38 143.559  11
  -2   7  -6 334.224 68.6466   5
   2   7   6 248.261 63.0281   5
   2   7   6 177.120 54.9448  11
  -2   7  -7 2653.28 174.490   5
   2   7   7 2297.92 183.589  11
   2   7   7 2574.80 189.666   5
   2   7   8 31.3100 38.9447   5
   2   7   8 128.510 62.3161  11
  -2   7  -8 145.513 56.2580   5
   2   7   9 237.284 69.9035   5
  -2   7  -9 232.213 60.2812   5
   2   7   9 243.631 72.3978  11
   2   7  10 3114.54 210.972   5
  -2   7 -10 2972.35 186.515   5
   2   7  10 3213.89 219.299  11
   2   7  11 1348.64 142.547   5
   2   7  11 1233.76 138.787  11
   2   7  12 1992.73 164.230   5
   2   7  12 1945.76 174.966  11
   2   7  13 129.303 49.8830   5
   2   7  13 157.259 60.7888  11
   2   7  14 298.923 68.2724   5
   2   7  14 246.672 72.2402  11
   2   7  15 48.7823 42.3458   5
   2   7  15 30.9912 48.2251  11
   2   7  16 1434.72 120.921   5
   2   7  16 1655.85 143.506  11
   2   7  17 141.824 50.9992  11
   2   7  17 83.1292 29.4234   5
   2   7  18 11.7823 36.0113  11
   2   7  18 54.3147 27.2338   5
   2   7  19 424.337 49.8811   5
   2   7  19 409.479 65.5772  11
   2   7  20-18.5572 29.0401  11
  -2   8  19 35.8772 22.8585  11
  -2   8  18 457.681 59.1083  11
  -2   8  17 32.7832 30.8990  11
  -2   8  16 71.5876 37.4785  11
  -2   8  15 212.648 53.1525  11
  -2   8  14-0.19218 31.7685  11
  -2   8  13 40.1898 39.1425  11
  -2   8  13 44.7233 28.5043   9
   2   8 -12 116.678 46.1699   5
  -2   8  12 21.4728 26.6424   9
  -2   8  12 59.2191 38.2870  11
  -2   8  11 13.1601 28.7840   9
   2   8 -11-18.3508 32.4954   5
  -2   8  11-93.7373 51.3214  11
  -2   8  10 136.267 44.0467   9
   2   8 -10 218.780 52.9005   5
  -2   8  10 226.625 60.8028  11
  -2   8   9 46.5512 36.2118   9
   2   8  -9 60.0485 40.7588   5
  -2   8   9 127.193 50.1410  11
  -2   8   8 582.705 88.9857   9
   2   8  -8 638.683 87.4960   5
  -2   8   8 709.861 94.6203  11
  -2   8   7-9.64823 39.8538   9
   2   8  -7-30.5407 38.0404   5
  -2   8   7 52.1347 41.1040  11
  -2   8   6 523.657 80.5109  11
  -2   8   6 457.341 81.2168   9
   2   8  -6 598.854 89.9864   5
  -2   8   6 490.743 72.3871   5
   2   8  -5 1320.82 127.290   5
  -2   8   5 1358.15 135.166   9
  -2   8   5 1181.73 113.143   5
  -2   8   4 182.740 61.8317   9
  -2   8   4 185.034 51.2593   5
   2   8  -4 192.873 56.3088   5
  -2   8   3 376.395 68.0147   5
   2   8  -3 348.632 71.7643   5
  -2   8   3 465.354 90.0977   9
  -2   8   2 1415.23 125.868   5
  -2   8   2 1176.21 130.376   9
   2   8  -2 1283.15 131.933   5
  -2   8   1 97.4010 40.6867   5
   2   8  -1 88.7978 46.6683   5
  -2   8   1 81.6003 49.2260   9
  -2   8   0 5365.00 245.854   5
   2   8   0 5443.78 264.549   5
  -2   8   0 5185.67 271.544   9
   2   8   1 64.0059 48.0039   5
  -2   8  -1 86.4896 50.5970   5
   2   8   2 3305.07 209.105   5
  -2   8  -2 3403.76 198.400   5
  -2   8  -3 13466.3 389.869   5
   2   8   3 14086.4 428.553   5
  -2   8  -4 873.495 105.412   5
   2   8   4 600.921 94.0856  11
   2   8   4 814.738 113.316   5
  -2   8  -5 1362.03 128.239   5
   2   8   5 1198.97 124.676  11
   2   8   5 1618.39 148.968   5
   2   8   6 199.870 61.4976  11
  -2   8  -6 246.992 60.5976   5
   2   8   6 197.004 65.1787   5
   2   8   7 95.6668 48.4841   5
  -2   8  -7 53.8970 34.7440   5
   2   8   7 56.8203 48.3289  11
   2   8   8 2119.69 167.671  11
   2   8   8 2449.36 177.039   5
  -2   8  -8 2508.26 168.144   5
   2   8   9-1.49619 37.1127  11
  -2   8  -9-6.01431 40.0400   5
   2   8   9 26.5678 33.1630   5
   2   8  10 262.088 63.8014   5
   2   8  10 282.428 72.2323  11
   2   8  11 1344.72 124.816   5
   2   8  11 1209.71 127.937  11
   2   8  12 156.105 46.4327   5
   2   8  12 79.8366 49.1400  11
   2   8  13 797.165 88.3805   5
   2   8  13 695.464 95.4216  11
   2   8  14 467.392 78.0031  11
   2   8  14 488.468 69.9632   5
   2   8  15 165.023 52.3490  11
   2   8  15 284.674 50.0351   5
   2   8  16 382.247 49.7386   5
   2   8  16 354.486 60.4559  11
   2   8  17 439.125 45.2286   5
   2   8  17 454.326 64.6401  11
   2   8  18 98.5769 33.6927  11
  -2   9  15 264.892 42.2568  11
  -2   9  14 24.0860 23.0437  11
  -2   9  13-16.9015 22.9180  11
  -2   9  12 10.5971 28.4528  11
  -2   9  11 606.735 69.6714  11
   2   9 -10 648.535 73.0895   5
  -2   9  10 595.906 71.4879  11
  -2   9   9 497.975 65.4656  11
   2   9  -9 497.518 69.6954   5
   2   9  -8 221.389 52.2891   5
   2   9  -7 17.6428 34.8581   5
   2   9  -6-1.82257 35.8224   5
  -2   9   5 206.471 46.2735   5
   2   9  -5 199.741 58.4904   5
  -2   9   4 820.176 84.7304   5
   2   9  -4 917.906 102.187   5
   2   9  -3 256.568 66.1502   5
  -2   9   3 122.603 44.3976   5
   2   9  -2 702.264 92.8920   5
  -2   9   2 656.872 78.9577   5
   2   9  -1 251.660 59.4473   5
  -2   9   1 262.216 53.5047   5
  -2   9   0 266.847 61.0395   5
   2   9   0 245.383 64.0073   5
   2   9   1 3252.80 192.328   5
  -2   9  -1 3434.64 182.795   5
  -2   9  -2 3.51524 31.4089   5
   2   9   2 70.1391 47.4231   5
   2   9   3 941.352 104.681   5
  -2   9  -3 1003.60 100.617   5
  -2   9  -4 209.155 53.2833   5
   2   9   4 235.549 55.9238   5
   2   9   5 80.9841 38.8494   5
  -2   9  -5 157.340 47.6964   5
  -2   9  -6 583.328 77.4411   5
   2   9   6 442.336 70.2632   5
  -2   9  -7 493.394 73.5862   5
   2   9   7 436.651 71.0273   5
   2   9   7 378.976 62.7804  11
   2   9   8 296.625 57.4027  11
   2   9   8 341.101 58.7188   5
   2   9   9 193.846 49.1356  11
   2   9   9 195.482 44.1562   5
   2   9  10 143.794 41.8735  11
   2   9  10 212.072 49.2906   5
   2   9  11 188.449 47.2455  11
   2   9  11 200.032 43.2316   5
   2   9  12-15.7592 25.0013   5
   2   9  12 12.2186 29.4033  11
   2   9  13 110.680 29.7678   5
   2  10  -7 210.199 38.5355   5
   2  10  -6 45.7392 28.1514   5
   2  10  -5 237.602 44.1564   5
   2  10  -4 50.6958 26.3472   5
   2  10  -3 38.6607 27.4807   5
  -2  10   2 50.2053 23.4528   5
   2  10  -2 36.3695 26.1176   5
   2  10  -1-2.96908 25.8905   5
  -2  10   1 1.40093 17.9361   5
   2  10   0 436.779 60.8432   5
  -2  10   0 355.237 48.4981   5
   2  10   1 101.646 36.2496   5
  -2  10  -1 110.616 34.0995   5
   2  10   2 2981.95 144.513   5
  -2  10  -2 3070.05 136.344   5
   2  10   3 270.333 49.0087   5
   2  10   4 1202.84 89.8256   5
   2  10   5 251.887 44.3931   5
   2  10   6 316.388 46.0415   5
   2  10   7 13.2482 21.5577   5
   2  10   8 1.75896 16.4755   5
   3   0 -29-20.6830 22.0964  10
   3   0 -28 7.39712 26.2281  10
   3   0 -27 140.165 46.6916  10
   3   0 -26 62.3724 37.2536  10
   3   0 -25 1631.55 138.720  10
   3   0 -24-17.2709 44.2873  10
   3   0 -23 1662.28 147.719  10
   3   0 -22-11.7598 46.6763  10
   3   0 -21 22755.3 541.751  10
   3   0 -20 0.24266 44.4105  10
   3   0 -19 1768.65 331.622   3
   3   0 -19 2362.28 171.394  10
   3   0 -18-7.71317 43.5844  10
   3   0 -18-50.6082 69.9166   3
   3   0 -17 5849.10 563.197   3
   3   0 -17 5879.88 252.955  10
   3   0 -16-19.5758 28.0344  10
   3   0 -16 47.6991 66.4816   3
   3   0 -15 2711.51 350.389   3
   3   0 -14-118.699 85.6066   3
   3   0 -13 65593.7 1583.31   3
   3   0 -12-81.5320 87.8235   3
   3   0 -11 759.822 155.046   3
   3   0 -10-153.787 77.5731   3
   3   0  -9 7027.77 415.262   3
   3   0  -8 54.7777 61.4450   3
   3   0  -7 187.992 67.8000   3
   3   0  -6 19.6763 47.8060   3
   3   0  -5 27180.2 645.833   3
   3   0  -4 12.4329 32.4396   3
  -3   0   3 12820.2 441.207   1
  -3   0   2-11.3473 45.2061   1
   3   0  -2-41.7949 50.0030   4
  -3   0   1 90025.0 1141.98   1
   3   0  -1 91970.7 1073.85   4
  -3   0   0 159.436 49.2991   1
   3   0   0 31.1539 46.8410   4
   3   0   1 4702.13 256.648   4
   3   0   2 88.9788 53.9675   4
   3   0   3 87204.8 1165.51   4
   3   0   4 95.7097 73.2640   4
   3   0   5 297491. 2425.48   4
   3   0   6 17.8383 65.0533   4
   3   0   7 2949.58 270.175   4
   3   0   8 50.4974 75.0981   4
   3   0   9 187833. 2213.98   4
   3   0  10 87.2507 75.0234   4
   3   0  11 222.777 103.125   4
   3   0  12 7.47749 72.9858   4
   3   0  13 6131.89 451.426   4
   3   0  14 23.6264 64.6267   4
  -3   0 -15 53667.4 839.317  10
  -3   0 -15 54564.2 1538.14   3
  -3   0 -16 69.7093 49.2689  10
  -3   0 -16 125.254 102.994   3
  -3   0 -17 87867.3 1146.86  10
  -3   0 -17 88951.5 2112.68   3
  -3   0 -18 114.588 66.3162  10
  -3   0 -18-155.947 101.443   3
  -3   0 -19 14499.9 488.627  10
  -3   0 -20 0.95606 55.4946  10
  -3   0 -21 4656.07 278.004  10
  -3   0 -22 39.9335 54.3615  10
  -3   0 -23 593.820 104.398  10
  -3   0 -23 545.666 95.4748   6
  -3   0 -24 11.8976 34.2993   6
  -3   0 -25 70.8116 42.8364   6
  -3   0 -26 4.75866 27.3997   6
  -3   0 -27 1.89790 23.5315   6
   3  -1 -29 49.4610 24.3566  10
   3   1 -28 31.6836 20.1897  10
   3  -1 -28 75.7177 34.6842  10
   3   1 -27 83.8698 36.7492  10
   3  -1 -27 41.0032 34.5414  10
   3  -1 -26 387.184 71.8071  10
   3   1 -26 404.713 66.0781  10
   3  -1 -25 1426.01 130.892  10
   3   1 -25 1327.03 124.789  10
   3  -1 -24 1451.56 139.963  10
   3   1 -24 1308.47 126.059  10
   3   1 -23 2996.76 194.957  10
   3  -1 -23 3127.10 203.364  10
   3  -1 -22 0.25261 42.0667  10
   3   1 -22 5.14345 46.3558  10
   3   1 -21 165.455 49.1969  10
   3  -1 -21 244.687 67.9407  10
   3  -1 -20 72.9523 42.4847  10
   3   1 -20 17.5240 37.6191  10
   3  -1 -19 7014.77 637.882   3
   3   1 -19 7012.09 669.463   3
   3   1 -19 7125.27 290.840  10
   3  -1 -19 6845.00 292.011  10
   3   1 -18 744.850 213.131   3
   3  -1 -18 524.521 80.5584  10
   3  -1 -18 319.901 142.010   3
   3   1 -18 735.906 97.6329  10
   3   1 -17 31439.3 577.599  10
   3  -1 -17 31323.4 589.170  10
   3  -1 -17 31744.6 1275.00   3
   3   1 -17 32060.6 1349.30   3
   3  -1 -16 9272.44 664.347   3
   3   1 -16 9422.08 708.510   3
   3   1 -16 9478.60 306.216  10
   3  -1 -16 9521.35 315.311  10
   3  -1 -15 2479.30 330.408   3
   3   1 -15 2523.91 345.508   3
   3  -1 -14 39190.3 1245.91   3
   3   1 -14 38350.0 1306.28   3
   3   1 -13 41751.4 1293.12   3
   3  -1 -13 40538.1 1202.11   3
   3   1 -12 1331.57 221.768   3
   3  -1 -12 1316.43 206.652   3
   3  -1 -11 4947.63 379.701   3
   3   1 -11 5079.81 409.111   3
   3  -1 -10 33296.3 921.929   3
   3   1 -10 35106.9 1017.70   3
   3  -1  -9 30607.4 830.220   3
   3   1  -9 31951.7 925.802   3
   3  -1  -8 29989.7 773.133   3
   3   1  -8 31857.6 874.776   3
   3  -1  -7 12628.9 469.236   3
   3   1  -7 13294.4 540.687   3
   3  -1  -6 130926. 1412.71   3
   3   1  -6 133646. 1618.38   3
   3   1  -5 56490.6 585.729   4
   3  -1  -5 55674.6 851.767   3
   3  -1  -4 132139. 1238.23   3
  -3   1   4 132179. 1601.73   1
   3   1  -4 133559. 1482.08   3
   3   1  -4 135918. 945.626   4
  -3   1   3 117033. 1465.63   1
  -3  -1   3 113869. 1244.74   1
  -3   1   2 72853.3 1147.66   1
   3   1  -2 73179.8 793.584   4
  -3  -1   2 75307.8 975.165   1
  -3   1   1 157835. 1639.48   1
  -3  -1   1 156950. 1355.70   1
   3   1   0 560.711 88.4420   4
  -3   1   0 477.175 93.6786   1
   3   1   1 18077.7 499.286   4
   3  -1   1 15833.9 521.308   4
   3  -1   2 141179. 1586.24   4
   3   1   2 157032. 1569.48   4
   3   1   3 2109.01 79.1759   2
   3   1   3 2555.39 214.775   4
   3  -1   3 2269.09 211.406   4
   3  -1   4 73949.7 1193.17   4
   3   1   4 82357.3 1234.88   4
   3   1   5 301374. 2461.94   4
   3  -1   5 301173. 2404.40   4
   3  -1   6 1058.24 156.204   4
   3   1   6 1299.50 178.044   4
   3  -1   7 16538.7 628.054   4
   3   1   7 16607.6 633.452   4
   3  -1   8 4353.09 333.273   4
   3   1   8 4857.54 355.305   4
   3   1   9 17941.3 705.437   4
   3  -1   9 19341.7 758.369   4
   3   1  10 84869.6 1563.01   4
   3  -1  10 87481.3 1595.01   4
   3  -1  11 19560.2 762.724   4
   3   1  11 18892.6 760.084   4
   3  -1  12 20802.7 816.223   4
  -3   1 -13 20300.0 852.113   3
   3  -1  13 20227.2 827.769   4
  -3   1 -14 2594.10 320.161   3
   3  -1  14 2528.81 300.065   4
   3  -1  15 896.912 182.602   4
  -3  -1 -15 1110.11 123.228  10
  -3   1 -15 1045.44 123.286  10
  -3   1 -15 1063.17 214.105   3
  -3   1 -16 5007.86 491.982   3
  -3   1 -16 4795.86 263.805  10
  -3  -1 -16 4902.03 478.436   3
  -3  -1 -16 4782.02 260.427  10
  -3   1 -17 13415.0 452.487  10
  -3  -1 -17 13743.9 826.244   3
  -3   1 -17 14295.0 850.614   3
  -3  -1 -17 13531.7 449.510  10
  -3  -1 -18 3176.35 225.852  10
  -3   1 -18 3375.16 234.418  10
  -3   1 -18 3234.28 415.294   3
  -3  -1 -18 2753.16 394.275   3
  -3  -1 -19 24458.7 627.850  10
  -3   1 -19 23264.3 616.847  10
  -3  -1 -20 11881.2 440.931  10
  -3   1 -20 12302.0 449.855  10
  -3   1 -21 454.409 96.8252  10
  -3  -1 -21 623.763 105.838  10
  -3  -1 -22 262.637 72.1018  10
  -3   1 -22 270.520 78.1366  10
  -3  -1 -23 232.312 62.4705   6
  -3   1 -23 219.615 73.4782   6
  -3  -1 -23 128.452 60.6013  10
  -3   1 -24 24.1357 44.1166   6
  -3  -1 -24 26.3759 35.3333   6
  -3  -1 -25 696.962 84.6586   6
  -3   1 -25 829.708 105.879   6
  -3   1 -26 552.744 80.2194   6
  -3   1 -27 3475.81 168.879   6
  -3   1 -28 173.134 38.7094   6
   3  -2 -28 29.0041 23.9211  10
   3   2 -27 4.89259 20.0094  10
   3  -2 -27 62.1968 32.5186  10
   3   2 -26 21.5726 26.8420  10
   3  -2 -26-23.2356 40.1178  10
   3  -2 -25 29.3720 37.4714  10
   3   2 -25 11.4475 26.5069  10
   3   2 -24 191.837 50.4691  10
   3  -2 -24 137.965 53.7318  10
   3  -2 -23 1355.15 136.284  10
   3   2 -23 1307.67 125.152  10
   3  -2 -22 3341.65 210.377  10
   3   2 -22 3358.78 201.840  10
   3   2 -21 99.1098 48.0076  10
   3  -2 -21 122.330 54.9043  10
   3   2 -20 1848.09 149.451  10
   3  -2 -20 1812.60 158.208  10
   3   2 -19 21.1291 29.3748  10
   3  -2 -19-22.3662 47.5090  10
   3  -2 -19 87.4827 77.4880   3
   3   2 -18 5607.40 250.929  10
   3  -2 -18 6075.35 557.662   3
   3  -2 -18 6009.71 269.847  10
   3   2 -18 5298.66 570.806   3
   3  -2 -17 5626.68 522.792   3
   3   2 -17 5826.46 248.819  10
   3   2 -17 5724.63 576.405   3
   3  -2 -17 5564.07 254.628  10
   3  -2 -16 6901.08 550.952   3
   3   2 -16 7150.04 625.437   3
   3  -2 -16 6784.14 274.301  10
   3   2 -16 7189.61 267.448  10
   3  -2 -15 5527.76 239.522  10
   3  -2 -15 5114.84 465.592   3
   3   2 -15 5437.03 529.914   3
   3  -2 -14 162751. 2466.88   3
   3   2 -14 162649. 2759.27   3
   3  -2 -13 2445.03 288.583   3
   3   2 -13 2519.61 341.413   3
   3   2 -12-59.8699 69.0885   3
   3  -2 -12 99.7295 79.0556   3
   3   2 -11-43.2578 83.7966   3
   3  -2 -11 114.300 61.8414   3
   3  -2 -10 78023.6 1368.18   3
   3   2 -10 80135.2 1619.81   3
   3  -2  -9 8503.33 418.806   3
   3   2  -9 8981.66 516.320   3
   3   2  -8 32993.2 940.905   3
   3  -2  -8 34295.0 790.551   3
   3  -2  -7 57478.7 936.684   3
   3   2  -7 57891.2 1195.09   3
   3  -2  -6 190.827 48.2669   3
   3   2  -6 234.411 83.2177   3
   3  -2  -5 118456. 1124.18   3
   3   2  -5 121811. 1577.26   3
  -3   2   5 120903. 1716.23   1
  -3   2   4 532.017 114.572   1
  -3  -2   4 716.108 94.6057   1
  -3   2   3 3124.78 262.027   1
  -3  -2   3 3271.23 181.193   1
  -3  -2   2 79464.2 826.498   1
  -3   2   2 74472.8 1263.38   1
   3   2  -1 60159.6 747.281   4
  -3   2   1 51114.6 979.783   1
   3   2   0 46124.0 725.919   4
  -3   2   0 42097.8 917.946   1
   3   2   1 41466.3 748.697   4
   3   2   2 80981.1 811.493   2
   3  -2   2 85583.3 1353.28   4
   3   2   3 29168.8 716.433   4
   3  -2   3 28653.3 798.091   4
   3   2   4 36349.2 839.442   4
   3  -2   4 35076.8 894.839   4
   3   2   5 14511.9 552.442   4
   3  -2   5 13353.9 557.453   4
  -3   2  -6 50642.7 861.733   2
   3  -2   6 50547.7 1090.68   4
   3   2   7 3025.04 281.646   4
   3  -2   7 2939.87 267.769   4
  -3   2  -7 3038.18 210.111   2
  -3   2  -8 14407.1 467.655   2
   3  -2   8 14818.9 614.390   4
  -3   2  -9 222.049 61.1726   2
  -3   2  -9 134.085 64.9996   3
   3  -2   9 211.676 91.7386   4
  -3   2 -10 30238.2 878.712   3
   3  -2  10 32763.4 999.256   4
   3  -2  11 830.803 178.298   4
  -3   2 -11 898.528 165.324   3
   3  -2  12 680.232 152.902   4
  -3   2 -12 609.566 142.030   3
   3  -2  13 4183.66 378.521   4
  -3   2 -13 4297.56 394.816   3
   3  -2  14 883.669 187.948   4
  -3   2 -14 1134.72 201.646   3
   3  -2  15 2870.44 326.968   4
  -3  -2 -15 3098.88 203.646  10
  -3   2 -15 3461.90 388.353   3
  -3   2 -15 3036.07 207.880  10
  -3   2 -16 607.146 105.692  10
  -3  -2 -16 819.498 108.734  10
  -3   2 -16 491.027 153.953   3
  -3  -2 -17 13774.3 830.902   3
  -3   2 -17 13695.5 831.474   3
  -3  -2 -17 13277.7 444.385  10
  -3   2 -17 12732.8 446.923  10
  -3   2 -18 8141.70 364.177  10
  -3   2 -18 8691.88 684.527   3
  -3  -2 -18 7451.34 616.451   3
  -3  -2 -18 8038.72 353.858  10
  -3  -2 -19 386.761 88.8556  10
  -3   2 -19 429.368 96.2188  10
  -3  -2 -20 1320.10 147.107  10
  -3  -2 -21 731.540 110.424  10
  -3   2 -22-33.9084 53.8728   6
  -3  -2 -22 43.1582 47.1470  10
  -3  -2 -23 242.884 68.8256  10
  -3   2 -23 161.187 64.1448   6
  -3   2 -24 53.2866 49.5887   6
  -3   2 -25 654.967 94.1596   6
  -3   2 -26 1219.67 113.343   6
  -3   2 -27 210.765 45.3287   6
   3  -3 -28-21.0925 19.5441  10
   3  -3 -27 29.7773 24.9050  10
   3  -3 -26 654.797 78.6985  10
   3  -3 -25-67.9803 47.9664  10
   3  -3 -24-4.00150 31.9487  10
   3  -3 -23 2280.60 165.909  10
  -3   3  22 66.8215 32.6899  11
   3  -3 -22 106.503 48.2536  10
  -3   3  21 182.401 51.1682  11
   3  -3 -21 181.471 59.2637  10
   3  -3 -20 2508.40 182.908  10
  -3   3  20 2408.75 162.922  11
  -3   3  19 3285.42 192.175  11
   3  -3 -19 3514.89 212.961  10
   3   3 -18 94.4261 92.8344   3
   3  -3 -18-4.29881 41.7997  10
   3  -3 -17 2256.68 164.623  10
   3   3 -17 2321.97 370.912   3
   3   3 -16 15236.5 916.927   3
   3  -3 -16 16108.3 429.757  10
   3   3 -15 2072.86 325.627   3
   3  -3 -15 1935.21 147.943  10
   3  -3 -14 1085.15 109.279  10
   3   3 -14 778.963 183.637   3
   3   3 -13 1219.64 239.267   3
   3   3 -12 2303.32 314.896   3
   3   3 -11 5969.19 478.345   3
   3   3 -10 23737.6 914.103   3
   3   3  -9 85.4478 78.5732   3
   3   3  -8 6597.59 445.961   3
  -3   3   7 47449.5 1246.77   1
   3   3  -7 46365.8 1117.16   3
  -3   3   6 69248.7 1436.29   1
  -3   3   5 47082.9 1169.17   1
  -3   3   4 347346. 3085.49   1
  -3   3   3 263260. 2601.35   1
  -3   3   2 52005.1 1088.83   1
   3   3  -1 55258.9 937.445   2
  -3   3   1 52197.8 1109.69   1
   3   3   0 14391.7 460.323   2
   3   3   1 28332.1 623.396   2
   3   3   2 44378.3 766.634   2
   3  -3   3 1010.61 169.878   4
   3   3   3 1251.57 126.891   2
   3   3   4 9623.02 343.802   2
   3  -3   4 10203.7 526.867   4
  -3   3  -5 45309.4 700.491   3
   3  -3   5 44830.3 1126.03   4
   3  -3   6 13710.1 620.878   4
  -3   3  -6 14312.0 441.807   3
  -3   3  -6 14166.8 548.593   2
  -3   3  -7 8783.83 378.728   3
   3  -3   7 8107.77 478.551   4
  -3   3  -7 9059.02 439.989   2
  -3   3  -8 7992.53 421.240   2
   3  -3   8 7764.08 470.408   4
  -3   3  -8 8004.47 395.364   3
  -3   3  -9 5786.77 360.394   3
  -3   3  -9 5975.56 369.244   2
   3  -3   9 6099.67 422.825   4
  -3   3 -10 1354.03 182.405   2
  -3   3 -10 1136.19 167.757   3
  -3   3 -11 4327.89 351.241   3
   3  -3  11 4876.13 416.505   4
  -3   3 -12 5529.88 419.997   3
   3  -3  12 5901.62 454.460   4
   3  -3  13 2039.18 267.521   4
   3   3  13 1723.84 138.848  11
  -3   3 -13 1704.08 254.844   3
  -3   3 -14 4030.88 398.287   3
   3   3  14 4142.35 219.195  11
  -3  -3 -14 4329.90 232.879  10
   3   3  15 1197.69 124.224  11
  -3   3 -15 1345.27 240.521   3
  -3  -3 -15 1182.05 129.553  10
  -3  -3 -16 7.28970 42.8766  10
   3   3  16 58.8565 34.7833  11
   3   3  17 6712.22 284.528  11
  -3  -3 -17 6637.36 310.546  10
  -3  -3 -17 6609.72 581.538   3
  -3  -3 -18 8577.13 355.557  10
   3   3  18 8230.58 313.608  11
  -3  -3 -19 808.051 114.521  10
  -3  -3 -20 13337.1 442.147  10
  -3   3 -20 14113.1 504.264   6
  -3  -3 -21 258.613 72.0077  10
  -3   3 -21 344.875 91.7118   6
  -3  -3 -22 2532.33 182.399  10
  -3   3 -22 3008.64 224.639   6
  -3   3 -23 93.6903 58.2935   6
  -3   3 -24 105.564 48.0177   6
  -3   3 -25 35.6448 41.4277   6
  -3   3 -26 68.9889 37.2072   6
  -3   3 -27 266.326 45.1672   6
   3  -4 -26 76.7556 30.2317  10
   3  -4 -25 26.7722 27.4566  10
   3  -4 -24-2.43193 28.1852  10
   3  -4 -23 57.1657 37.4416  10
  -3   4  23-4.43642 26.5273  11
   3  -4 -22 1107.57 114.160  10
  -3   4  22 1136.43 108.576  11
   3  -4 -21 15.9396 35.4505  10
  -3   4  21-0.42079 33.3284  11
  -3   4  20 690.513 91.8871  11
   3  -4 -20 797.161 101.836  10
  -3   4  19 40.3125 35.1168  11
   3  -4 -19 131.391 56.4527  10
   3  -4 -18 1547.36 139.669  10
  -3   4  18 1514.80 138.415  11
   3  -4 -17 863.293 103.085  10
   3   4 -16 193.623 103.720   2
   3  -4 -16 321.605 67.9606  10
   3   4 -15 11343.0 733.300   2
   3  -4 -15 11563.8 361.835  10
   3   4 -15 9948.55 725.601   3
   3   4 -14 31315.9 1248.66   3
   3  -4 -14 35129.9 614.566  10
   3  -4 -13 386.763 67.3585  10
   3   4 -13 147.341 98.6989   3
   3   4 -12 488.586 156.575   3
  -3   4  12 414.966 154.076   1
  -3   4  11 5806.00 541.273   1
   3   4 -11 5418.10 462.861   3
  -3   4  10 522.198 158.438   1
  -3   4   9 1100.52 218.652   1
  -3   4   8 2145.91 293.853   1
  -3   4   7 6708.81 510.437   1
   3   4  -6 9881.61 537.872   2
  -3   4   6 9124.18 575.660   1
   3   4  -5 30.4069 52.9152   2
  -3   4   5-24.8643 61.6019   1
  -3   4   4 22864.3 833.440   1
   3   4  -4 24554.8 800.967   2
   3   4  -3 65009.2 1257.19   2
  -3   4   3 59081.8 1307.71   1
   3   4  -2 83436.1 1379.36   2
  -3   4   2 83234.0 1532.31   1
   3   4  -1 64405.8 1192.55   2
   3   4   0 21297.6 669.803   2
   3   4   1 4146.49 288.965   2
   3   4   2 1769.14 186.062   2
   3  -4   3 87293.0 1701.69   4
   3   4   3 82266.0 1235.94   2
   3  -4   4 637.964 158.340   4
   3   4   4 790.536 122.682   2
   3  -4   5 64382.8 1475.73   4
   3  -4   6 27.1470 53.8026   4
   3  -4   7 1889.44 254.940   4
  -3   4  -7 1440.78 210.447   2
   3  -4   8 288.134 103.920   4
  -3   4  -8 237.600 92.3791   2
   3  -4   9 530.327 128.855   4
  -3   4  -9 201.320 84.1078   2
  -3   4 -10 3110.68 308.485   2
   3  -4  10 3178.02 338.942   4
   3   4  11 15471.0 431.900  11
  -3   4 -11 14587.3 459.507   6
   3   4  12 1484.78 138.828  11
  -3   4 -12 1569.90 160.162   6
   3   4  13 4466.48 240.209  11
  -3   4 -13 4193.79 262.701   6
  -3   4 -14 4456.86 277.420   6
   3   4  14 4223.60 237.615  11
   3   4  15 2639.88 189.538  11
  -3   4 -15 2439.91 209.045   6
   3   4  16 38.7604 37.5084  11
  -3   4 -16 151.171 72.1938   6
   3   4  17 8723.12 338.753  11
  -3   4 -17 8796.82 404.253   6
   3   4  18 5229.22 260.460  11
  -3   4 -18 5508.95 318.323   6
   3   4  19 864.427 101.547  11
  -3   4 -19 1035.01 147.435   6
   3   4  20-48.0491 49.9371  11
  -3   4 -20 64.5592 63.3705   6
  -3   4 -21 510.284 95.9497   6
   3   4  21 416.815 67.8689  11
  -3   4 -22-4.64445 46.2179   6
  -3   4 -23 123.491 48.6391   6
  -3   4 -24 75.8934 37.1559   6
  -3   4 -25-0.98541 27.9807   6
  -3   4 -26 84.5429 28.2627   6
  -3   5  24 240.162 41.7589  11
  -3   5  23 1326.84 101.529  11
   3  -5 -22 51.5474 32.5264  10
  -3   5  22 97.9983 40.5139  11
  -3   5  21 29.7095 38.0333  11
   3  -5 -21 23.3694 27.7686  10
   3  -5 -20 462.503 71.7665  10
  -3   5  20 485.443 82.9634  11
   3  -5 -19 5840.04 246.981  10
  -3   5  19 6040.59 269.124  11
   3  -5 -18 1794.95 140.950  10
  -3   5  18 1808.57 150.723  11
  -3   5  17 8819.16 332.591  11
   3  -5 -17 8835.27 307.050  10
  -3   5  16 2047.31 163.136  11
   3   5 -14 4188.21 464.683   2
   3   5 -13 18.7046 71.3372   2
   3   5 -12-169.181 105.617   2
  -3   5  12-103.072 93.6344   1
   3   5 -12 62.7023 29.2281   5
   3   5 -11 585.073 73.7156   5
   3   5 -11 484.247 159.163   2
  -3   5  10 175.654 102.986   1
   3   5 -10 494.362 67.9933   5
   3   5 -10 457.036 147.893   2
   3   5  -9 1399.88 109.176   5
  -3   5   9 1003.85 221.889   1
   3   5  -9 1423.07 243.097   2
  -3   5   8 74.3925 68.8445   1
   3   5  -8 139.274 86.8023   2
   3   5  -7 4243.26 408.592   2
  -3   5   7 3810.17 393.554   1
   3   5  -6 1604.49 251.014   2
  -3   5   6 1656.67 237.494   1
  -3   5   5 37527.9 1164.65   1
   3   5  -5 37647.2 1158.25   2
   3   5  -4 31254.7 1035.14   2
  -3   5   4 32407.7 1044.75   1
   3   5  -3 27563.5 947.188   2
   3   5  -2 231.951 90.9851   2
   3   5  -1 23003.7 821.709   2
   3   5   0 1347.03 197.212   2
   3   5   1 722.632 151.166   2
   3   5   2 3020.06 282.781   2
   3  -5   3 7302.44 544.976   4
   3   5   3 7121.01 430.938   2
   3  -5   4 11517.4 679.446   4
   3  -5   5 750.757 176.045   4
   3  -5   6 2036.01 288.857   4
   3  -5   7 880.607 213.259   4
  -3   5  -7 823.381 88.5103   5
   3   5   7 881.126 106.810  11
  -3   5  -8 2471.36 156.109   5
   3   5   8 2434.08 176.663  11
  -3   5  -9-30.7051 37.6041   5
   3   5   9-48.1863 49.5484  11
  -3   5 -10 244.510 69.4728   6
   3   5  10 286.684 70.0163  11
  -3   5 -11 672.806 107.555   6
   3   5  11 716.793 104.071  11
   3   5  12 2044.92 173.940  11
  -3   5 -12 1877.68 176.501   6
   3   5  13 753.890 109.655  11
  -3   5 -13 667.599 111.462   6
  -3   5 -14 167.030 59.6014   6
   3   5  14 92.3246 50.8094  11
  -3   5 -15 387.200 85.9161   6
   3   5  15 347.955 82.6738  11
   3   5  16 1221.84 137.313  11
  -3   5 -16 1310.59 152.119   6
   3   5  17 311.133 76.8647  11
  -3   5 -17 291.593 80.6364   6
  -3   5 -18 306.044 79.5572   6
   3   5  18 176.843 49.9913  11
   3   5  19 1428.09 132.237  11
  -3   5 -19 1512.32 156.187   6
   3   5  20 1315.48 121.043  11
  -3   5 -20 1295.58 139.068   6
  -3   5 -21 756.902 104.356   6
   3   5  21 674.928 84.0781  11
  -3   5 -22-47.3572 40.2691   6
  -3   5 -23 910.258 91.2333   6
  -3   5 -24 20.3465 21.0174   6
  -3   6  23 70.1268 28.8538  11
  -3   6  22 16.8496 25.9557  11
  -3   6  21 863.715 88.8417  11
  -3   6  20 831.695 94.7204  11
  -3   6  19 131.501 51.4512  11
  -3   6  18 167.399 59.4050  11
  -3   6  17 467.670 67.2369   9
  -3   6  17 692.501 96.0825  11
  -3   6  16 318.119 72.6920  11
  -3   6  16 359.000 60.3413   9
  -3   6  15 3453.86 190.137   9
  -3   6  15 3744.96 220.737  11
   3   6 -14 3108.71 169.940   5
  -3   6  14 3240.01 205.403  11
  -3   6  14 3022.21 183.884   9
   3   6 -13 3525.47 183.858   5
  -3   6  13 2985.21 186.299   9
  -3   6  13 3467.71 212.300  11
   3   6 -12 880.840 96.8187   5
  -3   6  12 1111.71 118.023   9
  -3   6  12 1037.97 120.848  11
   3   6 -11 31267.5 550.254   5
  -3   6  11 29951.5 588.477   9
  -3   6  11 31337.0 620.894  11
  -3   6  10 4254.36 224.494   9
   3   6 -10 4045.18 467.726   2
   3   6 -10 4131.86 203.776   5
   3   6  -9 7319.16 269.550   5
  -3   6   9 7374.57 292.663   9
   3   6  -9 7692.59 639.843   2
  -3   6   8 6719.21 279.063   9
   3   6  -8 6715.34 258.165   5
   3   6  -8 6968.13 593.237   2
   3   6  -7 1189.21 108.822   5
  -3   6   7 978.307 109.808   9
   3   6  -7 1204.31 244.140   2
  -3   6   6 4717.41 233.292   9
   3   6  -6 4714.34 467.353   2
   3   6  -6 4919.94 222.939   5
  -3   6   5 92.5297 40.6219   9
   3   6  -5 54.4954 29.7069   5
   3   6  -5 94.3744 71.2978   2
   3   6  -4 3089.26 179.235   5
  -3   6   4 3165.02 190.446   9
   3   6  -4 2729.08 345.277   2
  -3   6   3 530.804 83.9849   9
   3   6  -3 500.123 76.1531   5
   3   6  -3 430.268 138.133   2
   3   6  -2 5660.06 246.168   5
  -3   6   2 5589.87 252.292   9
   3   6  -2 5012.68 440.790   2
  -3   6   1 2410.02 147.367   5
  -3   6   1 2513.65 169.802   9
   3   6  -1 2466.09 164.395   5
   3   6  -1 2119.17 275.728   2
   3   6   0 4925.34 235.412   5
  -3   6   0 4905.95 237.243   9
   3   6   0 4370.11 401.863   2
  -3   6   0 4971.91 212.700   5
   3   6   1 12020.4 371.700   5
  -3   6  -1 11651.4 328.565   5
  -3   6  -1 12147.8 370.714   9
   3   6   1 11210.8 633.690   2
   3   6   1 11889.7 369.534  11
  -3   6  -2 564.908 78.1965   5
  -3   6  -2 586.762 87.8451   9
   3   6   2 414.834 121.018   2
   3  -6   2 490.967 160.609   4
   3   6   2 477.867 81.1590   5
   3   6   2 513.711 83.0529  11
  -3   6  -3 7360.83 268.687   5
  -3   6  -3 7528.95 294.814   9
   3   6   3 7302.90 297.339   5
   3  -6   3 6655.59 566.385   4
   3   6   3 7092.56 299.080  11
  -3   6  -4 10464.2 321.500   5
   3   6   4 10509.3 359.495   5
  -3   6  -4 10326.9 342.078   9
   3   6   4 10374.0 365.791  11
  -3   6  -5 2749.13 167.138   5
   3   6   5 2703.36 185.375   5
  -3   6  -5 2611.63 174.058   9
   3   6   5 2751.45 193.225  11
  -3   6  -6 7707.12 281.396   5
  -3   6  -6 7378.73 291.223   9
   3   6   6 7698.62 326.801  11
  -3   6  -7 5321.97 239.709   5
   3   6   7 5286.85 274.692  11
  -3   6  -8 137.151 43.8109   5
   3   6   8 77.8427 51.9088  11
  -3   6  -9 1163.20 117.811   5
   3   6   9 1035.49 129.163  11
   3   6  10 33.1369 48.1845  11
   3   6  11 1813.54 169.787  11
   3   6  12 2496.04 197.807  11
   3   6  13 1295.38 148.394  11
   3   6  14-8.00944 61.9319  11
   3   6  15 1785.92 164.567  11
   3   6  16 5450.93 276.639  11
  -3   6 -16 5199.99 268.852   6
  -3   6 -17 75.0776 44.6847   6
   3   6  17 49.4137 42.1577  11
   3   6  18 700.184 97.6283  11
  -3   6 -18 735.249 97.1435   6
   3   6  19-18.0602 39.6486  11
  -3   6 -19-41.8630 33.7378   6
  -3   6 -20 173.675 41.9653   6
   3   6  20 179.920 45.9368  11
   3   6  20 202.761 43.6469   5
   3   6  21 72.0040 27.7064   5
  -3   7  21 432.327 56.2824  11
  -3   7  20 51.1532 31.5316  11
  -3   7  19 1791.42 125.661  11
  -3   7  18 191.350 55.4874  11
  -3   7  17 250.746 58.4463  11
  -3   7  16 616.819 74.9674   9
  -3   7  16 764.398 98.9275  11
  -3   7  15 3761.45 183.837   9
  -3   7  15 4090.00 224.896  11
  -3   7  14 66.0116 40.2085   9
  -3   7  14 57.0160 45.8292  11
  -3   7  13 88.2598 46.8439  11
   3   7 -13 135.154 42.0419   5
  -3   7  13 140.799 48.6363   9
   3   7 -12 507.411 75.0802   5
  -3   7  12 570.089 85.3815   9
  -3   7  12 554.797 88.8708  11
  -3   7  11 498.904 83.8033  11
   3   7 -11 398.213 65.0186   5
  -3   7  11 442.957 77.8132   9
  -3   7  10 360.573 74.9286  11
   3   7 -10 455.787 75.7302   5
  -3   7  10 433.454 75.4045   9
   3   7  -9 1962.76 146.410   5
  -3   7   9 1853.97 154.653   9
  -3   7   9 1813.54 149.064  11
   3   7  -8 2014.83 149.352   5
  -3   7   8 2006.21 161.485   9
  -3   7   8 1953.40 152.232  11
  -3   7   7 631.401 85.7179  11
  -3   7   7 517.757 87.2673   9
   3   7  -7 599.452 86.4251   5
  -3   7   6 483.525 85.9067   9
   3   7  -6 555.027 82.6521   5
  -3   7   6 565.860 81.6782  11
   3   7  -5 2130.82 159.094   5
  -3   7   5 2164.45 170.779   9
  -3   7   5 1991.40 145.420  11
  -3   7   4 566.163 94.8918   9
   3   7  -4 488.462 79.3989   5
  -3   7   3 8634.37 292.809   5
   3   7  -3 8807.31 323.736   5
  -3   7   3 8539.85 337.155   9
   3   7  -3 7788.95 621.481   2
  -3   7   2 10553.5 323.626   5
   3   7  -2 10568.4 356.794   5
  -3   7   2 10645.2 374.527   9
   3   7  -2 9864.92 692.169   2
   3   7  -1 11.7912 37.9591   2
  -3   7   1 161.459 69.8459   9
  -3   7   1 50.4547 34.4128   5
   3   7  -1 135.066 56.8569   5
  -3   7   0 9203.39 307.990   5
  -3   7   0 9446.85 353.480   9
   3   7   0 9139.00 339.842   5
   3   7   1 2744.68 189.373   5
  -3   7  -1 2757.86 193.672   9
  -3   7  -1 2833.52 173.812   5
  -3   7  -2 3854.62 203.269   5
   3   7   2 3492.51 214.894   5
   3   7   2 3568.30 215.514  11
  -3   7  -2 3980.74 231.830   9
   3   7   3 2002.96 166.823   5
  -3   7  -3 1758.43 138.983   5
   3   7   3 1947.06 162.368  11
  -3   7  -3 1787.48 157.231   9
  -3   7  -4 21.4847 32.9460   5
  -3   7  -4-19.8955 37.9225   9
   3   7   4-64.1380 45.7353   5
   3   7   4 26.9456 37.4398  11
  -3   7  -5 829.329 98.1077   5
   3   7   5 863.565 113.648   5
   3   7   5 1035.17 125.798  11
  -3   7  -6 271.373 62.9711   5
   3   7   6 126.842 48.9150  11
   3   7   6 186.061 49.6638   5
   3   7   7 1058.10 128.172  11
   3   7   7 995.195 121.952   5
  -3   7  -7 1216.32 120.011   5
   3   7   8 49.4353 47.0340  11
  -3   7  -8 36.5299 34.2604   5
   3   7   8 53.4458 37.7966   5
   3   7   9 174.937 60.6417  11
   3   7   9 335.548 76.9847   5
  -3   7  -9 181.084 56.8419   5
   3   7  10 855.153 117.815  11
   3   7  10 637.280 98.8532   5
   3   7  11 1.29514 45.4207   5
   3   7  11 16.6060 47.9574  11
   3   7  12 354.420 81.8635  11
   3   7  12 381.666 80.0020   5
   3   7  13 1142.52 121.227   5
   3   7  13 1165.38 134.819  11
   3   7  14 4926.40 239.520   5
   3   7  14 4744.33 255.054  11
   3   7  15 3009.37 180.708   5
   3   7  15 2943.29 194.799  11
   3   7  16 524.540 77.2760   5
   3   7  16 436.215 78.2252  11
   3   7  17 1099.44 99.4342   5
   3   7  17 1070.07 110.802  11
   3   7  18 400.732 64.9232  11
   3   7  18 389.602 57.3415   5
   3   7  19 261.875 48.7645  11
   3   7  19 318.593 44.4954   5
  -3   8  19 1203.30 79.8413  11
  -3   8  18 76.2895 28.0739  11
  -3   8  17 610.895 69.8765  11
  -3   8  16 75.1622 36.0815  11
  -3   8  15 20.2547 19.9206   9
  -3   8  15 90.8694 43.1272  11
  -3   8  14 25.4308 23.4626   9
  -3   8  14 87.3795 37.9694  11
  -3   8  13 189.926 45.4350   9
  -3   8  13 142.625 46.2186  11
  -3   8  12 1408.17 116.601   9
   3   8 -12 1507.69 111.494   5
  -3   8  12 1267.59 119.225  11
   3   8 -11 1756.43 126.035   5
  -3   8  11 1693.44 133.206   9
  -3   8  11 1773.74 137.493  11
   3   8 -10 745.158 87.7767   5
  -3   8  10 649.914 87.7412   9
  -3   8  10 787.830 95.7292  11
  -3   8   9 815.371 98.9223   9
   3   8  -9 946.412 98.6225   5
  -3   8   9 833.910 95.9997  11
  -3   8   8 295.974 65.4890  11
  -3   8   8 315.743 69.1333   9
   3   8  -8 301.417 61.7898   5
  -3   8   7 134.000 51.2180   9
   3   8  -7 144.367 43.4571   5
  -3   8   7 127.807 44.4990  11
  -3   8   6 576.677 90.3035   9
   3   8  -6 531.347 81.9190   5
  -3   8   5 30.9442 43.9043   9
   3   8  -5 9.12181 39.7898   5
  -3   8   4 2609.97 187.115   9
   3   8  -4 2372.75 168.283   5
  -3   8   3 1798.89 132.377   5
   3   8  -3 1636.40 142.282   5
  -3   8   3 1597.84 150.601   9
  -3   8   2 107.526 59.5848   9
  -3   8   2 76.0348 39.3825   5
   3   8  -2 102.151 52.8764   5
  -3   8   1 639.109 86.5509   5
  -3   8   1 855.479 117.322   9
   3   8  -1 677.835 95.8219   5
  -3   8   0 3139.18 181.371   5
   3   8   0 3169.76 201.138   5
  -3   8   0 3135.16 210.187   9
  -3   8  -1 3049.00 180.729   5
   3   8   1 3525.57 210.834   5
  -3   8  -1 3426.79 218.846   9
  -3   8  -2 1837.86 141.125   5
   3   8   2 1834.27 157.001   5
  -3   8  -3 2189.08 154.532   5
   3   8   3 1949.23 163.895   5
   3   8   4 121.597 56.5542   5
  -3   8  -4 83.3749 43.6345   5
   3   8   4 113.767 52.4453  11
   3   8   5 88.1955 51.6587  11
  -3   8  -5-18.5656 32.7053   5
   3   8   5 52.8937 46.0696   5
  -3   8  -6 551.955 84.2700   5
   3   8   6 523.667 87.0293  11
   3   8   6 523.846 86.2761   5
  -3   8  -7 604.936 84.9652   5
   3   8   7 556.805 91.6085  11
   3   8   7 549.887 86.6641   5
   3   8   8 581.639 89.8970   5
   3   8   8 506.113 86.7649  11
   3   8   9 114.140 47.4351   5
   3   8   9 218.627 60.8157  11
   3   8  10 6.04309 40.5444  11
   3   8  10 10.0445 34.5453   5
   3   8  11 165.760 53.2084   5
   3   8  11 148.112 50.9470  11
   3   8  12 137.833 46.7381   5
   3   8  12 134.797 53.4262  11
   3   8  13 1190.39 108.130   5
   3   8  13 1027.06 110.884  11
   3   8  14 1511.38 112.264   5
   3   8  14 1482.87 123.706  11
   3   8  15 510.547 62.5098   5
   3   8  15 488.807 71.6223  11
   3   8  16 996.000 76.2904   5
   3   8  17 59.2102 20.9669   5
  -3   9  14 227.434 40.0037  11
  -3   9  13 52.5302 25.1882  11
  -3   9  12 1.92431 21.3675  11
  -3   9  11 275.171 46.6755  11
  -3   9  10 117.036 38.0036   9
   3   9 -10 163.897 39.0576   5
  -3   9  10 139.065 37.1336  11
   3   9  -9 25.9818 28.7870   5
  -3   9   9-13.8471 26.1631   9
   3   9  -8 678.678 77.2366   5
  -3   9   8 576.257 77.3389   9
  -3   9   7 434.706 70.5833   9
   3   9  -7 439.197 64.9791   5
  -3   9   6 384.035 69.0901   9
   3   9  -6 344.394 60.3443   5
  -3   9   5 44.8566 41.4083   9
   3   9  -5 12.1963 32.2491   5
   3   9  -4 985.961 100.524   5
   3   9  -3 54.0412 39.6840   5
  -3   9   2 892.746 84.2274   5
   3   9  -2 987.082 104.374   5
  -3   9   1 296.155 53.0308   5
   3   9  -1 331.554 63.2342   5
  -3   9   0 397.316 62.1416   5
   3   9   0 277.936 60.2560   5
  -3   9  -1 1134.56 100.225   5
   3   9   1 1156.79 113.491   5
  -3   9  -2 81.2330 39.5333   5
   3   9   2 68.4742 43.3394   5
  -3   9  -3 2454.23 147.153   5
   3   9   3 2738.16 168.911   5
  -3   9  -4 353.733 60.9485   5
   3   9   4 417.319 73.5576   5
   3   9   5 180.213 50.9716   5
   3   9   6 168.609 48.1472   5
   3   9   7-62.1841 38.9224   5
   3   9   8-22.8213 37.8656   5
   3   9   9 271.220 51.7566   5
   3   9  10 185.292 38.4437   5
   3   9  11 1679.76 106.829   5
   3   9  12 14.2025 24.2768   5
   3   9  13 1493.64 84.7748   5
   3  10  -7 104.315 27.5437   5
   3  10  -6 12.2549 20.4994   5
   3  10  -5 46.7903 21.1996   5
   3  10  -4 15.3412 23.6791   5
   3  10  -3-15.6313 25.9130   5
   3  10  -2-19.3989 25.6513   5
   3  10  -1 9.86741 23.5474   5
   3  10   0 326.775 47.4410   5
   3  10   1 41.8992 27.4275   5
   3  10   2 479.058 58.3315   5
   3  10   3 106.976 33.2258   5
   3  10   4 138.889 32.7689   5
   3  10   5 359.985 48.4208   5
   3  10   6 429.793 49.6692   5
   3  10   7-1.70551 16.0635   5
   3  10   8-28.3154 18.9995   5
   4   0 -28 1921.78 110.899  10
   4   0 -27-0.61510 24.6978  10
   4   0 -26 1262.39 111.040  10
   4   0 -25 2.44153 41.0348  10
   4   0 -24 526.867 81.5407  10
   4   0 -23-3.96130 40.0541  10
   4   0 -22 14260.7 421.531  10
   4   0 -21 23.4232 42.8739  10
   4   0 -20 17990.0 471.596  10
   4   0 -19-71.9128 56.4628  10
   4   0 -19 224.526 116.994   3
   4   0 -18-31.2785 53.5889  10
   4   0 -18-243.791 124.686   3
   4   0 -17-158.358 104.535   3
   4   0 -17 18.0722 35.7157  10
   4   0 -16 9006.79 692.774   3
   4   0 -16 8803.92 306.672  10
   4   0 -15 218.781 114.650   3
   4   0 -14 184.130 96.9574   3
   4   0 -13 77.2294 70.7978   3
   4   0 -12 20837.8 881.464   3
   4   0 -11 111.362 70.9065   3
   4   0 -10 63442.8 1382.16   3
   4   0  -9-17.9162 41.9976   3
   4   0  -8 25686.7 800.178   3
   4   0  -7-19.2034 50.4234   3
   4   0  -6 21347.6 664.584   3
  -4   0   5-17.2420 54.4366   1
  -4   0   4 143651. 1794.21   1
   4   0  -4 139553. 1504.72   4
   4   0  -3-11.0614 47.5287   4
  -4   0   3 40.2833 59.8838   1
  -4   0   2 201907. 2020.44   1
   4   0  -2 194470. 1798.25   4
  -4   0   1 25.7821 49.5338   1
   4   0  -1-16.4373 49.5501   4
  -4   0   0 394599. 2774.74   1
   4   0   0 387283. 2614.07   4
   4   0   1 2.48923 52.9325   4
   4   0   2 14728.5 527.425   4
   4   0   3 92.7820 59.9287   4
   4   0   4 1234.77 166.749   4
   4   0   5 80.5968 97.2558   4
   4   0   6 450784. 3478.37   4
   4   0   7 23.8127 105.847   4
   4   0   8 7708.28 488.032   4
   4   0   9-10.3623 86.4915   4
   4   0  10 553.808 151.255   4
   4   0  11-32.7392 63.4773   4
   4   0  12 5621.76 461.901   4
   4   0  13 41.9341 118.219   4
  -4   0 -14 24833.1 591.176  10
   4   0  14 23786.6 987.994   4
  -4   0 -15-0.87806 41.3038  10
   4   0  15-112.552 88.4560   4
  -4   0 -16 42.5955 44.9653  10
  -4   0 -16 199.566 113.893   3
  -4   0 -17 65.6760 58.8729  10
  -4   0 -17 368.896 143.257   3
  -4   0 -18 1110.74 142.311  10
  -4   0 -19 62.4380 55.6916  10
  -4   0 -19-92.3496 65.9553   6
  -4   0 -20 5121.93 299.301   6
  -4   0 -21 23.3536 38.5089   6
  -4   0 -22 4739.08 272.603   6
  -4   0 -23 11.6838 36.8019   6
  -4   0 -24 12.3532 37.6110   6
  -4   0 -25-36.5634 35.4375   6
  -4   0 -26 189.288 43.9200   6
   4   1 -28 85.9867 27.9779  10
   4  -1 -28 77.1265 30.3733  10
   4  -1 -27 66.7603 29.7454  10
   4   1 -27 80.5297 32.3908  10
   4   1 -26 124.268 40.3041  10
   4  -1 -26 6.89934 31.5066  10
   4   1 -25 101.133 37.8046  10
   4  -1 -25 133.021 41.9077  10
   4   1 -24 25.2366 37.2720  10
   4  -1 -24 106.233 46.9398  10
   4   1 -23 292.902 62.7552  10
   4  -1 -23 323.452 74.1059  10
   4  -1 -22 661.464 98.2669  10
   4   1 -22 524.446 86.6765  10
   4  -1 -21 1326.98 134.291  10
   4   1 -21 1419.17 134.505  10
   4   1 -20 1008.39 117.223  10
   4  -1 -20 816.091 104.882  10
   4  -1 -19 10655.2 363.967  10
   4   1 -19 10698.8 353.205  10
   4  -1 -19 10090.1 773.527   3
   4  -1 -18 4652.91 239.243  10
   4   1 -18 4786.99 232.693  10
   4  -1 -18 4137.94 481.512   3
   4   1 -18 4903.84 556.726   3
   4  -1 -17 305.883 101.075   3
   4   1 -17 234.711 128.240   3
   4   1 -17 226.256 50.5448  10
   4  -1 -17 371.035 74.6728  10
   4  -1 -16 1421.06 263.562   3
   4   1 -16 1436.93 291.211   3
   4   1 -16 1665.88 133.310  10
   4  -1 -16 1606.57 135.175  10
   4  -1 -15 487.510 78.1961  10
   4  -1 -15 320.117 122.479   3
   4   1 -15 412.504 157.316   3
   4  -1 -14-60.0071 66.5735   3
   4   1 -14 207.291 53.9675   3
   4  -1 -13 120.055 72.5610   3
   4   1 -13-134.438 88.6410   3
   4  -1 -12 555.914 143.317   3
   4   1 -12 545.301 132.962   3
   4  -1 -11 819.675 170.042   3
   4   1 -11 835.443 185.406   3
   4  -1 -10 17714.7 699.288   3
   4   1 -10 16902.6 740.080   3
   4  -1  -9 324.638 98.9780   3
   4   1  -9 382.965 125.185   3
   4  -1  -8 14999.5 569.959   3
   4   1  -8 14877.2 639.503   3
   4  -1  -7 40439.6 903.714   3
   4   1  -7 42945.1 618.825   4
   4   1  -7 41911.4 1029.43   3
  -4  -1   6 27450.8 790.902   1
  -4   1   6 27482.8 876.592   1
   4   1  -6 28734.3 517.118   4
   4  -1  -6 26439.6 683.739   3
   4   1  -6 26693.2 783.668   3
  -4   1   5 2449.65 255.853   1
  -4  -1   5 2360.88 222.955   1
   4   1  -5 3043.72 174.989   4
  -4   1   4 20636.4 725.676   1
  -4  -1   4 21776.5 660.172   1
   4   1  -4 21773.8 489.496   4
  -4   1   3 160852. 1994.08   1
   4   1  -3 158477. 1359.36   4
  -4  -1   3 156256. 1726.35   1
  -4  -1   2 101785. 1296.92   1
  -4   1   2 104299. 1557.03   1
  -4  -1   1 104249. 1330.71   1
   4  -1  -1 104261. 1483.52   4
   4   1  -1 106559. 1216.09   4
  -4   1   0 33279.6 860.971   1
   4  -1   0 34124.2 861.715   4
   4   1   0 36076.6 771.515   4
   4   1   1 1987.96 190.804   4
   4  -1   1 1762.89 203.899   4
   4   1   2 92153.7 1357.78   4
   4  -1   2 85459.4 1394.54   4
   4  -1   3 4645.08 329.835   4
   4   1   3 5939.61 373.596   4
   4   1   4 64.9666 63.9859   4
   4  -1   4 143.753 76.1853   4
   4  -1   5 4011.46 309.436   4
   4   1   5 4559.86 333.590   4
   4   1   6 25961.9 826.999   4
   4  -1   6 26365.0 824.361   4
   4  -1   7 112155. 1789.73   4
   4   1   7 110682. 1750.29   4
   4  -1   8 30531.2 978.632   4
   4   1   8 30403.0 966.878   4
   4  -1   9 250.761 124.363   4
   4   1   9 369.149 133.749   4
   4  -1  10 186976. 2570.71   4
   4   1  10 174670. 2444.87   4
   4  -1  11 730.326 172.152   4
   4   1  11 813.041 176.908   4
   4  -1  12 3689.65 372.826   4
   4   1  12 3693.33 375.729   4
   4  -1  13 319.635 100.406   4
  -4  -1 -14 15256.1 466.064  10
  -4   1 -14 15778.3 820.631   3
  -4   1 -14 15059.8 467.768  10
   4  -1  14 15529.0 806.675   4
  -4  -1 -15 5701.66 294.620  10
  -4   1 -15 5719.11 515.403   3
   4  -1  15 5698.53 489.483   4
  -4   1 -15 5431.04 287.493  10
   4  -1  16 87483.6 1956.49   4
  -4   1 -16 91605.3 2111.15   3
  -4  -1 -16 86731.7 1167.70  10
  -4   1 -16 86318.4 1172.09  10
  -4   1 -17 939.210 137.237  10
  -4  -1 -17 825.448 127.459  10
  -4  -1 -17 851.250 236.940   3
  -4  -1 -18 641.438 113.137  10
  -4  -1 -18 667.290 100.080   6
  -4  -1 -19 1020.68 137.534  10
  -4   1 -19 927.648 138.122   6
  -4  -1 -19 1043.62 132.744   6
  -4   1 -20 189.847 64.4700   6
  -4  -1 -20 231.336 71.6771   6
  -4  -1 -20 253.354 77.2355  10
  -4   1 -21 141.677 58.2650   6
  -4  -1 -21 41.0692 51.1730   6
  -4  -1 -22 569.691 91.5655   6
  -4   1 -22 469.375 94.7335   6
  -4  -1 -23 665.215 92.4003   6
  -4   1 -23 427.044 91.1345   6
  -4   1 -24-37.1864 39.9484   6
  -4  -1 -24-16.6419 28.4238   6
  -4   1 -25 135.517 47.7648   6
  -4   1 -26 26.3353 30.7230   6
  -4   1 -27 34.2236 20.9437   6
   4  -2 -28 649.653 64.2224  10
   4  -2 -27 15.1057 28.6196  10
   4  -2 -26 707.815 83.5547  10
   4   2 -25 69.3108 35.5137  10
   4  -2 -25 106.127 44.2510  10
   4   2 -24 1042.40 101.653  10
   4  -2 -24 1019.82 110.692  10
   4   2 -23 138.473 47.6067  10
   4  -2 -23 115.028 56.1883  10
   4  -2 -22 2647.29 186.081  10
   4   2 -22 2488.49 168.372  10
   4  -2 -21 1433.93 138.731  10
   4   2 -21 1465.75 131.968  10
   4  -2 -20 2375.41 179.323  10
   4   2 -20 2267.02 162.033  10
   4   2 -19 1116.69 113.171  10
   4  -2 -19 1332.02 132.853  10
   4  -2 -18 8426.23 322.856  10
   4   2 -18 8303.01 301.716  10
   4   2 -18 8693.41 745.983   3
   4   2 -17 2529.04 391.182   3
   4  -2 -17 2372.22 171.784  10
   4   2 -17 2619.56 169.547  10
   4   2 -16 5830.16 241.468  10
   4  -2 -16 6384.15 272.258  10
   4  -2 -16 5310.17 503.841   3
   4   2 -16 5980.74 590.325   3
   4  -2 -15 7983.26 296.324  10
   4  -2 -15 7749.15 577.219   3
   4   2 -15 7499.52 633.466   3
   4  -2 -14 305.975 109.134   3
   4  -2 -14 67.4659 38.5732  10
   4   2 -14 235.551 116.108   3
   4  -2 -13 3120.24 330.773   3
   4   2 -13 2366.57 334.971   3
   4  -2 -12 475.316 138.554   3
   4   2 -12 242.981 113.544   3
   4  -2 -11 71929.5 1425.12   3
   4   2 -11 71569.5 1684.77   3
   4  -2 -10 57035.6 1194.24   3
   4   2 -10 58611.2 1455.05   3
   4  -2  -9 62217.1 1168.82   3
   4   2  -9 64912.7 1469.84   3
  -4   2   8 6292.68 478.146   1
   4  -2  -8 6691.81 362.083   3
   4   2  -8 6473.52 446.884   3
  -4  -2   7 90823.0 1412.15   1
  -4   2   7 88414.6 1714.97   1
   4  -2  -7 87191.9 1221.76   3
   4   2  -7 87690.6 1545.03   3
  -4   2   6 2197.65 262.245   1
  -4  -2   6 2562.93 225.972   1
  -4   2   5 5579.29 414.080   1
  -4  -2   5 6285.75 338.565   1
  -4   2   4 849.039 169.420   1
  -4  -2   4 349.118 78.9138   1
  -4  -2   3 917.152 117.914   1
   4   2  -3 1265.01 105.775   4
  -4   2   3 1164.35 185.736   1
   4   2  -2 7850.90 298.279   4
  -4   2   2 6490.15 406.767   1
  -4   2   1 32519.3 915.696   1
   4   2  -1 35093.0 693.843   4
   4   2   0 507.011 97.8946   4
  -4   2   0 392.311 110.729   1
   4  -2   1 983.528 169.743   4
   4   2   1 1073.83 141.602   4
   4  -2   2 14.0449 56.5327   4
   4   2   2 36.9184 51.3781   4
   4   2   2 53.8263 24.9509   2
   4   2   3 7565.45 239.495   2
   4  -2   3 7625.89 462.173   4
   4   2   3 8340.97 423.816   4
   4  -2   4 40654.6 1069.83   4
   4   2   4 45821.2 1041.57   4
   4   2   5 32034.0 908.395   4
   4  -2   5 29699.6 926.885   4
   4   2   6 100305. 1647.89   4
   4  -2   6 97428.1 1672.66   4
   4  -2   7-32.5745 75.0391   4
   4   2   7-66.3693 93.0633   4
   4   2   8 4551.65 376.489   4
   4  -2   8 3850.77 347.806   4
   4   2   9 3379.52 340.287   4
   4  -2   9 4151.80 390.540   4
   4  -2  10 3581.36 364.347   4
  -4   2 -11 7375.06 481.533   3
   4  -2  11 8745.92 597.211   4
   4  -2  12-17.6021 66.7263   4
  -4   2 -12-76.5399 66.4538   3
   4  -2  13 10417.8 652.337   4
  -4   2 -13 10331.5 625.697   3
   4  -2  14 148.673 100.343   4
  -4  -2 -14 133.612 56.7097  10
  -4   2 -14 118.645 87.0434   3
   4  -2  15 2106.32 313.440   4
  -4  -2 -15 2075.46 179.817  10
  -4   2 -15 2238.37 324.200   3
   4  -2  16 4159.45 416.014   4
  -4  -2 -16 4103.22 253.994  10
  -4   2 -16 3589.33 418.156   3
  -4  -2 -17 13898.3 470.909  10
  -4   2 -17 14905.0 876.011   3
  -4   2 -17 14380.5 516.159   6
  -4  -2 -18 1238.44 146.621  10
  -4   2 -18 1344.37 164.218   6
  -4  -2 -19 3994.75 255.842  10
  -4   2 -19 3974.07 274.918   6
  -4   2 -20 1491.72 171.846   6
  -4   2 -21 641.243 112.410   6
  -4   2 -22 10.1644 44.8953   6
  -4   2 -23 17.2249 42.1882   6
  -4   2 -24 373.397 73.6849   6
  -4   2 -25 285.669 59.9456   6
  -4   2 -26 165.643 42.2934   6
  -4   2 -27 29.7720 19.6028   6
   4  -3 -27 76.3861 29.1331  10
   4  -3 -26 554.450 68.8285  10
   4  -3 -25 574.243 75.9110  10
   4  -3 -24 422.827 69.5102  10
   4  -3 -23 35.7710 42.1746  10
   4  -3 -22 59.6941 37.8224  10
  -4   3  22 96.2159 35.8647  11
   4  -3 -21 2648.84 182.847  10
  -4   3  21 2595.01 162.899  11
   4  -3 -20 798.431 107.061  10
   4  -3 -19 16084.3 451.787  10
   4  -3 -18 1456.54 137.076  10
   4   3 -17 2731.20 419.908   3
   4  -3 -17 2422.65 173.772  10
   4   3 -16-229.952 128.178   3
   4  -3 -16 107.266 50.4905  10
   4  -3 -15 33669.7 619.489  10
   4   3 -15 32517.1 1347.21   3
   4  -3 -14 12652.1 371.311  10
   4   3 -14 10668.2 749.955   3
   4  -3 -13 325.877 63.5547  10
   4   3 -13 213.663 114.886   3
   4   3 -12 2176.49 313.526   3
  -4   3  11 5134.32 515.346   1
   4   3 -11 5399.50 471.817   3
  -4   3  10 5562.21 514.912   1
   4   3 -10 5192.86 441.732   3
  -4   3   9 15949.3 823.444   1
  -4   3   8 147.965 95.5681   1
  -4   3   7 4773.39 432.956   1
  -4   3   6 5050.32 439.046   1
  -4   3   5 37.5981 62.3478   1
  -4   3   4 11728.1 628.776   1
  -4   3   3 278554. 2908.06   1
  -4   3   2 4119.21 354.760   1
  -4   3   1 160989. 2194.35   1
   4   3   0 3974.29 254.963   2
   4   3   1 38860.0 754.583   2
   4  -3   1 39699.2 1135.66   4
   4  -3   2 1381.91 221.172   4
   4   3   2 1418.21 138.887   2
   4   3   3 9915.10 350.507   2
   4  -3   3 9563.10 561.598   4
   4  -3   4 41442.1 1183.17   4
   4  -3   5 18920.3 796.798   4
   4  -3   6 144.707 93.2335   4
   4  -3   7 9059.84 560.688   4
   4  -3   8 3604.22 351.141   4
   4  -3   9 34552.0 1114.45   4
   4  -3  10 7327.72 539.169   4
   4  -3  11 26454.7 1052.91   4
  -4   3 -12 7256.48 342.108   6
   4   3  12 7025.03 292.188  11
   4  -3  13 2381.47 314.967   4
   4   3  13 2420.77 173.971  11
  -4   3 -13 2350.57 204.286   6
  -4  -3 -14 1172.67 128.487  10
   4  -3  14 1164.19 215.700   4
   4   3  14 1145.08 124.152  11
  -4   3 -14 1066.84 141.134   6
  -4  -3 -15 1664.00 158.233  10
  -4   3 -15 1439.02 164.195   6
   4   3  15 1560.88 143.737  11
  -4  -3 -16 13200.5 440.642  10
   4   3  16 13196.5 408.637  11
  -4   3 -16 13309.6 501.032   6
   4   3  17 1758.92 150.439  11
  -4  -3 -17 1564.20 155.659  10
  -4   3 -17 1633.99 184.886   6
  -4   3 -18 599.151 116.474   6
   4   3  18 468.100 80.1196  11
  -4   3 -19 958.234 136.899   6
  -4   3 -20 66.4445 56.9144   6
  -4   3 -21 58.3332 43.0953   6
  -4   3 -22 102.853 55.3936   6
  -4   3 -23 12.5576 36.7096   6
  -4   3 -24 43.0703 37.2450   6
  -4   3 -25 41.9185 38.0554   6
  -4   3 -25 35.0866 22.9719   7
  -4   3 -26 456.630 58.9470   6
   4  -4 -26 407.182 51.2552  10
   4  -4 -25 66.5098 32.7247  10
   4  -4 -24 111.235 40.2760  10
  -4   4  23 99.6091 31.7784  11
   4  -4 -23 61.3591 36.7524  10
   4  -4 -22 47.5445 40.0575  10
  -4   4  22 43.8869 38.0494  11
   4  -4 -21 2646.34 173.750  10
  -4   4  21 2826.74 171.290  11
   4  -4 -20 117.682 50.3352  10
  -4   4  20 109.746 42.3259  11
   4  -4 -19 1321.92 131.409  10
  -4   4  19 1258.13 123.974  11
   4  -4 -18 5478.13 260.010  10
   4  -4 -17-18.7190 37.9158  10
   4  -4 -16 626.331 91.4161  10
  -4   4  15 2016.55 369.305   1
   4  -4 -15 1851.29 148.563  10
   4  -4 -14 681.427 90.9039  10
  -4   4  14 692.096 215.230   1
  -4   4  13 3839.77 488.886   1
   4  -4 -13 3528.62 197.646  10
   4  -4 -12 361.745 61.7383  10
  -4   4  12 113.932 86.9201   1
  -4   4  11 242.983 117.923   1
   4  -4 -11 255.096 58.0899  10
  -4   4  10 302.202 136.038   1
  -4   4   9 4710.16 488.745   1
  -4   4   8 7073.81 585.814   1
  -4   4   7 8960.31 638.400   1
  -4   4   6 9261.36 626.869   1
  -4   4   5 2611.86 321.872   1
   4   4  -5 3174.63 303.623   2
   4   4  -4 22872.0 795.648   2
  -4   4   4 21504.8 878.285   1
  -4   4   3 333.505 123.004   1
   4   4  -3 407.266 97.4208   2
   4   4  -2 21764.2 726.321   2
  -4   4   2 21849.3 876.596   1
   4   4  -1 14944.7 581.446   2
   4   4   0 8559.06 439.141   2
   4   4   1 14110.5 544.209   2
   4   4   2 6467.91 352.193   2
   4  -4   2 6831.65 522.579   4
   4  -4   3 12296.7 697.467   4
   4  -4   4 15983.0 800.221   4
   4  -4   5 46081.5 1356.66   4
   4  -4   6 9990.03 627.892   4
   4  -4   7 11988.8 691.237   4
   4  -4   8 17066.6 814.025   4
   4  -4   9 645.684 161.693   4
   4   4   9 838.655 105.370  11
  -4   4 -10 3845.55 240.893   6
   4   4  10 3982.11 227.865  11
   4  -4  10 3527.55 388.754   4
   4  -4  11 1421.94 251.455   4
   4   4  11 1164.50 127.256  11
  -4   4 -11 1074.92 135.356   6
   4   4  12 2828.79 197.855  11
  -4   4 -12 3017.28 227.656   6
  -4   4 -13 1295.68 155.369   6
   4   4  13 1399.98 142.419  11
   4   4  14 4423.29 249.614  11
  -4   4 -14 4143.91 274.880   6
  -4   4 -15 252.007 85.0121   6
   4   4  15 233.728 70.0289  11
   4   4  16 2408.49 185.557  11
  -4   4 -16 2430.04 217.262   6
   4   4  17 3893.60 230.050  11
  -4   4 -17 4080.26 276.940   6
   4   4  18 1129.13 122.435  11
  -4   4 -18 1357.36 163.951   6
   4   4  19 1658.80 141.005  11
  -4   4 -19 1616.59 170.151   6
  -4   4 -20 582.423 100.642   6
  -4   4 -21 36.2924 44.2880   6
  -4   4 -22 287.873 67.2761   6
  -4   4 -23 31.1322 36.6780   6
  -4   4 -24 20.4818 26.7763   6
  -4   4 -25 30.0631 23.3293   6
  -4   5  24 17.3107 18.5488  11
  -4   5  23 60.1055 31.2183  11
   4  -5 -23 6.57894 20.4302  10
   4  -5 -22 12.8783 24.3348  10
  -4   5  22 24.6572 32.5986  11
  -4   5  21 1409.46 119.844  11
   4  -5 -21 1441.45 113.962  10
   4  -5 -20 3989.20 195.387  10
  -4   5  20 4431.08 217.794  11
  -4   5  19 5.20506 37.7070  11
   4  -5 -19 76.7012 41.6140  10
   4  -5 -18 3064.24 180.305  10
  -4   5  18 3067.95 192.488  11
   4  -5 -17-57.7533 45.5259  10
  -4   5  17-2.38784 43.0164  11
   4  -5 -16 34.1725 29.2046  10
   4  -5 -15 8712.33 308.383  10
   4  -5 -14 151.556 40.7156  10
  -4   5  13-354.000 162.860   1
   4   5 -13 128.715 94.4184   2
  -4   5  12 764.479 235.712   1
   4   5 -12 176.391 105.173   2
   4   5 -11 9354.63 677.768   2
  -4   5  11 8574.37 730.037   1
   4   5 -10 6924.75 569.740   2
  -4   5  10 6577.78 621.323   1
   4   5  -9 668.192 175.424   2
  -4   5   9 707.302 203.976   1
  -4   5   8 843.210 216.548   1
   4   5  -8 793.025 185.753   2
  -4   5   7 765.938 188.799   1
   4   5  -7 442.363 136.423   2
   4   5  -6 12532.7 691.027   2
  -4   5   6 12019.7 747.958   1
  -4   5   5 128.852 84.1099   1
   4   5  -5 151.940 82.2159   2
   4   5  -4 6338.38 468.677   2
  -4   5   4 6278.25 515.628   1
   4   5  -3 11287.2 617.659   2
   4   5  -2 21323.4 826.734   2
   4   5  -1 15822.6 694.982   2
   4   5   0 259.597 90.4615   2
   4   5   1 147.863 68.5089   2
   4  -5   1 65.1448 75.3877   4
   4  -5   2 8583.45 631.232   4
   4  -5   3 175.795 76.9429   4
   4  -5   4 1627.53 274.784   4
   4   5   4 1636.09 145.449  11
  -4   5  -5 26.2053 30.9652   5
   4   5   5 20.9515 32.1486  11
  -4   5  -6 2524.41 156.772   5
  -4   5  -6 2446.81 153.059   9
   4  -5   6 2623.19 340.348   4
   4   5   6 2419.80 180.730  11
   4  -5   7-42.2881 72.3348   4
  -4   5  -7 218.363 52.1721   5
  -4   5  -8-94.6308 47.0640   6
   4  -5   8 33.5993 49.0099   4
   4   5   8 11.2395 41.1923  11
   4   5   9 1325.53 139.535  11
  -4   5  -9 1291.36 141.576   6
  -4   5 -10 197.605 61.1087   6
   4   5  10 95.9754 46.8742  11
   4   5  11 3305.07 225.237  11
  -4   5 -11 3388.58 241.515   6
   4   5  12 2323.10 190.634  11
  -4   5 -12 2275.65 199.320   6
  -4   5 -13 506.759 96.6662   6
   4   5  13 444.598 88.2722  11
   4   5  14 1552.40 154.436  11
  -4   5 -14 1644.91 176.669   6
  -4   5 -15 308.757 86.9822   6
   4   5  15 273.028 71.0347  11
  -4   5 -16 957.583 135.097   6
   4   5  16 863.298 110.433  11
  -4   5 -17 456.717 96.2264   6
   4   5  17 360.906 75.4718  11
  -4   5 -18-108.736 56.3594   6
   4   5  18-42.6772 53.8256  11
   4   5  19 776.080 94.7178  11
  -4   5 -19 930.001 121.275   6
  -4   5 -20 1212.09 129.436   6
  -4   5 -21 437.908 75.0766   6
  -4   5 -22 466.140 68.5330   6
  -4   5 -23 6.72838 23.2428   6
  -4   6  23 40.2776 20.3992  11
  -4   6  22-1.64403 24.3435  11
  -4   6  21 181.595 44.7141  11
  -4   6  20 709.945 85.7376  11
  -4   6  19-32.6130 37.7768  11
  -4   6  19-18.7371 27.2008   9
  -4   6  18 113.600 33.1376   9
  -4   6  18 186.498 55.5346  11
  -4   6  17 141.072 41.5108   9
  -4   6  17 286.863 59.3178  11
  -4   6  16 1587.81 129.730   9
  -4   6  16 1702.52 147.152  11
  -4   6  15 240.522 61.5904   9
  -4   6  15 305.768 69.9686  11
  -4   6  14 63.7829 49.9649  11
  -4   6  14 64.4997 41.7407   9
  -4   6  13 2177.26 160.886   9
  -4   6  12 2127.27 164.491   9
   4   6 -11 2207.56 141.405   5
  -4   6  11 2193.68 168.598   9
   4   6 -10 2451.78 151.314   5
  -4   6  10 2448.03 177.530   9
   4   6  -9 2380.82 347.900   2
   4   6  -9 1997.14 139.467   5
  -4   6   9 2096.21 164.721   9
  -4   6   8 4230.25 228.888   9
   4   6  -8 4693.03 491.053   2
   4   6  -8 4208.66 202.490   5
   4   6  -7 1335.58 251.546   2
   4   6  -7 1235.76 112.521   5
  -4   6   7 1286.78 126.630   9
   4   6  -6 4276.02 207.972   5
  -4   6   6 4595.85 235.217   9
   4   6  -5 3799.14 199.099   5
  -4   6   5 3961.97 218.089   9
   4   6  -5 3803.15 410.129   2
   4   6  -4 3129.48 181.178   5
  -4   6   4 3280.37 198.104   9
   4   6  -4 2855.51 356.138   2
   4   6  -3 11887.4 353.958   5
  -4   6   3 11770.5 374.884   9
   4   6  -2 41.0387 54.2272   2
  -4   6   2-12.1707 37.0961   9
   4   6  -2 6.13232 34.8103   5
   4   6  -1 1497.64 234.150   2
   4   6  -1 1786.16 143.565   5
  -4   6   1 1967.11 153.472   9
  -4   6   0-5.19337 35.6130   9
   4   6   0 14.7961 31.6671   5
  -4   6  -1 1126.14 103.138   5
   4   6   1 1176.90 122.884   5
  -4   6  -1 1128.03 117.085   9
   4   6   1 998.692 112.424  11
   4  -6   2 1209.67 261.216   4
  -4   6  -2 1592.26 136.850   9
  -4   6  -2 1762.91 130.814   5
   4   6   2 1518.73 138.317   5
   4   6   2 1514.05 145.194  11
  -4   6  -3 2915.40 170.224   5
   4   6   3 2751.08 197.292  11
  -4   6  -3 2531.50 173.853   9
   4   6   3 2699.85 183.901   5
   4  -6   4 1229.97 254.141   4
  -4   6  -4 1640.51 127.766   5
  -4   6  -4 1473.63 130.899   9
   4   6   4 1606.56 143.746   5
   4   6   4 1518.07 147.437  11
   4   6   5 1949.66 171.322  11
  -4   6  -5 1863.70 148.277   9
  -4   6  -5 2040.13 146.583   5
  -4   6  -6 312.459 61.2686   5
  -4   6  -6 340.886 68.5289   9
   4   6   6 413.208 86.9206  11
  -4   6  -7 102.732 49.9331   5
   4   6   7 81.0942 60.3805  11
   4   6   8 11902.6 431.807  11
   4   6   9 438.650 99.5931  11
   4   6  10-21.1389 51.8708  11
   4   6  11 27.5598 54.4757  11
   4   6  12 888.452 125.004  11
  -4   6 -13 3958.80 243.777   6
   4   6  13 3779.38 242.949  11
  -4   6 -14-72.3965 46.6032   6
   4   6  14 0.57007 55.9158  11
   4   6  15 3762.83 233.447  11
  -4   6 -15 3743.97 230.534   6
  -4   6 -16 90.2404 47.2585   6
   4   6  16 96.8379 52.0753  11
  -4   6 -17 19.6294 38.7042   6
   4   6  17 122.290 51.1213  11
   4   6  18 2299.05 160.616  11
  -4   6 -18 2296.50 159.678   6
  -4   6 -19 924.470 95.9288   6
  -4   6 -20 54.2387 27.1407   6
   4   6  20-7.97134 23.7162   5
   4   6  21 120.614 29.9066   5
  -4   7  21 270.829 41.8547  11
  -4   7  20 154.230 36.8637  11
  -4   7  19 440.084 61.1753  11
  -4   7  18 448.589 65.6732  11
  -4   7  17 553.665 78.1621  11
  -4   7  17 565.285 66.2478   9
  -4   7  16 336.460 69.2717  11
  -4   7  16 305.783 56.1232   9
  -4   7  15 176.199 45.4684   9
  -4   7  15 258.338 60.0490  11
  -4   7  14 84.4863 50.2230  11
  -4   7  14 71.8625 41.6922   9
  -4   7  13 2317.87 162.694   9
  -4   7  13 2569.15 173.677  11
   4   7 -12 36.7645 29.7904   5
  -4   7  12 35.5185 53.0972  11
  -4   7  12 87.6126 50.4316   9
   4   7 -11 3407.26 175.480   5
  -4   7  11 3340.43 203.069   9
  -4   7  11 3434.90 201.836  11
   4   7 -10 47.5857 30.5098   5
  -4   7  10 100.720 45.0416   9
  -4   7  10 87.2554 44.3900  11
  -4   7   9 384.596 67.9049  11
   4   7  -9 393.959 67.0016   5
  -4   7   9 416.412 76.9171   9
   4   7  -8 624.184 83.7701   5
  -4   7   8 590.861 96.1823   9
  -4   7   8 472.996 80.6919  11
   4   7  -7 3450.95 190.574   5
  -4   7   7 3683.97 219.954   9
  -4   7   7 3735.38 204.430  11
  -4   7   6 6727.03 298.979   9
   4   7  -6 6651.52 268.931   5
  -4   7   6 6972.71 274.161  11
   4   7  -5 2053.62 155.088   5
  -4   7   5 2091.16 169.179   9
  -4   7   5 2086.79 148.692  11
  -4   7   4 410.957 82.6350   9
   4   7  -4 385.779 74.4807   5
   4   7  -3 4012.69 217.188   5
  -4   7   3 4212.04 240.058   9
   4   7  -2 616.030 94.0456   5
  -4   7   2 651.801 99.7053   9
  -4   7   1 63.7370 53.9424   9
   4   7  -1 45.5246 45.0367   5
  -4   7   0 2757.89 164.192   5
   4   7   0 2809.40 189.346   5
  -4   7   0 2902.74 200.538   9
  -4   7  -1 62.7704 36.2564   5
  -4   7  -1-0.25592 36.1112   9
   4   7   1 25.3161 45.9926   5
  -4   7  -2 2006.00 144.526   5
   4   7   2 1901.28 161.001   5
  -4   7  -2 1923.84 163.963   9
  -4   7  -3 8762.59 301.994   5
   4   7   3 8987.47 346.347   5
   4   7   3 8701.20 349.492  11
  -4   7  -3 9196.03 346.178   9
   4   7   4 3161.26 207.781   5
  -4   7  -4 3022.29 199.859   9
  -4   7  -4 3121.61 182.667   5
   4   7   4 2890.88 208.243  11
  -4   7  -5 5722.17 249.121   5
   4   7   5 5444.69 273.848   5
   4   7   5 5519.05 288.179  11
  -4   7  -6 626.217 86.3058   5
   4   7   6 579.413 97.5799   5
   4   7   6 643.384 107.135  11
   4   7   7 1246.46 146.001  11
   4   7   7 1147.50 129.790   5
   4   7   8 14.1758 45.8120   5
   4   7   8 26.4133 49.7625  11
   4   7   9 1988.84 166.017   5
   4   7   9 1922.21 173.762  11
   4   7  10 25.3889 41.4675   5
   4   7  10-40.1248 54.1714  11
   4   7  11 205.509 62.9769   5
   4   7  11 98.1097 53.8239  11
   4   7  12 798.177 104.196   5
   4   7  12 784.617 115.227  11
   4   7  13 1139.97 119.404   5
   4   7  13 1136.17 130.223  11
   4   7  14 99.0407 57.4158  11
   4   7  14 53.6753 44.6020   5
   4   7  15 224.736 66.4588  11
   4   7  15 210.979 57.2815   5
   4   7  16 332.504 60.9192   5
   4   7  16 380.006 74.4738  11
   4   7  17 112.242 37.7241   5
   4   7  18 76.4856 24.4231   5
   4   7  19-20.1002 16.7327   5
  -4   8  18 40.4743 23.4942  11
  -4   8  17 59.0238 27.2587  11
  -4   8  16 45.9325 18.3850   9
  -4   8  16 82.2966 34.5309  11
  -4   8  15 6.03145 20.6037   9
  -4   8  15 17.8958 25.6801  11
  -4   8  14 24.2384 30.1280  11
  -4   8  14-34.8586 29.0752   9
  -4   8  13-27.3494 32.1325   9
  -4   8  13-29.4084 35.7920  11
  -4   8  12 429.377 70.3687   9
  -4   8  12 393.489 65.7696  11
   4   8 -12 323.262 50.9940   5
  -4   8  11 150.009 51.1503  11
   4   8 -11 98.5735 36.1686   5
  -4   8  11 68.0471 38.4785   9
   4   8 -10 1055.51 93.9223   5
  -4   8  10 1086.78 111.978   9
  -4   8  10 1099.34 107.899  11
   4   8  -9 937.443 92.7670   5
  -4   8   9 814.882 99.0056   9
  -4   8   9 852.791 94.9992  11
   4   8  -8 1178.47 106.058   5
  -4   8   8 1332.64 131.888   9
  -4   8   8 1356.76 117.568  11
   4   8  -7 1152.33 108.707   5
  -4   8   7 1311.85 131.411   9
  -4   8   7 1360.58 118.941  11
  -4   8   6 15.0081 43.9919   9
   4   8  -6-23.2712 32.4520   5
   4   8  -5 771.317 94.5307   5
  -4   8   5 818.306 108.796   9
  -4   8   4 64.3372 48.2719   9
   4   8  -4 71.7392 37.8082   5
  -4   8   3 4820.04 253.300   9
   4   8  -3 4787.55 232.963   5
  -4   8   2 992.811 122.925   9
   4   8  -2 803.851 102.973   5
  -4   8   1 375.868 83.8381   9
   4   8  -1 269.711 67.6274   5
  -4   8   0 1019.93 99.6325   5
   4   8   0 905.096 108.800   5
  -4   8   0 966.708 120.788   9
  -4   8  -1 564.526 78.1553   5
  -4   8  -1 682.691 101.773   9
   4   8   1 556.679 90.7440   5
  -4   8  -2 691.091 85.1402   5
  -4   8  -2 550.937 92.6308   9
   4   8   2 697.456 100.265   5
  -4   8  -3 2304.87 149.727   5
   4   8   3 2140.58 166.059   5
  -4   8  -4 13.0681 33.5681   5
   4   8   4 89.0227 52.6779   5
   4   8   5 1766.53 149.183   5
   4   8   6 709.610 96.2959   5
   4   8   7 17.3113 37.6489   5
   4   8   8-25.0661 41.5266   5
   4   8   9 464.143 80.1570   5
   4   8  10 779.047 93.8117   5
   4   8  11 45.3031 34.9046   5
   4   8  12-5.37751 31.0286   5
   4   8  13 1217.35 101.874   5
   4   8  14 1315.42 99.1316   5
   4   8  15 549.787 60.9594   5
   4   8  16 232.136 37.9033   5
  -4   9  12 237.124 37.4346  11
  -4   9  11 1213.08 91.4230   9
  -4   9  10-15.6265 28.6717   9
   4   9 -10 7.64371 17.9875   5
   4   9  -9 128.962 35.1345   5
  -4   9   9 110.243 36.4176   9
   4   9  -8 217.785 44.4503   5
  -4   9   8 134.764 43.7323   9
  -4   9   7 125.155 41.5102   9
   4   9  -7 113.568 37.0524   5
  -4   9   6 122.654 47.5784   9
   4   9  -6 48.2495 27.4369   5
  -4   9   5 268.268 61.2195   9
   4   9  -5 231.532 48.3856   5
  -4   9   4 73.3387 46.2391   9
   4   9  -4-5.89034 33.1746   5
   4   9  -3 75.9334 39.8704   5
   4   9  -2 481.296 69.5177   5
   4   9  -1 455.876 71.9547   5
   4   9   0 1838.90 132.792   5
   4   9   1 359.386 63.1301   5
   4   9   2 642.547 81.5523   5
   4   9   3 60.7162 38.0357   5
   4   9   4 587.252 77.8170   5
   4   9   5-31.7577 36.7091   5
   4   9   6 1444.87 112.871   5
   4   9   7-70.1363 36.8407   5
   4   9   8 8.22439 28.4123   5
   4   9   9 305.616 51.2993   5
   4   9  10-32.7428 27.3247   5
   4   9  11 188.830 37.2850   5
   4   9  12 103.507 26.9704   5
   4  10  -5 32.8161 19.5309   5
   4  10  -4 371.097 44.0686   5
   4  10  -3 3.41953 18.3506   5
   4  10  -2 150.057 29.3487   5
   4  10  -1-11.0634 17.6484   5
   4  10   0 60.8343 25.1255   5
   4  10   1 30.2429 22.9525   5
   4  10   2 94.3618 28.8385   5
   4  10   3 304.200 41.7862   5
   4  10   4 852.533 65.5283   5
   4  10   5 376.951 42.7618   5
   4  10   6 52.4433 19.2927   5
   5   0 -28 40.0004 21.4448  10
   5   0 -27 58.0008 29.0014  10
   5   0 -26 12.8101 29.8826  10
   5   0 -25-9.44123 33.5983  10
   5   0 -24-4.83979 32.2702  10
   5   0 -23 1491.41 132.786  10
   5   0 -22-11.3616 36.1196  10
   5   0 -21 4898.05 244.264  10
   5   0 -20-9.88641 52.2600  10
   5   0 -19 19637.2 487.088  10
   5   0 -18-49.1319 68.6975   3
   5   0 -18 30.1519 58.4693  10
   5   0 -17 121428. 1181.90  10
   5   0 -17 123278. 2677.31   3
   5   0 -16 158.972 59.8709  10
   5   0 -16 49.1498 59.2811   3
   5   0 -15 24203.6 503.636  10
   5   0 -15 22646.9 1078.76   3
   5   0 -14 14.8661 24.0402  10
   5   0 -14-31.3646 45.5007   3
   5   0 -13 1699.32 272.320   3
   5   0 -12-3.90937 31.8350   3
   5   0 -11 543.667 141.736   3
   5   0 -10-18.3370 45.2397   3
  -5   0   9 12688.6 699.433   1
   5   0  -9 11893.4 605.259   3
   5   0  -8 86.5724 53.6528   3
  -5   0   8 60.9102 70.7776   1
  -5   0   7 4863.43 403.104   1
   5   0  -7 4999.06 324.242   4
   5   0  -6 57.7334 52.5851   4
  -5   0   6 57.1594 73.3604   1
   5   0  -5 18598.6 619.629   4
  -5   0   5 18398.5 750.530   1
   5   0  -4 77.5659 55.9883   4
  -5   0   4-39.5639 70.1605   1
  -5   0   3 3442.50 302.213   1
   5   0  -3 4152.02 297.873   4
  -5   0   2-39.0784 49.9719   1
   5   0  -2 0.41433 59.6841   4
  -5   0   1 37817.8 990.266   1
   5   0  -1 38550.9 919.857   4
   5   0   0 15.7730 50.9781   4
   5   0   1 112152. 1601.26   4
   5   0   2-7.32288 60.8676   4
   5   0   3 31633.5 893.116   4
   5   0   4 18.3740 78.5124   4
   5   0   5 64639.9 1413.47   4
   5   0   6 45.7808 78.7664   4
   5   0   7 39601.5 1218.00   4
   5   0   8 32.0637 80.9998   4
   5   0   9 30396.2 1069.76   4
   5   0  10 19.8613 77.9904   4
   5   0  11 24910.7 1020.87   4
   5   0  12 22.1286 98.0313   4
   5   0  13 326.007 139.848   4
  -5   0 -13 416.698 80.0331   6
   5   0  14-131.366 95.9072   4
  -5   0 -14-48.1774 56.7135   6
   5   0  15 18157.4 934.872   4
  -5   0 -15 19199.4 570.764   6
  -5   0 -16 9.15956 51.4821   6
  -5   0 -17 10967.8 441.733   6
  -5   0 -18-94.6267 66.4957   6
  -5   0 -19 1816.16 182.790   6
  -5   0 -20 50.8980 54.5641   6
  -5   0 -21 4098.54 254.838   6
  -5   0 -22-3.81827 38.4323   6
  -5   0 -23 226.405 58.6207   6
  -5   0 -24-2.57063 33.7573   6
  -5   0 -25 274.790 51.1855   6
   5  -1 -28 178.182 37.4228  10
   5   1 -27 190.155 35.6384  10
   5  -1 -27 180.792 40.4520  10
   5   1 -26 48.4824 27.2986  10
   5  -1 -26-20.7522 33.4100  10
   5   1 -25 335.462 54.4702  10
   5  -1 -25 411.841 68.0273  10
   5   1 -24 387.773 63.9568  10
   5  -1 -24 420.483 75.0408  10
   5  -1 -23 1498.03 135.846  10
   5   1 -23 1353.52 120.787  10
   5   1 -22 44.5306 42.0784  10
   5  -1 -22 12.6713 39.3393  10
   5  -1 -21 2181.17 167.251  10
   5   1 -21 2239.56 166.671  10
   5   1 -20 52.6568 40.2279  10
   5  -1 -20-80.1343 69.5253  10
   5   1 -19-25.6933 53.7802  10
   5  -1 -19-91.9548 66.7911  10
   5   1 -18 2442.06 394.504   3
   5  -1 -18 2939.02 402.434   3
   5   1 -18 2503.69 170.505  10
   5  -1 -18 2707.09 185.223  10
   5   1 -17 24557.2 521.129  10
   5  -1 -17 23928.7 538.800  10
   5  -1 -17 23523.6 1138.56   3
   5   1 -17 24382.6 1230.42   3
   5   1 -16 5370.21 241.032  10
   5  -1 -16 5309.51 248.997  10
   5  -1 -16 4741.69 483.809   3
   5   1 -16 5468.60 565.874   3
   5  -1 -15 135.964 92.1508   3
   5   1 -15 94.9922 86.9105   3
   5   1 -15 197.981 50.9268  10
   5  -1 -15 365.574 66.4259  10
   5  -1 -14 8277.39 292.571  10
   5   1 -14 8230.27 281.768  10
   5  -1 -14 7542.21 573.442   3
   5   1 -14 7931.29 636.789   3
   5  -1 -13 3134.77 356.297   3
   5   1 -13 3400.62 399.127   3
   5  -1 -12 2942.12 329.573   3
   5   1 -12 2788.80 350.280   3
   5  -1 -11 465.094 128.786   3
   5   1 -11 90.5930 73.0599   3
  -5   1  10 2568.35 342.610   1
   5  -1 -10 2681.30 288.356   3
   5   1 -10 3162.70 345.429   3
   5   1  -9 80.4341 63.7790   3
  -5  -1   9 81.9715 71.8258   1
  -5   1   9-124.603 88.5642   1
   5  -1  -9-28.8459 43.4507   3
  -5  -1   8 735.996 162.200   1
  -5   1   8 894.731 205.003   1
  -5   1   7 69494.0 1607.94   1
  -5  -1   7 69258.8 1465.97   1
  -5   1   6 17024.9 772.267   1
  -5  -1   6 16862.3 696.041   1
  -5   1   5 6484.70 469.156   1
   5   1  -5 6441.57 301.344   4
  -5  -1   5 5620.92 395.984   1
  -5  -1   4 17081.9 654.082   1
   5   1  -4 18178.1 520.816   4
  -5   1   4 18130.6 766.739   1
  -5  -1   3 12193.8 538.933   1
   5  -1  -3 12583.4 576.936   4
  -5   1   3 11582.1 588.163   1
   5   1  -3 12374.0 439.290   4
  -5   1   2 6643.46 438.690   1
  -5  -1   2 7634.38 424.979   1
   5  -1  -2 7662.03 452.413   4
   5   1  -2 7557.92 364.063   4
  -5   1   1 6325.75 430.818   1
   5  -1  -1 6197.73 405.268   4
   5   1  -1 7007.71 364.255   4
   5  -1   0 3000.81 290.984   4
   5   1   0 3584.81 280.457   4
   5  -1   1 1.59048 60.4317   4
   5   1   1 403.273 109.209   4
   5  -1   2 12890.0 600.087   4
   5   1   2 14136.5 589.157   4
   5  -1   3 28200.6 894.071   4
   5   1   3 32832.5 967.866   4
   5  -1   4 283.962 102.314   4
   5   1   4 355.360 125.893   4
   5   1   5 279874. 2890.69   4
   5  -1   5 269499. 2834.81   4
   5  -1   6 54424.6 1315.56   4
   5   1   6 56350.1 1326.54   4
   5  -1   7 68091.6 1563.31   4
   5   1   7 68638.2 1504.94   4
   5  -1   8 2390.50 300.787   4
   5   1   8 2212.78 284.905   4
   5  -1   9 44193.4 1350.81   4
   5   1   9 42057.2 1259.59   4
   5  -1  10 306.495 132.077   4
   5   1  10 134.946 96.8927   4
   5  -1  11 88.2776 85.1692   4
   5   1  11-127.859 108.571   4
   5   1  12 227.759 111.703   4
  -5   1 -12 247.655 68.9086   6
   5  -1  12 446.825 149.353   4
   5   1  13 2757.38 361.654   4
  -5   1 -13 2605.84 209.535   6
   5  -1  13 2674.13 351.752   4
  -5   1 -14-20.7516 45.4581   6
   5  -1  14 54.1313 95.4078   4
   5  -1  15 12211.8 767.380   4
  -5   1 -15 13543.2 810.341   3
  -5  -1 -15 12429.4 443.621   6
  -5   1 -15 12870.5 479.240   6
   5  -1  16 6690.26 569.155   4
  -5   1 -16 8608.65 663.580   3
  -5  -1 -16 7901.83 357.947   6
  -5   1 -16 7690.77 377.483   6
  -5  -1 -17 42238.6 828.526   6
  -5   1 -17 42382.2 890.163   6
  -5  -1 -18 839.750 120.663   6
  -5   1 -18 777.363 127.179   6
  -5   1 -19-23.9504 52.8853   6
  -5  -1 -19 98.8807 56.7290   6
  -5  -1 -20 22.9378 34.8744   6
  -5   1 -20 71.1583 49.5550   6
  -5  -1 -21 3139.89 205.880   6
  -5   1 -21 3273.64 234.603   6
  -5   1 -22 344.647 82.0401   6
  -5   1 -23 540.312 88.8475   6
  -5   1 -24 362.950 68.7540   6
  -5   1 -25 22.8898 29.2858   6
  -5   1 -26 15.8739 22.0275   6
   5  -2 -28 584.889 54.5242  10
   5  -2 -27 66.5640 29.5721  10
   5  -2 -26-30.4156 28.7492  10
   5  -2 -25 1920.96 134.292  10
   5  -2 -24 825.559 98.1821  10
   5   2 -23 279.239 56.3996  10
   5  -2 -23 235.755 60.6960  10
   5   2 -22 41.4061 34.0731  10
   5  -2 -22 79.3302 50.4831  10
   5  -2 -21 1838.67 152.623  10
   5   2 -21 1834.51 141.509  10
   5   2 -20 1416.66 123.949  10
   5  -2 -20 1361.37 131.802  10
   5  -2 -19 627.713 93.7400  10
   5   2 -19 801.808 98.6741  10
   5   2 -18 2663.44 171.367  10
   5  -2 -18 2574.89 185.488  10
   5   2 -17 49086.1 715.743  10
   5  -2 -17 46546.1 766.136  10
   5   2 -17 47646.6 1740.77   3
   5   2 -16 17711.5 421.674  10
   5  -2 -16 16986.6 452.014  10
   5   2 -16 16839.7 1017.75   3
   5  -2 -15 6375.72 271.976  10
   5   2 -15 6258.63 605.061   3
   5   2 -14 177.881 111.451   3
   5  -2 -14-4.67971 27.7756  10
  -5   2  14 91.8528 84.2756   1
   5  -2 -13 15606.0 405.075  10
  -5   2  13 14886.3 949.821   1
   5   2 -13 15179.1 876.485   3
  -5   2  12 9816.98 747.522   1
   5   2 -12 10061.5 682.619   3
  -5  -2  11 2599.80 308.357   1
  -5   2  11 2394.27 353.691   1
   5  -2 -11 2501.49 269.954   3
   5   2 -11 1952.96 291.410   3
  -5  -2  10 8226.49 523.258   1
  -5   2  10 8524.98 633.948   1
   5  -2 -10 8222.03 466.564   3
  -5   2   9 11601.0 723.106   1
  -5  -2   9 11927.9 623.385   1
  -5   2   8 26673.9 1076.46   1
  -5  -2   8 26404.0 887.235   1
  -5   2   7 328.283 113.554   1
  -5  -2   7 91.9541 61.4132   1
  -5   2   6 81702.3 1788.39   1
  -5  -2   6 84308.9 1451.24   1
  -5  -2   5 19963.2 653.773   1
  -5   2   5 19853.8 859.613   1
  -5  -2   4 16493.8 593.179   1
  -5   2   4 16285.2 758.948   1
  -5   2   3 17442.7 731.541   1
  -5   2   2 1581.04 233.498   1
   5   2  -2 2050.60 180.895   4
  -5   2   1 29555.8 976.732   1
   5  -2  -1 30547.9 985.913   4
   5   2  -1 32455.1 760.625   4
   5  -2   0 535.473 161.001   4
   5   2   0 813.883 133.422   4
   5  -2   1 39504.8 1133.88   4
   5   2   1 40580.0 943.627   4
   5  -2   2 7706.14 508.768   4
   5   2   2 8766.17 461.041   4
   5  -2   3 5498.69 431.617   4
   5   2   3 5415.13 381.758   4
   5  -2   4 1112.16 201.366   4
   5   2   4 1288.90 195.466   4
   5  -2   5 6472.52 475.585   4
   5   2   5 6528.53 449.320   4
   5   2   6 37107.6 1085.32   4
   5  -2   6 34599.4 1100.14   4
   5   2   7 7057.50 489.487   4
   5  -2   7 6416.18 485.147   4
   5   2   8 5761.78 455.212   4
   5  -2   8 5941.53 479.752   4
   5   2   9 12284.4 680.524   4
   5  -2   9 14741.3 795.677   4
   5  -2  10 4667.00 459.446   4
   5  -2  11 237.418 132.495   4
  -5   2 -11 132.180 51.5721   6
  -5   2 -12 6592.34 496.744   3
   5   2  12 6385.48 275.941  11
   5  -2  12 7226.83 581.901   4
  -5   2 -12 6390.08 324.305   6
  -5   2 -13 9699.14 628.184   3
   5   2  13 8845.61 326.164  11
   5  -2  13 8670.06 642.274   4
  -5   2 -13 8863.44 393.942   6
  -5   2 -14 4722.75 454.176   3
   5   2  14 4222.17 225.103  11
  -5   2 -14 4368.54 282.674   6
   5  -2  14 4630.85 478.026   4
  -5   2 -15 20636.8 986.914   3
  -5   2 -15 20257.5 618.278   6
   5  -2  15 20734.6 1014.59   4
  -5   2 -16 88.0235 63.9065   6
  -5   2 -17 1110.74 150.365   6
  -5   2 -18 9163.83 418.629   6
  -5   2 -19 55.3034 57.3484   6
  -5   2 -20 223.041 77.9502   6
  -5   2 -21 19.3719 61.2057   6
  -5   2 -22 42.0426 45.7671   6
  -5   2 -23 83.3958 48.3819   6
  -5   2 -24 318.850 66.4820   6
  -5   2 -25 145.019 37.2744   6
  -5   2 -26 97.3822 28.3514   6
   5  -3 -27 230.434 36.9773  10
   5  -3 -26 1145.07 88.3690  10
   5  -3 -25 63.0434 34.1453  10
   5  -3 -24 2195.70 144.332  10
   5  -3 -23 494.080 76.9501  10
   5  -3 -22 653.266 89.5997  10
  -5   3  22 644.157 77.0556  11
  -5   3  21 105.159 39.9199  11
   5  -3 -21 142.029 53.6565  10
   5  -3 -20 211.384 62.9730  10
   5  -3 -19 14.9746 39.2648  10
   5  -3 -18 1530.49 142.116  10
   5  -3 -17 14738.3 432.890  10
  -5   3  16 10785.3 887.699   1
   5  -3 -16 12948.6 403.003  10
   5  -3 -15 381.960 76.5091  10
  -5   3  15 397.528 173.230   1
   5  -3 -14 12702.5 381.808  10
  -5   3  14 10367.8 847.733   1
   5  -3 -13 9077.05 319.323  10
  -5   3  13 8950.66 762.021   1
   5  -3 -12 4876.60 229.163  10
  -5   3  12 3581.16 477.166   1
  -5   3  11 419.197 178.509   1
   5  -3 -11 447.729 69.7575  10
  -5   3  10 829.712 216.801   1
  -5   3   9 4215.88 467.783   1
  -5   3   8 1809.76 305.259   1
  -5   3   7 4606.18 465.662   1
  -5   3   6 11974.9 729.962   1
  -5   3   5 1758.42 268.444   1
  -5   3   4 1257.59 213.310   1
  -5   3   3 2393.03 308.669   1
  -5   3   2 199.102 117.549   1
   5   3   0 3703.04 254.995   2
   5  -3   0 3890.99 390.986   4
   5   3   1 21436.3 578.369   2
   5  -3   1 23085.3 946.454   4
   5  -3   2 22914.0 947.118   4
   5  -3   3 314.650 123.438   4
   5  -3   4 8722.89 596.180   4
   5  -3   5 9003.78 601.310   4
   5  -3   6 256.535 115.051   4
   5  -3   7 2294.81 310.228   4
   5  -3   8 24563.7 1005.81   4
  -5   3  -9 330.545 73.2580   6
   5  -3   9 413.842 142.311   4
   5  -3  10 5360.51 507.343   4
   5   3  10 4758.80 246.470  11
  -5   3 -10 4706.96 274.515   6
   5   3  11 3396.25 212.411  11
   5  -3  11 3412.39 413.278   4
  -5   3 -11 3194.19 234.263   6
   5   3  12 10063.6 367.414  11
  -5   3 -12 10860.4 435.968   6
  -5   3 -13 906.452 136.770   6
   5  -3  13 846.699 188.943   4
   5   3  13 781.337 104.310  11
   5   3  14 7956.86 327.022  11
  -5   3 -14 8400.00 399.660   6
   5  -3  14 8555.25 651.010   4
   5   3  15 6126.24 285.870  11
  -5   3 -15 6611.29 358.475   6
   5   3  16 14750.0 437.964  11
  -5   3 -16 15667.8 549.685   6
  -5   3 -17 151.862 82.1162   6
  -5   3 -18 238.003 81.9471   6
  -5   3 -19 671.972 117.172   6
  -5   3 -20 285.554 83.5483   6
  -5   3 -21 66.7431 51.1255   6
  -5   3 -22 54.9685 49.3772   6
  -5   3 -23-23.3187 41.1209   6
  -5   3 -24 773.788 76.1875   7
  -5   3 -24 798.110 88.8783   6
  -5   3 -25-3.88515 24.6258   6
   5  -4 -25 462.245 54.3876  10
   5  -4 -24 156.984 44.1501  10
  -5   4  23 275.765 51.0290  11
   5  -4 -23 235.859 54.8530  10
   5  -4 -22 2539.63 158.693  10
  -5   4  22 2802.74 155.047  11
  -5   4  21 4.62872 32.4505  11
   5  -4 -21-16.2867 32.3362  10
   5  -4 -20 43.2252 33.8732  10
  -5   4  20-2.66221 36.9453  11
   5  -4 -19 955.399 108.082  10
   5  -4 -18 7131.84 293.015  10
   5  -4 -17-13.9132 52.1550  10
   5  -4 -16 14213.7 417.687  10
   5  -4 -15 1698.03 147.239  10
   5  -4 -14 11971.9 378.556  10
  -5   4  14 11503.1 928.317   1
   5  -4 -13 977.396 111.240  10
  -5   4  13 1019.82 274.620   1
   5  -4 -12 3420.88 197.174  10
  -5   4  12 3636.38 507.670   1
   5  -4 -11 5263.65 239.601  10
  -5   4  11 5781.08 620.740   1
   5  -4 -10 62.2768 43.4380  10
  -5   4  10 169.797 113.016   1
   5  -4  -9 17872.0 427.106  10
  -5   4   9 18058.1 1029.84   1
  -5   4   8 551.348 179.308   1
  -5   4   7 2702.34 371.815   1
  -5   4   6 1484.11 263.038   1
  -5   4   5 7826.14 608.118   1
   5   4  -4 43209.5 1121.33   2
  -5   4   4 40331.1 1359.07   1
   5   4  -3 5871.57 404.993   2
  -5   4   3 5965.04 508.622   1
   5   4  -2 232.038 86.8114   2
   5   4  -1 8173.76 442.709   2
   5   4   0-28.0591 36.7002   2
   5  -4   0-107.267 91.5154   4
   5  -4   1 15973.5 860.589   4
   5  -4   2 13058.1 774.016   4
   5  -4   3 5828.06 521.631   4
   5  -4   4 14803.7 827.445   4
   5  -4   5 145.465 91.9962   4
   5  -4   6 9959.81 680.973   4
   5   4   6 10105.9 361.364  11
   5   4   7 3108.12 206.890  11
   5  -4   7 3168.58 388.896   4
  -5   4  -7 3012.95 208.345   6
   5  -4   8-117.517 100.820   4
  -5   4  -8-97.8020 48.3711   7
  -5   4  -8-24.3170 41.2401   6
   5   4   8 49.6568 40.4505  11
  -5   4  -9 4022.33 240.806   7
   5  -4   9 4137.51 441.122   4
   5   4   9 4451.62 250.735  11
  -5   4  -9 4012.83 254.537   6
  -5   4 -10 2429.36 194.151   7
   5   4  10 2349.61 186.525  11
  -5   4 -10 2139.46 193.047   6
  -5   4 -11 58.6392 42.7652   6
   5  -4  11 88.5159 77.2992   4
   5   4  11 98.7114 57.1250  11
  -5   4 -12 563.791 109.195   6
   5  -4  12 415.504 159.741   4
   5   4  12 732.455 111.496  11
  -5   4 -13 503.929 104.367   6
   5   4  13 667.935 105.641  11
   5   4  14 7218.04 329.691  11
  -5   4 -14 7066.25 368.035   6
  -5   4 -15 738.165 129.949   6
   5   4  15 552.597 99.4787  11
  -5   4 -16-36.9066 54.7646   6
   5   4  16-43.6455 52.3731  11
  -5   4 -17 1451.18 167.358   6
  -5   4 -18 7365.25 360.395   6
  -5   4 -19 360.799 83.4547   6
  -5   4 -19 381.647 74.6860   7
  -5   4 -20 442.806 87.7407   6
  -5   4 -20 557.561 79.9751   7
  -5   4 -21-24.2083 39.6914   6
  -5   4 -22 311.050 67.3030   6
  -5   4 -23 60.4185 31.2802   6
  -5   4 -24-10.7726 21.6577   6
  -5   5  23 297.108 46.6224  11
   5  -5 -23 298.453 44.6337  10
   5  -5 -22 1503.31 103.847  10
  -5   5  22 1624.48 115.390  11
   5  -5 -21 3008.29 156.772  10
  -5   5  21 2867.69 139.564   9
  -5   5  21 3109.93 166.644  11
  -5   5  20 25.9688 36.5887  11
   5  -5 -20 38.9337 30.4881  10
   5  -5 -19 3167.47 176.129  10
  -5   5  19 3182.89 185.340  11
   5  -5 -18-10.8527 30.4272  10
  -5   5  18 48.4531 45.7815  11
   5  -5 -17 289.561 61.1959  10
   5  -5 -16 349.720 72.0035  10
   5  -5 -15 9968.17 332.980  10
   5  -5 -14 1677.25 140.746  10
   5  -5 -13 3472.41 198.663  10
   5  -5 -12 727.068 92.4139  10
  -5   5  11 8601.58 757.251   1
   5  -5 -11 9201.96 315.863  10
   5   5 -11 8922.57 655.967   2
   5  -5 -10 826.834 97.3291  10
  -5   5  10 972.057 244.482   1
   5   5 -10 612.828 171.449   2
  -5   5   9 286.389 133.499   1
   5   5  -9-209.706 98.0789   2
   5   5  -8 5738.43 506.414   2
  -5   5   8 6438.50 624.141   1
  -5   5   7-1.09418 138.155   1
   5   5  -7 792.814 182.175   2
   5   5  -6 6749.03 517.779   2
  -5   5   6 6181.95 580.752   1
   5   5  -5 14839.5 745.541   2
  -5   5   5 13606.6 838.294   1
   5   5  -4 7015.56 505.165   2
   5   5  -3 25976.8 492.172   5
   5   5  -3 26557.0 961.044   2
   5   5  -2 7610.90 272.158   5
  -5   5   2 8127.29 292.448   9
   5   5  -2 7179.90 480.734   2
   5   5  -1 28274.0 531.998   5
  -5   5   1 29539.4 549.642   9
   5   5  -1 27552.5 925.892   2
   5  -5  -1 28016.9 1236.21   4
   5  -5   0 1420.58 277.602   4
   5   5   0 1773.12 137.914   5
  -5   5   0 1867.54 139.634   9
   5   5   1 6094.29 252.812   5
  -5   5  -1 6074.84 247.030   9
   5  -5   1 5559.49 554.018   4
   5   5   2 9448.78 347.781  11
  -5   5  -2 9418.19 303.392   9
   5  -5   2 8871.88 686.574   4
  -5   5  -3 287.818 57.6835   9
   5   5   3 376.821 73.8453  11
   5  -5   4 820.352 214.528   4
  -5   5  -4 1127.35 104.392   9
   5   5   4 1066.40 127.451  11
  -5   5  -4 902.122 112.649   6
   5  -5   5 1691.56 296.846   4
   5   5   5 1804.55 163.505  11
  -5   5  -5 1772.74 130.354   9
  -5   5  -5 1492.69 143.489   6
   5  -5   6 2205.88 342.263   4
   5   5   6 2512.81 192.324  11
  -5   5  -6 2462.61 186.569   6
   5  -5   7 1479.13 273.583   4
   5   5   7 1561.12 157.941  11
  -5   5  -7 1498.46 152.821   6
  -5   5  -8 212.181 64.6301   6
   5  -5   8 387.652 143.014   4
   5   5   8 186.105 59.1501  11
   5  -5   9 2555.52 353.775   4
   5   5   9 2930.09 218.965  11
  -5   5  -9 2608.41 209.392   6
  -5   5 -10 637.638 109.051   6
   5   5  10 756.666 120.418  11
   5   5  11 1468.39 158.641  11
  -5   5 -11 1446.01 162.368   6
   5   5  12 3228.21 229.221  11
  -5   5 -12 2813.36 226.380   6
   5   5  13 938.630 126.306  11
  -5   5 -13 1044.72 143.411   6
  -5   5 -14 962.523 136.266   6
   5   5  14 1209.23 139.784  11
  -5   5 -15 184.110 59.9585   6
   5   5  15 176.400 45.0946  11
  -5   5 -16 815.296 119.861   6
   5   5  16 999.557 120.118  11
  -5   5 -17 2881.11 215.918   6
  -5   5 -18 78.6570 42.4914   6
  -5   5 -19 133.452 52.5024   6
  -5   5 -20 401.053 73.2692   6
  -5   5 -21 251.304 55.8488   6
  -5   5 -22 54.6730 26.2045   6
  -5   6  22 448.939 52.1814  11
  -5   6  21 253.274 48.8031  11
  -5   6  20 213.949 51.3331  11
  -5   6  20 193.376 37.8571   9
  -5   6  19 194.144 51.6185  11
  -5   6  19 188.076 40.4148   9
  -5   6  18 69.4475 37.3922  11
  -5   6  18 58.7987 31.3299   9
  -5   6  17 82.8007 48.5647  11
  -5   6  17 26.7609 29.8188   9
  -5   6  16 441.587 72.7931   9
  -5   6  16 367.746 71.5893  11
  -5   6  15 548.798 89.7025  11
  -5   6  15 419.064 76.6313   9
  -5   6  14 1803.31 148.595   9
  -5   6   9 1165.80 127.156   9
  -5   6   8 152.277 57.8321   9
   5   6  -7 16530.4 395.573   5
  -5   6   7 16861.3 468.382   9
  -5   6   6 1592.71 144.124   9
   5   6  -6 1599.60 127.382   5
   5   6  -5 3412.66 187.482   5
  -5   6   5 3585.38 215.281   9
   5   6  -5 2955.00 365.690   2
   5   6  -4 6500.59 258.515   5
  -5   6   4 6709.80 290.419   9
   5   6  -4 6151.31 516.624   2
   5   6  -3 5873.83 251.970   5
  -5   6   3 6115.99 276.505   9
   5   6  -2 2507.77 167.033   5
  -5   6   2 2940.43 192.929   9
   5  -6  -2 2246.05 389.736   4
   5   6  -1 1171.48 118.442   5
  -5   6   1 1179.54 124.102   9
   5   6   0 13555.3 397.323   5
  -5   6   0 13650.8 404.074   9
   5  -6   0 12639.6 885.143   4
   5  -6   1 822.798 224.553   4
   5   6   1 816.032 101.449   5
  -5   6  -1 938.708 105.922   9
   5   6   2 5417.65 259.727   5
  -5   6  -2 5440.06 254.702   9
   5  -6   2 5440.56 562.774   4
   5  -6   3 2785.08 401.358   4
  -5   6  -3 3267.14 178.321   5
  -5   6  -3 2864.54 184.704   9
   5   6   3 3156.13 199.501   5
  -5   6  -4 36.4176 38.1618   9
   5   6   4-25.5618 44.0846   5
   5   6   4-8.19419 39.0658  11
  -5   6  -5-31.5859 39.6923   9
   5   6   5-47.8977 51.1128   5
   5   6   5-5.11569 42.3231  11
  -5   6  -6 169.764 56.6249   9
   5   6   6 62.1594 50.3903  11
   5   6   7 6545.11 328.556  11
   5   6   8 864.339 126.289  11
   5   6   9 362.271 90.7286  11
   5   6  10 2221.67 194.964  11
  -5   6 -10 2328.23 186.475   6
   5   6  11 2129.18 189.062  11
  -5   6 -11 1903.89 169.994   6
  -5   6 -12 781.047 111.585   6
   5   6  12 774.220 114.640  11
  -5   6 -13 8.32604 39.7762   6
   5   6  13-35.0042 55.6443  11
  -5   6 -14 397.156 78.3168   6
   5   6  14 366.034 81.6651  11
  -5   6 -15 3886.72 227.994   6
  -5   6 -16 168.094 54.0971   6
  -5   6 -17 42.9061 38.4358   6
  -5   6 -18 137.486 45.4052   6
  -5   6 -19 343.087 55.7562   6
   5   6  19 469.403 61.4631   5
   5   6  20 59.4953 24.8508   5
   5   6  21 88.6770 23.2956   5
  -5   7  20 688.329 64.6844  11
  -5   7  19 637.945 69.5537  11
  -5   7  18 241.385 50.1990  11
  -5   7  18 150.823 33.8837   9
  -5   7  17 256.434 58.0393  11
  -5   7  17 183.075 39.0652   9
  -5   7  16 37.9347 29.4468   9
  -5   7  16 58.9436 43.8219  11
  -5   7  15 168.640 53.0306  11
  -5   7  15 228.477 51.9878   9
  -5   7  14 1703.86 132.680   9
  -5   7  14 1940.68 145.187  11
  -5   7  13 1849.75 143.507   9
  -5   7  13 2052.76 150.191  11
  -5   7  12 2090.94 156.788   9
  -5   7  12 2239.69 160.525  11
  -5   7  11 2769.64 186.331   9
  -5   7  11 2896.45 180.367  11
  -5   7  10 57.6656 47.9534   9
  -5   7  10-20.3679 32.9907  11
   5   7  -9 74.1949 30.6370   5
  -5   7   9 178.745 61.7370   9
  -5   7   9 160.676 52.3124  11
   5   7  -8 2235.86 144.152   5
  -5   7   8 2299.11 176.531   9
  -5   7   8 2101.21 155.545  11
  -5   7   7 305.546 71.8721   9
  -5   7   7 399.730 72.0054  11
   5   7  -7 265.132 56.2892   5
  -5   7   6 477.321 87.6564   9
  -5   7   6 529.501 82.3557  11
   5   7  -6 404.518 66.6393   5
  -5   7   5 280.237 72.9186   9
   5   7  -5 235.974 61.8569   5
  -5   7   4 84.3404 51.6508   9
   5   7  -4 56.8491 46.8610   5
   5   7  -3 4416.99 222.882   5
  -5   7   3 4830.23 255.426   9
   5   7  -2 1623.31 137.736   5
  -5   7   2 1686.44 155.057   9
   5   7  -1 6624.84 279.637   5
  -5   7   1 6821.38 302.108   9
   5   7   0 6010.47 270.093   5
  -5   7   0 6576.00 295.607   9
   5   7   1 3302.38 202.360   5
  -5   7  -1 3305.31 211.054   9
   5   7   2 4574.98 243.391   5
  -5   7  -2 5126.36 256.470   9
  -5   7  -3 60.8738 47.2530   9
   5   7   3 118.883 57.4950   5
   5   7   4 2676.28 186.027   5
  -5   7  -4 2712.51 183.361   9
   5   7   5 652.134 98.0615   5
   5   7   6 23.3162 49.5496   5
   5   7   7 46.5622 37.7692   5
   5   7   8 6300.03 286.337   5
   5   7   9 120.931 56.8865   5
   5   7  10 383.536 78.0915   5
   5   7  11 10.3454 37.5062   5
   5   7  12 48.4106 42.4989   5
   5   7  13 748.181 93.2827   5
   5   7  14 576.144 79.0529   5
   5   7  15-11.3924 26.1576   5
  -5  -7 -16 208.112 44.1697   8
   5   7  16 117.172 37.3751   5
   5   7  17 405.579 53.2020   5
   5   7  18 466.661 50.9187   5
  -5   8  17 182.951 34.4017  11
  -5   8  16 296.089 40.9201   9
  -5   8  16 371.537 50.9966  11
  -5   8  15 437.646 56.2070  11
  -5   8  15 344.069 48.5354   9
  -5   8  14 217.029 44.2289  11
  -5   8  14 302.913 52.0675   9
  -5   8  13 473.871 67.4187  11
  -5   8  13 431.904 65.7265   9
  -5   8  12 1550.75 120.688   9
  -5   8  12 1625.65 120.147  11
  -5   8  11 35.5005 31.5903  11
  -5   8  11 61.0052 34.7776   9
  -5   8  10 25.4471 29.4034  11
  -5   8  10 17.0623 38.1703   9
  -5   8   9-0.71525 26.8759  11
   5   8  -9 2.47580 21.6245   5
  -5   8   9 29.5776 36.3305   9
  -5   8   8 179.471 45.3743  11
   5   8  -8 110.258 35.2866   5
  -5   8   8 157.311 55.3360   9
  -5   8   7 0.22751 37.0754   9
   5   8  -7 9.25691 27.2483   5
  -5   8   6-15.1578 36.3708   9
   5   8  -6 21.2744 29.9527   5
   5   8  -5 636.080 80.7415   5
  -5   8   5 788.941 106.186   9
  -5   8   4 590.424 91.6279   9
   5   8  -4 480.391 70.4026   5
  -5   8   3 298.190 76.3410   9
   5   8  -3 198.070 56.9036   5
   5   8  -2 779.454 94.1710   5
  -5   8   2 854.436 111.839   9
  -5   8   1 35.5781 60.4802   9
   5   8  -1 89.4572 49.8494   5
   5   8   0 11234.4 346.835   5
  -5   8   0 11764.5 378.964   9
   5   8   1 2065.84 154.231   5
  -5   8  -1 2236.45 168.697   9
   5   8   2 1494.01 132.036   5
   5   8   3 2553.00 169.494   5
   5   8   4 1618.56 134.097   5
   5   8   5 306.431 64.1548   5
   5   8   6 181.833 55.7546   5
   5   8   7-17.9491 36.0866   5
   5   8   8 188.403 51.8758   5
   5   8   9 366.839 66.5886   5
   5   8  10 84.8033 41.3048   5
   5   8  11 448.507 66.5065   5
   5   8  12 62.5720 27.7008   5
   5   8  13 408.113 55.8821   5
   5   8  14 301.767 46.1654   5
   5   8  15 519.926 52.3685   5
  -5   9  12 1789.53 95.7735   9
  -5   9  11 40.7510 27.7682   9
  -5   9  10 242.632 45.0431   9
  -5   9   9 53.9609 28.1691   9
   5   9  -8 1.40336 18.1212   5
  -5   9   8 48.7189 31.1319   9
   5   9  -7 60.0943 25.2582   5
  -5   9   7 107.870 43.8897   9
  -5   9   6 136.114 48.2489   9
   5   9  -6 5.04886 20.6253   5
  -5   9   5 171.036 47.3657   9
   5   9  -5 114.255 31.6186   5
  -5   9   4 204.939 55.9361   9
   5   9  -4 186.475 43.5566   5
   5   9  -3 30.0279 25.0919   5
   5   9  -2 594.950 69.4126   5
   5   9  -1 21.4229 25.2582   5
   5   9   0 767.643 79.6766   5
   5   9   1 125.047 37.9020   5
   5   9   2 129.027 42.8725   5
   5   9   3 346.363 54.8742   5
   5   9   4 29.0275 27.6662   5
   5   9   5-69.7803 35.3863   5
   5   9   6 11.1442 26.0618   5
   5   9   7 283.039 47.4553   5
   5   9   8 377.644 52.3328   5
   5   9   9-46.2547 28.8243   5
   5   9  10-4.51400 18.7313   5
   5   9  11 67.1364 22.7398   5
   6   0 -27 42.9572 25.5863  10
   6   0 -26 368.056 54.2103  10
   6   0 -25-15.7331 32.4427  10
   6   0 -24 9257.06 291.548  10
   6   0 -23 14.5038 44.0024  10
   6   0 -22 93.7338 51.4112  10
   6   0 -21-13.9171 35.4351  10
   6   0 -20 11383.3 366.150  10
   6   0 -19 27.8552 48.5637  10
   6   0 -18 3291.30 201.614  10
   6   0 -17 46.1614 45.1262  10
  -6   0  17-133.241 98.1068   1
   6   0 -16 3350.51 198.469  10
  -6   0  16 2499.20 424.959   1
   6   0 -16 3566.50 439.357   3
   6   0 -15-150.971 69.8953   3
   6   0 -15-46.8227 41.9602  10
  -6   0  15-112.297 114.845   1
   6   0 -14 389.933 141.544   3
   6   0 -14 237.217 55.4175  10
  -6   0  14 490.729 173.525   1
   6   0 -13 38.5796 32.4114  10
  -6   0  13 260.666 127.834   1
   6   0 -12 1033.27 104.438  10
  -6   0  12 1311.21 271.912   1
  -6   0  11 50.8998 70.5321   1
  -6   0  10 397.890 159.326   1
  -6   0   9-193.761 103.884   1
  -6   0   8 34327.0 1233.85   1
   6   0  -7-111.089 61.8209   4
  -6   0   7-177.543 100.342   1
   6   0  -6 13427.5 587.157   4
  -6   0   6 13189.4 720.120   1
  -6   0   5 39.1685 59.4172   1
   6   0  -5 1.49001 51.5489   4
  -6   0   4 4173.50 373.449   1
   6   0  -4 4569.60 344.904   4
   6   0  -3 50.6449 50.5061   4
  -6   0   3-132.896 83.4822   1
  -6   0   2 5811.36 442.532   1
   6   0  -2 6518.81 420.547   4
   6   0  -1 89.9026 74.0821   4
   6   0   0 170763. 2167.05   4
   6   0   1 26.7757 78.4015   4
   6   0   2 138.467 83.2397   4
   6   0   3-2.46965 69.1399   4
   6   0   4 1655.19 249.147   4
   6   0   5-76.6357 77.9517   4
   6   0   6 851.772 188.057   4
   6   0   7 53.8711 79.0590   4
   6   0   8 24472.1 1026.17   4
   6   0   9 221.889 118.159   4
   6   0  10 14861.6 829.363   4
  -6   0 -11-34.1948 40.1308   6
   6   0  11 108.892 98.7774   4
  -6   0 -12 626.146 105.250   6
   6   0  12 408.236 148.534   4
   6   0  13-48.3558 79.4087   4
  -6   0 -13-31.2787 54.0949   6
   6   0  14 41641.5 1465.10   4
  -6   0 -14 41906.0 856.272   6
  -6   0 -15 23.0452 53.1498   6
  -6   0 -16 57037.0 1019.62   6
  -6   0 -17 130.891 77.5822   6
  -6   0 -18 1045.76 138.218   6
  -6   0 -19 32.5765 51.3125   6
  -6   0 -20 25.6710 40.4437   6
  -6   0 -21-18.7358 35.9239   6
  -6   0 -22-37.6765 31.0594   6
  -6   0 -23-19.9714 27.3816   6
  -6   0 -24 392.269 56.4937   6
   6  -1 -27 1149.16 80.9740  10
   6   1 -26 1833.37 101.597  10
   6  -1 -26 1892.54 116.606  10
   6   1 -25 165.817 39.0555  10
   6  -1 -25 185.015 48.2045  10
   6   1 -24 951.370 91.4777  10
   6  -1 -24 968.098 98.3926  10
   6   1 -23 820.843 90.9179  10
   6  -1 -23 1008.52 107.247  10
   6   1 -22 653.397 87.8763  10
   6  -1 -22 612.479 88.6941  10
   6   1 -21 63.3219 43.2615  10
   6  -1 -21 24.3334 39.7751  10
   6   1 -20 22490.2 501.294  10
   6  -1 -20 22678.8 525.506  10
   6   1 -19 8936.39 318.356  10
   6  -1 -19 9036.81 335.219  10
   6   1 -18 59542.5 822.334  10
   6  -1 -18 59526.1 863.105  10
   6   1 -17 7851.35 297.907  10
   6  -1 -17 7721.15 310.508  10
   6   1 -16 4239.99 220.186  10
   6  -1 -16 4422.04 231.886  10
  -6  -1  16 4481.45 523.279   1
  -6   1  16 4044.86 539.277   1
   6  -1 -16 3919.11 442.813   3
   6   1 -15 4197.83 213.507  10
   6  -1 -15 4429.55 228.979  10
  -6  -1  15 3820.48 480.784   1
  -6   1  15 4150.60 528.857   1
   6  -1 -15 3650.91 412.752   3
   6   1 -14 22446.6 480.201  10
   6  -1 -14 22079.4 496.960  10
  -6  -1  14 22132.4 1129.44   1
  -6   1  14 20955.8 1170.99   1
   6   1 -13 4813.17 217.842  10
   6  -1 -13 5044.29 233.658  10
  -6   1  13 4789.30 561.969   1
  -6  -1  13 4746.49 514.701   1
  -6  -1  12 970.931 223.926   1
   6  -1 -12 1081.28 108.107  10
  -6   1  12 980.578 248.803   1
  -6   1  11 207.822 116.137   1
  -6  -1  11 307.084 128.167   1
  -6   1  10 4737.96 505.836   1
  -6  -1  10 4662.86 470.510   1
  -6   1   9 155.336 103.176   1
  -6  -1   9 73.0499 69.9818   1
  -6   1   8 8085.35 623.299   1
  -6  -1   8 8295.07 578.322   1
   6  -1  -7 9928.69 580.162   4
  -6   1   7 10043.1 672.365   1
  -6  -1   7 10184.5 620.966   1
  -6  -1   6 176714. 2470.16   1
   6  -1  -6 181327. 2430.59   4
  -6   1   6 182913. 2781.80   1
  -6   1   5 5115.20 453.429   1
  -6  -1   5 5026.20 401.967   1
   6  -1  -5 5238.37 416.225   4
  -6  -1   4 63969.0 1431.57   1
   6  -1  -4 64229.0 1440.86   4
   6   1  -4 66049.7 1123.46   4
  -6   1   3 8903.12 578.365   1
  -6  -1   3 8747.73 514.605   1
   6  -1  -3 8759.74 538.073   4
   6   1  -3 9451.23 453.480   4
  -6   1   2 24077.8 939.924   1
   6  -1  -2 23906.1 882.663   4
   6   1  -2 25648.8 773.982   4
   6  -1  -1 8897.79 537.610   4
   6   1  -1 9227.60 486.731   4
   6  -1   0 68.0689 69.8193   4
   6   1   0-80.4196 64.0151   4
   6  -1   1 16179.7 735.646   4
   6   1   1 17143.8 702.203   4
   6  -1   2 103015. 1867.19   4
   6   1   2 113721. 1872.34   4
   6  -1   3 2404.04 296.929   4
   6   1   3 2463.87 297.136   4
   6  -1   4 20838.5 856.929   4
   6   1   4 21030.0 855.366   4
   6  -1   5 12794.0 683.995   4
   6   1   5 13241.0 682.471   4
   6  -1   6 15934.1 803.872   4
   6   1   6 16198.8 773.668   4
   6  -1   7 21074.3 957.012   4
   6   1   7 19887.0 878.748   4
   6  -1   8 3222.89 386.556   4
   6   1   8 3098.75 361.822   4
   6  -1   9 285.873 140.543   4
   6   1   9 401.253 142.156   4
   6  -1  10 2506.44 352.410   4
  -6   1 -10 2213.48 187.774   6
   6   1  10 2526.65 345.824   4
   6   1  11 4917.98 484.694   4
  -6   1 -11 4693.86 281.613   6
   6  -1  11 5138.18 509.614   4
   6   1  12 15755.9 870.372   4
  -6  -1 -12 15193.8 479.709   6
  -6   1 -12 15090.7 518.748   6
   6  -1  12 16097.8 905.219   4
   6   1  13 2552.69 358.383   4
  -6  -1 -13 2276.10 192.238   6
  -6   1 -13 2032.24 194.755   6
   6  -1  13 2400.75 362.634   4
   6  -1  14 2588.44 369.967   4
  -6  -1 -14 2089.92 182.972   6
  -6   1 -14 2132.47 205.217   6
  -6  -1 -15 239.465 72.6824   6
  -6   1 -15 111.935 60.7693   6
  -6  -1 -16 5338.04 293.605   6
  -6   1 -16 5013.72 315.935   6
  -6  -1 -17 1795.27 172.493   6
  -6   1 -17 1567.22 174.668   6
  -6  -1 -18 206.478 59.1545   6
  -6   1 -18 167.599 74.3693   6
  -6  -1 -19 80.5318 57.1472   6
  -6   1 -19 145.029 66.4479   6
  -6   1 -20 157.812 62.5389   6
  -6   1 -21 205.246 67.2857   6
  -6   1 -22 509.449 83.7246   6
  -6   1 -23-49.2021 34.0923   6
  -6   1 -24-22.5177 31.5783   6
  -6   1 -25-14.5088 17.7166   6
  -6   1 -25 3.84863 21.5959   7
   6  -2 -27 212.535 34.6255  10
   6  -2 -26 908.039 79.0267  10
   6  -2 -25 507.794 68.7062  10
   6  -2 -24 126.778 44.4350  10
   6  -2 -23 27.6961 42.6180  10
   6  -2 -22 852.572 101.242  10
   6  -2 -21 39.6726 38.7742  10
   6   2 -20 59.6810 38.3983  10
   6  -2 -20 12.1238 40.2267  10
   6   2 -19 2195.83 149.536  10
   6  -2 -19 2233.84 171.514  10
   6  -2 -18 1409.76 141.487  10
   6  -2 -17 8898.57 336.837  10
   6  -2 -16 208.140 61.0861  10
   6  -2 -15 2241.08 166.404  10
  -6   2  15 2505.70 430.378   1
  -6   2  14 679.399 222.525   1
   6  -2 -14 487.462 83.1616  10
   6  -2 -13 13660.1 393.926  10
  -6   2  13 13239.6 949.243   1
   6  -2 -12 21486.6 486.465  10
  -6   2  12 19982.3 1135.01   1
  -6   2  11 42.9095 84.3263   1
   6  -2 -11 149.259 45.0606  10
  -6   2  10 4938.57 534.208   1
  -6   2   9 13700.2 871.262   1
  -6   2   8-141.478 97.2796   1
  -6   2   7 26765.3 1146.75   1
  -6   2   6 20489.0 974.705   1
  -6   2   5 1514.53 247.771   1
  -6  -2   5 1893.43 233.830   1
   6  -2  -4 1256.69 225.227   4
  -6   2   4 1143.57 220.218   1
  -6   2   3 22786.5 971.728   1
   6  -2  -3 22757.1 940.411   4
  -6   2   2 7805.99 560.529   1
   6  -2  -2 7374.28 536.451   4
   6  -2  -1 1184.30 222.786   4
   6   2  -1 1384.40 177.901   4
   6  -2   0 2326.94 304.653   4
   6   2   0 2411.81 243.121   4
   6  -2   1 3784.85 389.057   4
   6   2   1 4033.73 328.460   4
   6  -2   2 1678.25 272.698   4
   6   2   2 1470.39 212.088   4
   6  -2   3 16391.9 811.458   4
   6   2   3 16999.6 722.858   4
   6  -2   4 42474.5 1309.57   4
   6   2   4 42378.4 1173.98   4
   6  -2   5 60.5084 80.1002   4
   6   2   5 159.650 100.122   4
   6   2   6 12416.2 678.857   4
   6  -2   6 12363.5 715.347   4
   6  -2   7 15.1807 55.2096   4
   6   2   7-58.5033 67.1847   4
   6  -2   8 1048.08 236.517   4
   6   2   8 1042.90 218.198   4
   6   2   9 3744.33 402.587   4
   6  -2   9 3884.72 445.141   4
  -6   2  -9 3887.56 250.399   6
  -6   2 -10 163.662 69.4703   6
   6  -2  10 266.335 102.745   4
   6   2  10-27.2501 83.9780   4
  -6  -2 -11 4048.09 219.812   8
   6  -2  11 4549.72 497.603   4
  -6   2 -11 3977.37 266.301   6
  -6  -2 -12 6461.06 271.394   8
  -6   2 -12 6885.49 356.961   6
   6  -2  12 7147.57 620.557   4
  -6   2 -13 52.3812 52.2865   6
   6  -2  13 242.675 130.173   4
  -6   2 -14 1282.50 164.337   6
  -6   2 -15 4514.98 299.510   6
  -6   2 -16 15364.1 549.027   6
  -6   2 -17 14.4699 56.2566   6
  -6   2 -18 3055.66 242.104   6
  -6   2 -19 206.006 80.0786   6
  -6   2 -20 926.722 131.838   6
  -6   2 -21 118.341 60.9774   6
  -6   2 -22 329.866 72.2626   6
  -6   2 -23 197.469 56.4119   6
  -6   2 -24 355.691 56.1955   6
  -6   2 -24 501.648 64.6127   7
  -6   2 -25 82.4647 23.6661   6
   6  -3 -26-6.83782 23.8459  10
   6  -3 -25 2.69794 23.3362  10
   6  -3 -24 1251.32 102.861  10
   6  -3 -23-5.37855 32.4009  10
   6  -3 -22 1648.44 131.665  10
  -6   3  22 1597.58 114.115  11
   6  -3 -21 91.2521 45.5886  10
   6  -3 -20 457.238 76.8625  10
   6  -3 -19 173.667 58.4167  10
   6  -3 -18 3848.64 221.960  10
   6  -3 -17 6352.55 285.927  10
   6  -3 -16 2042.67 164.496  10
   6  -3 -15 10342.4 359.914  10
   6  -3 -14 2237.51 169.583  10
  -6   3  14 1598.19 347.006   1
  -6   3  13-199.324 134.590   1
   6  -3 -13 170.345 58.2300  10
   6  -3 -12 2259.72 164.647  10
  -6   3  12 2024.45 379.535   1
   6  -3 -11 3532.29 200.302  10
  -6   3  11 3559.86 486.988   1
   6  -3 -10 11211.0 349.622  10
  -6   3  10 10943.3 834.455   1
   6  -3  -9 313.964 65.2659  10
  -6   3   9-9.37516 76.7904   1
  -6   3   8 76.2378 35.1289   7
  -6   3   8-58.5623 95.1560   1
  -6   3   7 232.620 122.331   1
  -6   3   6 6036.72 537.752   1
  -6   3   5 145.849 97.9915   1
  -6   3   4 2547.70 347.917   1
  -6   3   3 14932.0 831.167   1
   6  -3  -3 14733.5 827.208   4
   6  -3  -2 23504.0 1035.19   4
   6  -3  -1 438.711 162.847   4
   6  -3   0 1923.34 304.483   4
   6  -3   1 868.375 207.712   4
   6  -3   2 15712.8 852.310   4
   6  -3   3 343.028 139.206   4
   6  -3   4 1658.15 287.508   4
   6  -3   5 39275.2 1347.27   4
   6  -3   6 1137.91 244.422   4
  -6   3  -6 1215.05 137.048   6
  -6   3  -7 81.9236 37.4983   6
  -6   3  -7 164.955 58.9652   7
  -6   3  -8 3520.14 232.729   7
   6  -3   8 3966.56 443.048   4
  -6   3  -8 3259.40 231.126   6
   6  -3   9 1442.91 285.901   4
  -6   3  -9 1459.89 158.506   6
   6  -3  10 5679.81 557.496   4
  -6   3 -10 4734.40 289.952   6
   6  -3  11 11002.0 820.979   4
  -6   3 -11 9063.12 410.668   6
  -6   3 -12-12.2374 57.5275   6
   6  -3  12-333.676 135.365   4
  -6   3 -13 63.2046 59.9588   6
  -6  -3 -13 141.904 48.8684   8
  -6   3 -14 389.225 96.4722   6
  -6   3 -15 56.3480 55.2462   6
  -6   3 -16 262.849 79.2801   6
  -6   3 -17 114.067 65.9891   6
  -6   3 -18-89.5688 68.4891   6
  -6   3 -19 291.432 83.4618   6
  -6   3 -20 85.2798 48.3753   6
  -6   3 -21 225.625 61.6580   6
  -6   3 -21 214.507 54.7378   7
  -6   3 -22 77.9408 43.7734   6
  -6   3 -22 73.2606 38.4557   7
  -6   3 -23 183.823 47.9631   6
  -6   3 -23 104.147 32.9207   7
  -6   3 -24 73.9043 31.7322   6
   6  -4 -25 109.763 23.4133  10
   6  -4 -24 118.290 33.0381  10
  -6   4  23 6.45499 22.3400  11
   6  -4 -23-3.55236 24.1435  10
  -6   4  22 73.9728 26.0773  11
   6  -4 -22 25.5136 30.4381  10
   6  -4 -21 568.150 81.6771  10
  -6   4  21 495.760 69.5507  11
   6  -4 -20 30.5525 31.7159  10
   6  -4 -19 3322.58 191.113  10
   6  -4 -18 41.2371 42.9883  10
   6  -4 -17 111.539 44.8219  10
   6  -4 -16 1613.72 145.479  10
   6  -4 -15 12420.9 391.707  10
   6  -4 -14 54.3626 42.7359  10
   6  -4 -13 93.9993 55.5650  10
   6  -4 -12 207.803 55.3165  10
  -6   4  12-634.899 216.472   1
   6  -4 -11 179.997 55.6304  10
  -6   4  11-164.315 130.114   1
   6  -4 -10 4552.59 229.192  10
  -6   4  10 3918.00 511.844   1
  -6   4   9 646.314 201.999   1
   6  -4  -9 463.331 80.2731  10
   6  -4  -8 517.099 80.8644  10
  -6   4   8 960.845 230.876   1
   6  -4  -7 4218.61 215.372  10
  -6   4   7 4127.71 490.808   1
  -6   4   7 4150.98 217.552   7
  -6   4   6 5245.78 545.226   1
  -6   4   6 5966.24 258.001   7
   6   4  -5 430.580 122.635   2
  -6   4   5 445.564 165.085   1
  -6   4   5 617.853 87.1421   7
  -6   4   4 261.859 143.494   1
  -6   4   4 216.030 53.7176   7
   6   4  -4 109.954 59.5088   2
   6  -4  -3 715.611 204.181   4
   6   4  -3 642.934 139.381   2
   6  -4  -2 12589.7 816.876   4
   6  -4  -1 5150.91 529.089   4
   6  -4   0 244.813 128.045   4
   6  -4   1 18571.0 991.872   4
   6  -4   2 1227.98 261.633   4
  -6   4  -2 1397.18 136.096   7
  -6   4  -2 1117.12 121.698   6
  -6   4  -3 3684.24 220.752   7
   6  -4   3 3836.15 460.075   4
  -6   4  -3 4018.55 231.112   6
  -6   4  -4 497.558 89.7598   6
   6  -4   4 375.726 155.631   4
  -6   4  -4 519.810 88.0992   7
  -6   4  -5 5300.39 273.504   7
   6  -4   5 5379.82 539.318   4
  -6   4  -5 5105.35 272.509   6
  -6   4  -6 103.741 44.2199   6
  -6   4  -6 95.3477 48.4108   7
  -6   4  -7 3291.62 224.706   7
   6  -4   7 3118.24 410.267   4
  -6   4  -7 2927.26 217.524   6
   6  -4   8 2721.98 374.948   4
  -6   4  -8 2161.72 185.131   7
  -6   4  -8 2548.11 209.577   6
   6  -4   9 1573.82 298.033   4
  -6   4  -9 1899.33 176.560   7
  -6   4  -9 1702.25 175.922   6
  -6   4 -10 3902.14 259.519   7
   6  -4  10 4273.91 499.728   4
  -6   4 -10 3947.08 266.274   6
  -6   4 -11 1220.77 148.152   7
  -6   4 -11 1378.28 164.223   6
  -6   4 -12 1516.93 168.658   7
  -6   4 -12 1705.78 183.705   6
  -6   4 -13 1522.31 167.108   7
  -6   4 -13 1196.43 157.242   6
  -6   4 -14 237.656 77.6570   6
  -6   4 -14 359.465 85.4359   7
  -6  -4 -15 2371.02 161.710   8
  -6   4 -15 2681.21 212.507   7
  -6   4 -15 2637.74 223.744   6
  -6   4 -16 101.572 61.5197   6
  -6   4 -16 195.628 69.3678   7
  -6   4 -17 619.522 111.938   6
  -6   4 -17 631.838 99.3217   7
  -6   4 -18 576.289 99.6579   6
  -6   4 -18 466.967 82.6692   7
  -6   4 -19 133.300 53.4984   6
  -6   4 -19 119.130 46.9752   7
  -6   4 -20 1242.41 112.030   7
  -6   4 -20 976.713 114.360   6
  -6   4 -21 723.368 90.3407   6
  -6   4 -22 199.322 47.1191   6
  -6   4 -23 58.3980 25.7897   6
  -6   5  23 171.977 33.3167  11
   6  -5 -22 1587.22 97.5013  10
  -6   5  22 1484.56 85.7046   9
  -6   5  21 27.0129 27.8491  11
   6  -5 -21 60.2073 32.6959  10
  -6   5  21 49.0708 27.6677   9
  -6   5  20-11.4876 33.5037  11
   6  -5 -20 28.0439 26.0529  10
  -6   5  19 22.8986 37.9774  11
   6  -5 -19 48.0204 35.8743  10
   6  -5 -18 844.552 91.7397  10
   6  -5 -17 130.187 51.6916  10
   6  -5 -16 4554.35 221.481  10
   6  -5 -15 5760.09 254.043  10
   6  -5 -14 4419.59 224.685  10
   6  -5 -13 7085.02 285.888  10
   6  -5 -12 1904.54 148.066  10
   6  -5 -11 6497.47 273.258  10
   6  -5 -10 3.07591 36.9104  10
   6  -5  -9 696.219 89.2377  10
  -6   5   9 596.842 199.341   1
   6   5  -9 380.304 136.123   2
   6  -5  -8 106.236 37.6658  10
   6   5  -8 193.653 91.8043   2
   6  -5  -7 16529.3 424.993  10
   6   5  -7 14538.4 779.627   2
  -6   5   7 15872.9 990.300   1
   6  -5  -6 5290.37 240.276  10
   6   5  -6 5233.39 460.979   2
   6  -5  -5 2206.02 156.023  10
  -6   5   5 2311.11 163.494   7
   6   5  -5 2291.05 296.451   2
   6   5  -4 410.008 123.548   2
  -6   5   4 187.687 48.2786   7
  -6   5   3 15069.5 411.181   7
   6  -5  -3 14543.5 950.997   4
  -6   5   2 13899.6 394.778   9
  -6   5   2 12792.6 382.426   7
   6  -5  -2 12786.0 884.092   4
   6   5  -1 19010.3 439.173   5
  -6   5   1 19712.7 461.135   9
  -6   5   1 18697.1 469.008   7
   6  -5  -1 19220.8 1088.91   4
   6   5   0 24405.7 507.430   5
  -6   5   0 25038.5 512.774   9
  -6   5   0 23606.3 529.071   7
   6  -5   0 23834.6 1195.09   4
   6   5   1 3926.59 207.754   5
  -6   5  -1 3877.18 201.091   9
  -6   5  -1 3761.20 214.425   7
   6  -5   1 4105.94 507.216   4
   6  -5   2 432.469 164.646   4
  -6   5  -2 452.160 69.2366   9
  -6   5  -2 417.454 75.5558   7
  -6   5  -2 627.890 96.1560   6
   6  -5   3 255.730 133.512   4
  -6   5  -3 194.453 47.3493   9
  -6   5  -3 249.201 61.1481   6
   6  -5   4 1348.59 303.949   4
  -6   5  -4 1708.15 156.836   6
  -6   5  -5-47.3069 46.7334   6
   6  -5   5 94.7018 134.913   4
   6  -5   6 1732.80 305.617   4
  -6   5  -6 1498.08 155.280   6
   6  -5   7 1755.10 312.734   4
  -6   5  -7 1603.99 160.393   6
  -6   5  -8 3381.28 238.091   6
  -6   5  -9 144.676 60.1622   6
  -6   5 -10 1965.03 189.443   6
  -6   5 -11 191.647 68.7324   6
  -6   5 -12 1911.62 187.171   6
  -6   5 -13 1612.36 170.357   6
  -6   5 -14 720.651 116.391   6
  -6   5 -15 37.7366 45.3556   6
  -6  -5 -15 81.2449 42.1762   8
  -6   5 -16 12.9549 46.8942   6
  -6   5 -17 21.5366 38.5470   6
  -6   5 -18 648.975 96.6633   6
  -6   5 -19 7.28364 36.5249   6
  -6   5 -20 1200.24 104.427   6
  -6   5 -21 111.291 33.0735   6
  -6   6  21 1219.85 85.4807  11
  -6   6  20 766.744 66.1064   9
  -6   6  20 988.957 87.5632  11
  -6   6  19 939.531 81.2505   9
  -6   6  19 1078.91 95.9591  11
  -6   6  18 29.6625 34.8403  11
  -6   6  18 36.7743 24.5997   9
  -6   6  17 659.860 81.7586   9
  -6   6  17 730.963 89.5882  11
  -6   6  16 1059.29 106.795   9
  -6   6  16 1211.43 114.567  11
  -6   6  15 2111.73 153.866   9
  -6   6  14 3237.39 198.339   9
  -6   6  10 1287.44 135.899   9
  -6   6   9 969.602 117.461   9
  -6   6   8 8047.32 326.562   9
  -6   6   7 1358.38 137.677   9
  -6   6   6-4.08022 36.4705   9
  -6   6   5 406.077 79.1957   9
   6   6  -4 1175.37 110.107   5
  -6   6   4 1189.25 125.401   9
   6   6  -3 3795.56 198.086   5
  -6   6   3 4166.44 230.477   9
  -6   6   2 476.498 82.5037   9
   6   6  -2 400.167 66.7482   5
   6   6  -1 7844.78 294.641   5
  -6   6   1 8223.15 318.749   9
   6   6   0 1027.58 111.573   5
  -6   6   0 1085.14 119.070   9
  -6   6  -1-17.0120 34.2527   9
   6   6   1 14.5747 35.2253   5
  -6   6  -2 58.8065 39.4049   9
   6   6   2 55.1249 35.6224   5
   6   6   3 8946.60 332.894   5
  -6   6  -3 9556.60 326.932   9
  -6   6  -4 10097.5 332.298   9
   6   6   4 9507.75 345.535   5
   6   6   5 873.747 107.536   5
   6   6   6 21.8297 40.8639   5
  -6   6  -7-28.8840 39.0044   6
  -6   6  -8 65.8771 48.1458   6
  -6   6  -9 131.532 47.0539   6
  -6   6 -10 1876.79 172.440   6
  -6   6 -11 1421.43 146.033   6
  -6   6 -12 1681.88 156.051   6
  -6   6 -13 38.6468 38.8224   6
  -6   6 -14 33.4636 39.4093   6
  -6   6 -15 37.6453 30.1619   6
  -6  -6 -15 29.8881 31.2267   8
  -6   6 -16 193.377 49.7976   6
  -6  -6 -16 89.8630 29.6685   8
  -6   6 -17 310.142 54.0915   6
   6   6  18 280.045 47.6541   5
  -6   6 -18 296.890 46.9038   6
   6   6  19 362.995 47.9610   5
  -6   7  19 229.198 39.8738  11
  -6   7  18 2478.34 112.483   9
  -6   7  18 2493.65 128.323  11
  -6   7  17 202.832 45.1048  11
  -6   7  17 159.644 36.6366   9
  -6   7  16 79.8502 39.4100  11
  -6   7  16 64.3442 32.5080   9
  -6   7  15-65.1082 37.0538  11
  -6   7  15 14.5693 27.9373   9
  -6   7  14 181.295 49.2253  11
  -6   7  14 102.961 40.9865   9
  -6   7  13 806.649 95.5618   9
  -6   7  13 874.532 94.6085  11
  -6   7  12 477.386 75.8815  11
  -6   7  12 481.306 81.0026   9
  -6   7  11 524.764 78.2417  11
  -6   7  11 326.484 69.4400   9
  -6   7  10 1221.05 125.518   9
  -6   7  10 1154.62 113.065  11
  -6   7   9 1353.57 134.370   9
  -6   7   9 1199.61 113.543  11
  -6   7   8 118.275 49.7132  11
  -6   7   8 21.1742 43.9907   9
  -6   7   7 711.090 102.091   9
  -6   7   7 736.282 90.1613  11
  -6   7   6 1061.39 121.809   9
  -6   7   6 1083.38 106.879  11
   6   7  -5 1808.98 129.817   5
  -6   7   5 1921.33 161.251   9
  -6   7   4-1.50764 39.7014   9
   6   7  -4-5.61805 28.8002   5
   6   7  -3 7595.77 278.138   5
  -6   7   3 7811.97 319.024   9
  -6   7   2 250.436 69.8713   9
   6   7  -2 275.613 62.6093   5
  -6   7   1 330.945 70.6695   9
   6   7  -1 431.459 73.0862   5
  -6   7   0 465.021 84.8369   9
   6   7   0 396.195 71.8600   5
   6   7   1 1173.84 120.164   5
  -6   7  -1 1330.74 130.402   9
  -6   7  -2 105.034 52.9950   9
   6   7   2 70.6642 36.1049   5
  -6   7  -3 39.9474 39.8792   9
   6   7   3-26.8389 44.8979   5
   6   7   4 394.810 74.4945   5
   6   7   5 99.7522 48.3216   5
   6   7   6 6.34946 38.6863   5
   6   7   7 2354.59 167.415   5
   6   7   8 4889.89 236.111   5
   6   7   9 240.668 62.5017   5
   6   7  10 236.253 60.6194   5
   6   7  11 1673.89 131.315   5
   6   7  12 106.435 44.2204   5
   6   7  13 2036.80 134.138   5
  -6  -7 -14 296.983 55.7766   8
   6   7  14 331.143 57.4923   5
  -6  -7 -15 5.85072 19.2602   8
   6   7  15-29.5805 24.6208   5
   6   7  16 199.878 38.6069   5
   6   7  17 142.821 29.9645   5
  -6   8  15 316.887 43.8133  11
  -6   8  15 336.555 44.9984   9
  -6   8  14 185.005 38.9858   9
  -6   8  14 216.291 41.3274  11
  -6   8  13 48.8104 30.6528   9
  -6   8  13 51.2520 29.3882  11
  -6   8  12 789.006 83.1933   9
  -6   8  12 832.631 79.4447  11
  -6   8  11 186.499 40.4202  11
  -6   8  11 227.078 48.1353   9
  -6   8  10 250.644 49.7435  11
  -6   8  10 174.111 42.1850   9
  -6   8   9 387.642 58.4137  11
  -6   8   9 328.724 63.5209   9
  -6   8   8 49.7923 38.8500   9
  -6   8   7 282.881 62.7623   9
  -6   8   6 363.078 69.5510   9
   6   8  -6 277.455 48.6485   5
  -6   8   5 56.9983 45.8081   9
   6   8  -5 26.9145 25.6282   5
   6   8  -4 742.129 79.3812   5
  -6   8   4 903.410 104.686   9
  -6   8   3-30.9647 41.3977   9
   6   8  -3 33.4815 33.4461   5
  -6   8   2 48.2077 44.9859   9
   6   8  -2 32.2481 37.0161   5
   6   8  -1 2160.46 140.657   5
  -6   8   1 2042.84 153.206   9
  -6   8   0 25.5626 44.4577   9
   6   8   0 30.7883 38.3982   5
   6   8   1 1118.69 106.101   5
  -6   8  -1 1156.84 115.444   9
   6   8   2 258.279 58.5022   5
   6   8   3 2470.43 152.982   5
   6   8   4 525.059 73.8364   5
   6   8   5 1114.64 104.557   5
   6   8   6 99.2294 37.0475   5
   6   8   7 56.6996 31.5340   5
   6   8   8-23.4080 33.5344   5
   6   8   9-23.1400 32.1775   5
   6   8  10 137.417 36.4421   5
   6   8  11 3.95372 22.6135   5
  -6  -8 -12 49.3666 28.4693   8
   6   8  12 43.0069 21.5835   5
  -6  -8 -13-14.7869 19.0716   8
   6   8  13-0.79033 17.8433   5
   6   8  14 360.442 40.6149   5
  -6   9  11 83.9121 24.4795   9
  -6   9  10 387.676 49.4112   9
  -6   9   9 1142.74 86.3724   9
  -6   9   8 15.7868 27.7638   9
  -6   9   7 1041.61 90.2119   9
  -6   9   6 220.789 48.6671   9
  -6   9   5 64.3876 36.5977   9
   6   9  -4-26.8184 21.7619   5
   6   9  -3 20.6417 20.4317   5
   6   9  -2 154.421 34.3312   5
   6   9  -1-2.18241 20.4742   5
   6   9   0 213.618 39.1708   5
  -6  -9   0 106.936 32.5120   8
   6   9   1 331.463 47.2259   5
   6   9   2 581.318 61.3676   5
   6   9   3 109.338 32.6245   5
   6   9   4 49.0533 27.7254   5
   6   9   5 70.1540 25.7110   5
   6   9   6 199.908 36.1060   5
   6   9   7 65.1523 22.8189   5
   6   9   8-16.4476 18.6086   5
  -6  -9  -8 21.0479 22.3752   8
   6   9   9 17.8902 15.8904   5
  -6  -9  -9 7.04988 18.8679   8
   7   0 -26 31.7408 23.2469  10
   7   0 -25 3349.86 145.961  10
   7   0 -24 50.5077 34.8242  10
   7   0 -23 2684.01 154.020  10
   7   0 -22 87.1907 52.2952  10
   7   0 -21 3784.17 199.195  10
   7   0 -20 49.5144 44.2584  10
   7   0 -19 17629.4 449.806  10
   7   0 -18 63.6363 42.3022  10
   7   0 -17 10422.2 353.669  10
   7   0 -16-64.9290 57.8456  10
   7   0 -15 845.579 100.866  10
  -7   0  15 891.852 261.445   1
  -7   0  14 15.2792 44.0138   1
   7   0 -14 64.3600 46.3874  10
   7   0 -13 19091.5 461.595  10
  -7   0  13 19592.6 1154.88   1
   7   0 -12 60.4611 39.8628  10
  -7   0  12-154.296 106.677   1
   7   0 -11 3665.90 199.050  10
  -7   0  11 3761.74 482.601   1
   7   0 -10 82.7904 42.4229  10
  -7   0  10-189.318 113.883   1
  -7   0   9 35566.4 1389.59   1
  -7   0   8-16.8731 63.5194   1
  -7   0   7 31083.1 1190.95   1
  -7   0   6-3.52712 42.2028   1
   7   0  -5 92.8841 66.3202   4
  -7   0   5 306.759 122.155   1
   7   0  -4-26.0731 46.3937   4
  -7   0   4 122.423 86.1543   1
   7   0  -3 1203.54 194.533   4
   7   0  -2 24.4111 46.3444   4
   7   0  -1 5061.09 405.129   4
   7   0   0-47.7204 55.0037   4
   7   0   1 3544.21 356.433   4
   7   0   2 204.884 114.797   4
   7   0   3 45645.2 1362.28   4
   7   0   4 122.904 111.976   4
   7   0   5 30569.8 1171.32   4
   7   0   6 56.7344 72.1339   4
   7   0   7 1204.18 240.129   4
  -7   0  -8 23.6771 31.2270   6
   7   0   8 10.4668 63.7493   4
  -7   0  -8-0.23358 31.8385   8
  -7   0  -9 864.448 116.903   6
   7   0   9 957.729 213.264   4
  -7   0  -9 771.185 94.7458   8
  -7   0 -10-16.9525 42.9278   6
   7   0  10-29.3906 64.0332   4
  -7   0 -11 7751.64 362.423   6
   7   0  11 8618.35 687.364   4
  -7   0 -12-92.3242 77.4589   6
   7   0  12 143.717 79.8097   4
  -7   0 -13 2003.06 192.961   6
  -7   0 -14-53.7409 70.8902   6
  -7   0 -15 102.442 57.2898   6
  -7   0 -16-10.5392 51.0072   6
  -7   0 -17 12066.0 448.205   6
  -7   0 -18-74.4692 48.0005   6
  -7   0 -19 9410.61 363.877   6
  -7   0 -20-163.944 53.9564   6
  -7   0 -21 1442.90 123.447   6
  -7   0 -22-2.71412 23.6637   6
  -7   0 -24-26.4406 24.8640   7
   7  -1 -26 214.153 35.4241  10
   7   1 -25 101.444 26.6467  10
   7  -1 -25-11.5768 27.2350  10
   7  -1 -24 552.052 70.8545  10
   7   1 -24 460.236 57.8707  10
   7   1 -23 1222.54 97.8224  10
   7  -1 -23 1226.24 107.541  10
   7   1 -22 258.477 55.0730  10
   7  -1 -22 218.492 57.6243  10
   7   1 -21 74.0286 44.5791  10
   7  -1 -21-33.4386 43.9060  10
   7   1 -20 1100.40 107.802  10
   7  -1 -20 1074.31 115.597  10
   7   1 -19 1780.14 142.471  10
   7  -1 -19 1925.92 154.917  10
   7   1 -18 1254.72 127.950  10
   7  -1 -18 1452.70 143.848  10
   7   1 -17 77622.8 928.722  10
   7  -1 -17 76232.2 965.405  10
   7   1 -16 2016.68 153.227  10
   7  -1 -16 1776.86 153.368  10
   7   1 -15 2627.23 173.007  10
   7  -1 -15 2733.89 183.546  10
   7   1 -14 7598.92 289.475  10
   7  -1 -14 7441.70 298.410  10
  -7   1  14 7171.98 734.695   1
  -7  -1  14 7286.54 691.687   1
   7   1 -13 14234.2 388.251  10
   7  -1 -13 14115.2 406.050  10
  -7   1  13 15269.5 1046.54   1
  -7  -1  13 13698.5 924.412   1
   7   1 -12 496.956 77.3897  10
   7  -1 -12 498.304 83.3873  10
   7   1 -11 2291.97 154.204  10
   7  -1 -11 2368.16 162.341  10
  -7   1  11 1800.75 356.329   1
  -7  -1  11 2219.27 349.062   1
   7   1 -10 660.422 82.2512  10
   7  -1 -10 488.213 71.9594  10
  -7  -1  10 550.539 196.486   1
  -7  -1   9 184.458 97.5811   1
  -7   1   9 178.449 51.9974   7
  -7   1   9 81.7813 80.9811   1
  -7   1   8 115.426 92.0658   1
   7  -1  -8 418.339 129.733   4
  -7  -1   8 266.191 110.666   1
  -7   1   7 3137.39 392.723   1
  -7  -1   7 3099.58 364.756   1
   7  -1  -7 2815.15 333.837   4
   7  -1  -6 1603.93 248.880   4
  -7  -1   6 1311.57 236.492   1
  -7   1   6 1177.76 241.962   1
   7  -1  -5 258.916 105.574   4
  -7   1   5 299.773 136.689   1
  -7  -1   5 231.625 115.218   1
  -7   1   4 505.272 156.555   1
   7  -1  -4 611.315 157.584   4
   7  -1  -3 164.458 130.240   4
  -7   1   3-130.450 91.5635   1
   7  -1  -2 63.3680 90.6875   4
   7   1  -2-62.7659 56.0226   4
   7  -1  -1 7958.34 557.307   4
   7   1  -1 8320.87 508.086   4
   7  -1   0 2991.10 350.514   4
   7   1   0 3474.20 342.480   4
   7  -1   1 964.886 204.910   4
   7   1   1 1324.99 223.576   4
   7  -1   2 8475.64 581.169   4
   7   1   2 10330.1 620.998   4
   7  -1   3 11858.9 699.357   4
   7   1   3 12201.6 675.344   4
   7  -1   4 2316.57 319.553   4
   7   1   4 2635.32 317.040   4
   7  -1   5 3918.91 425.011   4
   7   1   5 3531.77 380.866   4
   7  -1   6 9434.70 684.634   4
  -7   1  -6 8898.95 360.547   6
   7   1   6 9194.73 626.863   4
  -7   1  -7 426.558 80.2434   6
   7  -1   7 559.313 179.826   4
   7   1   7 369.801 135.069   4
  -7  -1  -7 626.424 90.4517   8
  -7  -1  -8 11095.3 371.317   8
   7  -1   8 12305.8 843.072   4
  -7   1  -8 10856.0 418.091   6
   7   1   8 10727.4 711.543   4
  -7  -1  -9 3876.81 219.246   8
  -7  -1  -9 3238.82 210.662   6
  -7   1  -9 3842.59 254.282   6
   7  -1   9 4230.48 472.463   4
   7   1   9 3582.50 420.180   4
  -7  -1 -10 482.852 90.5466   6
  -7   1 -10 603.883 101.595   6
   7  -1  10 493.773 168.030   4
   7   1  10 630.348 184.184   4
  -7  -1 -10 734.557 99.9321   8
   7   1  11 2999.85 408.692   4
  -7  -1 -11 2742.45 180.888   8
  -7  -1 -11 2758.69 206.220   6
  -7   1 -11 2718.50 224.543   6
   7  -1  11 2918.89 408.346   4
   7   1  12 5502.57 531.020   4
  -7  -1 -12 5549.72 292.220   6
  -7   1 -12 5374.26 318.778   6
   7  -1  12 5648.93 560.063   4
  -7  -1 -13-50.1396 53.3800   6
  -7   1 -13-69.7499 55.6893   6
  -7  -1 -14 610.463 103.874   6
  -7   1 -14 567.816 107.057   6
  -7  -1 -15 5712.91 298.295   6
  -7   1 -15 5620.34 332.449   6
  -7   1 -16 5119.56 311.114   6
  -7   1 -17 4375.73 284.039   6
  -7   1 -18 1053.81 136.682   6
  -7   1 -19 127.594 57.6968   6
  -7   1 -20 290.745 62.6205   6
  -7   1 -21 330.113 65.4106   6
  -7   1 -22 160.216 44.2010   6
  -7   1 -23-6.16013 23.2098   6
  -7   1 -23-38.1168 29.1287   7
  -7   1 -24 27.3967 22.0398   7
  -7  -1 -24 40.4688 27.3600   7
   7  -2 -26-11.5833 18.8139  10
   7  -2 -25 376.841 52.1910  10
   7  -2 -24 82.9244 33.6787  10
   7  -2 -23 1237.43 105.754  10
   7  -2 -22 271.562 57.8176  10
   7  -2 -21 1550.21 131.828  10
   7  -2 -20 754.566 97.6660  10
   7  -2 -19 13722.4 404.999  10
   7  -2 -18 1845.37 155.839  10
   7  -2 -17 213.797 70.3134  10
   7  -2 -16-15.0282 38.2065  10
   7  -2 -15 6320.24 282.002  10
   7  -2 -14 1711.01 150.625  10
   7  -2 -13 25828.3 559.697  10
  -7   2  13 26698.9 1415.38   1
   7  -2 -12 248.306 69.4712  10
  -7   2  12-17.0063 69.6841   1
   7  -2 -11 12201.3 376.862  10
  -7   2  11 12837.5 944.580   1
   7  -2 -10 3348.82 194.454  10
   7  -2 -10 2815.91 379.458   4
  -7   2  10 3103.83 462.031   1
  -7   2   9 30918.3 1382.21   1
   7  -2  -9 29666.8 573.664  10
  -7   2   9 31913.0 612.755   7
   7  -2  -9 30551.1 1235.17   4
   7  -2  -8 326.527 135.916   4
  -7   2   8 308.224 129.688   1
  -7   2   8 319.384 70.7455   7
  -7   2   7 30581.9 594.732   7
   7  -2  -7 30490.3 1210.54   4
  -7   2   6 2721.52 393.167   1
  -7   2   6 3729.29 208.222   7
   7  -2  -6 3631.63 419.017   4
  -7   2   5 6733.26 595.557   1
   7  -2  -5 6569.48 551.027   4
   7  -2  -4 127.428 95.1304   4
  -7   2   4 316.926 125.948   1
   7  -2  -3 3042.75 389.244   4
   7  -2  -2 2856.30 367.113   4
   7  -2  -1-64.9346 78.4634   4
   7  -2   0 8542.61 624.367   4
   7  -2   1 55.8479 75.9880   4
   7   2   1-128.085 73.1981   4
   7  -2   2 5054.38 488.343   4
   7   2   2 6082.25 452.728   4
   7  -2   3 4117.79 442.030   4
   7   2   3 4606.51 401.812   4
   7  -2   4-32.4635 78.3683   4
   7   2   4 75.4498 63.6252   4
  -7  -2  -4 43.4638 37.2665   8
  -7   2  -4 80.2384 40.6817   7
   7   2   5 4302.34 416.034   4
  -7  -2  -5 4704.64 245.893   8
  -7   2  -5 4193.81 248.313   7
   7  -2   5 4608.28 469.836   4
  -7   2  -5 4559.82 259.364   6
  -7   2  -6 190.727 57.7695   6
   7  -2   6 365.165 140.432   4
   7   2   6 195.213 99.3476   4
  -7  -2  -6 263.606 64.8051   8
  -7   2  -6 279.258 68.4029   7
  -7   2  -7 39.5353 39.5439   6
   7  -2   7-46.4644 77.0267   4
  -7  -2  -7 83.4437 50.1604   8
  -7   2  -7-3.09095 44.7974   7
   7   2   8 7793.44 590.397   4
  -7  -2  -8 9176.09 347.285   8
  -7   2  -8 8468.16 373.433   7
   7  -2   8 9891.73 743.484   4
  -7   2  -8 8914.64 389.307   6
   7   2   9 8319.47 626.450   4
  -7  -2  -9 8101.89 326.103   8
   7  -2   9 8898.96 726.255   4
  -7   2  -9 8211.00 383.707   6
  -7   2 -10 394.545 93.4824   6
  -7  -2 -10 476.979 82.4274   8
  -7  -2 -11 1631.88 145.023   8
  -7   2 -11 1627.89 177.795   6
  -7  -2 -12 2530.05 175.563   8
  -7   2 -12 2300.40 218.841   6
  -7  -2 -13 9796.64 336.080   8
  -7   2 -13 10231.5 451.152   6
  -7   2 -14-28.0120 64.8790   6
  -7   2 -15 2878.47 238.824   6
  -7   2 -16 506.126 110.860   6
  -7   2 -17 14.8855 49.8960   6
  -7   2 -18 135.081 63.2598   6
  -7   2 -19 77.7124 52.4488   6
  -7   2 -20-24.5539 54.7174   6
  -7   2 -20 9.96591 40.5045   7
  -7   2 -21 381.451 71.6801   6
  -7   2 -21 342.917 67.8778   7
  -7   2 -22 35.5842 26.7712   6
  -7   2 -22 22.1527 27.3154   7
  -7   2 -23 26.0792 25.3245   6
  -7   2 -23-11.7901 20.9552   7
  -7  -2 -23-0.76399 23.7459   7
   7  -3 -25 704.169 62.2023  10
   7  -3 -24 967.652 80.9834  10
   7  -3 -23 8.30401 28.0069  10
   7  -3 -22 1128.88 102.141  10
  -7   3  22 1185.07 90.7596  11
   7  -3 -21-15.2453 34.1889  10
   7  -3 -20 169.889 57.8623  10
   7  -3 -19 906.443 104.653  10
   7  -3 -18 5772.53 262.819  10
   7  -3 -17 7153.92 297.226  10
   7  -3 -16 1302.58 130.546  10
   7  -3 -15 437.957 81.8422  10
   7  -3 -14 7431.27 307.014  10
   7  -3 -13 7249.02 300.953  10
   7  -3 -12 5330.96 257.912  10
  -7   3  12 5231.70 617.822   1
   7  -3 -11 3206.09 199.808  10
  -7   3  11 3079.82 455.813   1
   7  -3 -10 1542.91 137.872  10
  -7   3  10 1206.09 306.435   1
   7  -3  -9 32.5976 34.6569  10
  -7   3   9 125.753 100.360   1
  -7   3   8 10248.0 792.490   1
  -7   3   8 10883.5 363.914   7
  -7   3   7 29245.0 1338.49   1
  -7   3   7 30646.8 609.372   7
   7  -3  -7 29710.8 1299.13   4
  -7   3   6 4162.91 501.903   1
  -7   3   6 4540.80 234.934   7
   7  -3  -6 4186.89 482.286   4
  -7  -3   5 191.321 53.5641   8
  -7   3   5 234.825 129.490   1
  -7   3   5 94.4248 51.6373   7
  -7  -3   4 14803.1 402.574   8
  -7   3   4 15349.0 435.641   7
   7  -3  -4 14822.3 899.418   4
   7  -3  -3 1813.38 318.471   4
  -7  -3   3 1600.93 137.624   8
  -7   3   3 1564.63 142.960   7
  -7  -3   2 50467.5 773.145   8
  -7   3   2 50395.3 801.130   7
   7  -3  -2 51007.2 1649.73   4
   7  -3  -1 201.867 135.810   4
  -7   3   1 323.928 63.8280   7
  -7   3   0 9409.21 354.243   7
   7  -3   0 9665.29 717.765   4
  -7   3   0 9869.94 363.480   6
  -7   3  -1 3386.77 216.976   7
   7  -3   1 3442.75 431.193   4
  -7   3  -1 3454.83 218.580   6
  -7   3  -2 20847.6 540.005   7
   7  -3   2 21928.6 1070.32   4
  -7   3  -2 21774.7 549.787   6
  -7   3  -3 7363.97 324.290   7
   7  -3   3 8200.69 667.201   4
  -7   3  -3 7334.32 328.228   6
  -7   3  -4 47.4552 48.3757   6
   7  -3   4-81.9558 83.9530   4
  -7   3  -4 18.9891 46.4165   7
  -7   3  -5 4319.55 259.188   7
   7  -3   5 4830.97 510.208   4
  -7   3  -5 4206.27 256.165   6
  -7   3  -6 639.137 104.243   6
   7  -3   6 715.653 185.091   4
  -7   3  -6 701.710 110.730   7
   7  -3   7 1237.09 260.090   4
  -7   3  -7 1163.38 141.206   7
  -7   3  -7 1243.44 144.079   6
  -7   3  -8 965.660 129.002   6
   7  -3   8 951.181 243.069   4
  -7   3  -8 878.600 131.089   7
  -7   3  -9 5051.47 300.948   7
   7  -3   9 5831.57 587.618   4
  -7   3  -9 5062.35 306.768   6
  -7  -3 -10 5847.29 285.052   8
  -7   3 -10 5831.77 328.298   7
   7  -3  10 6824.22 649.420   4
  -7   3 -10 5827.28 336.270   6
  -7   3 -11 298.223 86.9607   6
  -7  -3 -11 251.816 69.4033   8
  -7   3 -11 242.110 72.0302   7
  -7   3 -12 701.810 123.760   6
  -7  -3 -12 709.234 98.8531   8
  -7   3 -12 851.104 138.344   7
  -7   3 -13 388.680 103.032   6
  -7  -3 -13 546.687 87.4443   8
  -7   3 -13 512.060 106.031   7
  -7  -3 -14 6651.23 271.232   8
  -7   3 -14 6365.08 343.635   7
  -7   3 -14 6763.30 366.697   6
  -7   3 -15 236.532 76.1879   6
  -7   3 -15 265.398 75.2695   7
  -7   3 -16-29.5735 64.6835   6
  -7   3 -16-27.6068 54.3491   7
  -7   3 -17 150.367 70.1124   6
  -7   3 -17 238.144 71.3231   7
  -7   3 -18 817.499 115.467   7
  -7   3 -18 1002.11 130.496   6
  -7   3 -19 37.7154 54.7062   6
  -7   3 -19 67.6462 34.7529   7
  -7   3 -20 179.641 58.3671   6
  -7   3 -20 177.567 50.6194   7
  -7   3 -21 310.006 59.8175   6
  -7   3 -21 261.506 53.7622   7
  -7   3 -22 47.6329 29.6684   6
  -7   3 -22 36.5359 24.1518   7
  -7   3 -23 14.5338 18.4647   6
   7  -4 -24 394.879 45.2351  10
  -7   4  23 379.125 43.3760  11
   7  -4 -23 338.938 47.4066  10
   7  -4 -22 104.838 35.2836  10
  -7   4  22 63.7325 27.6516  11
   7  -4 -21 80.4629 40.2359  10
  -7   4  21 76.7110 33.1080  11
   7  -4 -20 1240.64 109.500  10
   7  -4 -19 168.951 49.9832  10
   7  -4 -18 14.7690 34.2248  10
   7  -4 -17 103.922 46.5517  10
   7  -4 -16 647.069 90.3257  10
   7  -4 -15 879.175 107.211  10
   7  -4 -14 818.926 105.883  10
   7  -4 -13 9.82177 36.5242  10
   7  -4 -12 1321.55 131.644  10
   7  -4 -11 70.8919 44.4174  10
   7  -4 -10 1299.56 129.996  10
   7  -4  -9 2370.03 171.230  10
  -7   4   9 1719.23 344.164   1
   7  -4  -8 4642.76 238.327  10
  -7   4   8 3953.40 516.781   1
   7  -4  -7 8071.57 309.832  10
  -7   4   7 7641.38 706.859   1
  -7   4   7 7833.34 313.787   7
   7  -4  -7 6618.85 656.978   4
   7   4  -6 3225.16 343.485   2
  -7   4   6 3897.60 222.425   7
   7  -4  -6 3823.24 483.172   4
  -7   4   6 4133.72 520.851   1
  -7  -4   5 21170.7 492.327   8
  -7   4   5 21927.2 523.086   7
   7  -4  -5 21966.7 1171.55   4
  -7  -4   4 25940.4 557.018   8
  -7   4   4 25575.1 572.935   7
   7  -4  -4 25813.5 1261.75   4
   7  -4  -3-116.608 109.739   4
  -7   4   3-42.0688 61.0608   7
  -7   4   2 4822.57 253.300   7
   7  -4  -2 5527.92 574.533   4
  -7   4   1 46620.0 790.541   7
   7  -4  -1 46587.1 1676.11   4
  -7   4   0 11631.8 329.156   9
  -7   4   0 10845.9 387.384   7
   7  -4   0 10832.0 807.216   4
  -7   4  -1 22782.3 569.073   7
   7  -4   1 24315.2 1201.25   4
  -7   4  -1 22937.1 572.381   6
   7  -4   2 2137.80 375.926   4
  -7   4  -2 2081.73 168.803   7
  -7   4  -2 2262.63 185.234   6
   7  -4   3 1.13866 92.4730   4
  -7   4  -3 67.9714 52.0070   7
  -7   4  -3-12.2935 37.4079   6
   7  -4   4 329.759 186.771   4
  -7   4  -4 315.678 79.1944   6
  -7   4  -4 264.811 73.2582   7
  -7   4  -5 4798.61 275.524   7
   7  -4   5 4521.98 508.424   4
  -7   4  -5 4839.38 280.706   6
  -7   4  -6 7531.29 348.328   7
   7  -4   6 8055.98 676.228   4
  -7   4  -6 7050.46 341.728   6
  -7   4  -7 302.457 83.7798   6
  -7   4  -7 314.413 87.2840   7
  -7   4  -8 920.714 130.795   6
  -7   4  -8 1060.49 138.072   7
  -7   4  -9 83.8774 49.9534   6
  -7   4  -9 142.241 73.4111   7
  -7   4 -10 164.357 66.8771   6
  -7   4 -10 204.873 65.7687   7
  -7   4 -11 31.1100 49.6825   6
  -7   4 -11 22.8415 52.0668   7
  -7  -4 -12 3547.53 218.497   8
  -7   4 -12 3798.83 258.050   7
  -7   4 -12 3519.32 258.935   6
  -7  -4 -13 1618.08 141.364   8
  -7   4 -13 1756.69 176.435   7
  -7   4 -13 1454.72 168.305   6
  -7   4 -14-14.2868 63.7883   6
  -7  -4 -14-43.2153 43.6277   8
  -7   4 -14-0.31567 37.7461   7
  -7   4 -15 682.262 111.850   6
  -7  -4 -15 712.947 85.6375   8
  -7   4 -15 949.385 121.201   7
  -7   4 -16-0.31016 45.5960   6
  -7   4 -16-56.2374 43.5637   7
  -7   4 -17-39.1411 48.5193   6
  -7   4 -17-30.0900 34.0211   7
  -7   4 -18 365.649 77.2369   6
  -7   4 -18 268.567 57.4255   7
  -7   4 -19-5.09077 36.3244   6
  -7   4 -19 93.1092 35.8018   7
  -7   4 -20-26.6272 32.2433   6
  -7   4 -20 69.4954 26.7809   7
  -7   4 -21 43.4872 30.8355   6
  -7   5  22 1741.42 93.7519  11
  -7   5  21 140.531 34.5489  11
   7  -5 -21 137.110 36.8748  10
  -7   5  21 140.090 32.9549   9
  -7   5  20 20.6332 30.7132  11
   7  -5 -20 3.68504 23.6630  10
  -7   5  19 97.0922 35.5216  11
   7  -5 -19 106.129 36.5328  10
   7  -5 -18 973.526 93.3917  10
   7  -5 -17 11.9266 36.3277  10
   7  -5 -16 5.17575 32.7589  10
   7  -5 -15-1.42688 35.4556  10
   7  -5 -14 636.042 88.4188  10
   7  -5 -13 9.77150 36.8805  10
   7  -5 -12 3477.31 200.602  10
   7  -5 -11 282.122 59.3349  10
   7  -5 -10 518.988 83.8766  10
   7  -5  -9 2724.59 179.980  10
   7  -5  -8 1677.70 144.774  10
   7  -5  -7 557.575 84.8809  10
   7  -5  -6 407.155 79.6960  10
   7  -5  -5 23840.5 527.324  10
  -7  -5   5 22910.7 523.160   8
  -7   5   5 23364.8 535.654   7
  -7   5   4 9199.75 335.697   7
  -7   5   3 233.283 62.9523   9
  -7   5   3 165.920 57.2147   7
   7  -5  -2 970.584 264.865   4
  -7   5   2 849.380 106.602   9
  -7   5   2 585.345 90.0205   7
  -7   5   1 38324.8 650.147   9
  -7   5   1 37304.7 693.377   7
   7  -5  -1 38145.9 1576.01   4
  -7   5   0 1379.88 125.960   9
  -7   5   0 1236.68 131.363   7
   7   5   1 1243.48 118.393   5
  -7   5  -1 1359.86 121.000   9
  -7   5  -1 1184.96 129.062   7
   7   5   2 7429.35 288.453   5
  -7   5  -2 7687.04 326.952   7
  -7   5  -3-56.3875 59.8133   7
  -7   5  -3 29.7499 40.6984   6
  -7   5  -4 4173.40 246.453   7
  -7   5  -4 4145.51 256.586   6
  -7   5  -5-4.29452 51.9680   7
  -7   5  -5 71.8959 47.5317   6
  -7   5  -6 836.203 112.490   7
  -7   5  -6 618.254 105.837   6
  -7   5  -7 1132.13 130.716   7
  -7   5  -7 1205.41 141.848   6
  -7   5  -8 53.2735 50.8266   6
  -7   5  -8-2.35710 41.6376   7
  -7   5  -9 2099.14 180.766   7
  -7   5  -9 1968.85 186.056   6
  -7   5 -10 1002.30 127.369   7
  -7   5 -10 1040.53 136.972   6
  -7   5 -11-7.90053 45.2707   6
  -7   5 -11 1.96569 34.5688   7
  -7   5 -12-34.4325 48.6064   6
  -7  -5 -12-16.7607 34.8443   8
  -7   5 -12 2.68785 41.3939   7
  -7   5 -13 268.600 75.0468   6
  -7  -5 -13 331.308 66.7558   8
  -7   5 -13 428.798 78.5568   7
  -7  -5 -14 1164.67 111.776   8
  -7   5 -14 1246.68 141.846   6
  -7   5 -15-21.9381 43.8883   6
  -7  -5 -15-3.05493 25.4807   8
  -7   5 -16 23.8905 40.9015   6
  -7   5 -17-30.7369 35.7043   6
  -7   5 -18 69.0447 37.9164   6
  -7   5 -19 879.848 84.3307   6
  -7   5 -20-1.05350 18.3768   6
  -7   6  20 177.449 37.9173  11
  -7   6  20 168.495 29.7316   9
  -7   6  19 301.979 48.2820  11
  -7   6  19 231.342 38.1820   9
  -7   6  18 484.718 63.3603  11
  -7   6  18 401.621 55.5956   9
  -7   6  17 33.0832 31.5064  11
  -7   6  17-1.10119 28.5381   9
  -7   6  16-18.2371 34.6272  11
  -7   6  16 0.71006 28.8854   9
  -7   6  15 9.40265 32.3383   9
  -7   6  14 242.293 62.9194   9
  -7   6  13 1666.96 142.541   9
  -7   6  12 4243.72 231.396   9
  -7   6  11 3524.96 215.319   9
  -7   6  10 364.132 79.1097   9
  -7   6   9 3531.07 215.677   9
  -7   6   8 7024.61 306.373   9
  -7   6   7 400.570 80.8816   9
  -7   6   6 3887.40 225.332   9
  -7   6   5 11605.6 387.717   9
  -7   6   4 542.462 89.9592   9
  -7   6   3 6900.78 295.098   9
  -7   6   2 1499.43 138.065   9
   7   6  -1 8775.07 296.587   5
  -7   6   1 9416.79 334.555   9
   7   6   0 6607.00 262.890   5
  -7   6   0 6492.04 274.625   9
   7   6   1 3827.36 205.586   5
  -7   6  -1 4015.87 212.521   9
   7   6   2 11720.6 363.211   5
  -7   6  -2 12285.3 361.778   9
   7   6   3 332.581 65.8989   5
   7   6   4 1.35674 30.7672   5
   7   6   5 83.7797 44.3178   5
   7   6   6 3928.06 216.296   5
   7   6   7 190.884 47.9030   5
  -7   6  -7 242.284 67.1112   6
   7   6   8-47.1738 37.8100   5
  -7   6  -8 0.54546 34.6389   6
  -7   6  -9-17.7985 37.1918   6
  -7   6 -10 23.2188 38.4458   6
  -7   6 -11 139.275 53.9858   6
  -7  -6 -12 2077.62 156.061   8
  -7   6 -12 2087.76 162.722   6
  -7  -6 -13 261.736 58.1278   8
  -7   6 -13 217.639 56.7460   6
  -7  -6 -14 234.865 50.6202   8
  -7   6 -14 258.337 54.7501   6
  -7  -6 -15 528.336 63.1452   8
   7   6  15 420.437 60.6348   5
  -7   6 -15 461.848 68.0832   6
   7   6  16 5.97780 21.7658   5
  -7   6 -16 20.4924 21.3483   6
   7   6  17 276.615 43.8016   5
  -7   6 -17 183.925 34.8993   6
   7   6  18-33.7351 23.6657   5
  -7   7  18 87.3895 27.0723  11
  -7   7  17 10.1619 22.3954  11
  -7   7  17 45.4494 24.0798   9
  -7   7  16 893.149 77.4893   9
  -7   7  16 798.044 74.2973  11
  -7   7  15 670.882 74.1589   9
  -7   7  15 596.551 69.7585  11
  -7   7  14-32.4194 32.3423  11
  -7   7  14-1.61725 32.5281   9
  -7   7  13 573.937 77.0972   9
  -7   7  13 523.687 70.2760  11
  -7   7  12 0.67383 31.2608  11
  -7   7  12 13.2897 31.1710   9
  -7   7  11 711.656 94.0000   9
  -7   7  11 624.956 78.9082  11
  -7   7  10 204.913 50.5954  11
  -7   7  10 145.187 44.9956   9
  -7   7   9 33.1183 28.7180  11
  -7   7   9-17.0261 38.0811   9
  -7   7   8 367.416 62.9671  11
  -7   7   8 247.710 63.3812   9
  -7   7   7 153.600 43.9837  11
  -7   7   7 142.091 43.4583   9
  -7   7   6 145.481 48.2454   9
  -7   7   5 2090.28 160.787   9
  -7   7   4 1078.03 119.958   9
  -7   7   3 1936.75 155.320   9
  -7  -7   3 1773.67 143.464   8
  -7   7   2 6.55560 38.9677   9
   7   7  -2 26.9135 27.9637   5
  -7   7   1 216.730 56.4600   9
   7   7  -1 138.354 40.9381   5
   7   7   0 1123.04 105.521   5
  -7   7   0 1388.66 126.746   9
   7   7   1 1097.96 103.962   5
  -7   7  -1 1035.17 106.266   9
   7   7   2 1422.65 120.685   5
  -7   7  -2 1715.53 134.205   9
   7   7   3 1066.10 103.405   5
   7   7   4 79.5420 39.2118   5
   7   7   5-16.2858 34.4111   5
   7   7   6 719.756 88.8713   5
   7   7   7 335.663 63.1537   5
   7   7   8 323.114 59.0916   5
   7   7   9 229.972 50.7449   5
   7   7  10 2317.76 142.726   5
   7   7  11 698.658 78.0566   5
  -7  -7 -11 1017.42 101.623   8
  -7  -7 -12 132.808 43.7226   8
   7   7  12 95.8454 34.1716   5
  -7  -7 -13 40.4781 26.9532   8
   7   7  13 30.7042 23.5606   5
   7   7  14 561.289 59.0296   5
  -7  -7 -14 430.601 53.1837   8
   7   7  15 43.4732 20.7031   5
  -7   8  14 38.5217 20.8393   9
  -7   8  13 97.5297 31.7261   9
  -7   8  12 67.1210 25.1288  11
  -7   8  12 125.342 34.9087   9
  -7   8  11 322.825 44.6290  11
  -7   8  11 429.870 60.7646   9
  -7   8  10 481.878 67.0914   9
  -7   8   9 82.5381 37.7252   9
  -7   8   8 67.0646 39.1185   9
  -7   8   7 27.2194 31.5457   9
  -7   8   6 906.152 94.5389   9
  -7   8   5 376.328 66.7494   9
  -7   8   4 954.303 100.099   9
  -7   8   3 185.420 52.6493   9
  -7   8   2 422.591 68.2782   9
   7   8  -2 368.428 50.5246   5
  -7  -8   2 388.747 59.6387   8
  -7   8   1 110.403 42.2183   9
   7   8  -1 54.8452 24.3856   5
  -7  -8   1 76.6402 33.4828   8
   7   8   0-19.4171 22.7313   5
  -7  -8   0-7.32486 29.0278   8
   7   8   1 168.041 40.1107   5
   7   8   2 55.6138 27.8850   5
   7   8   3-12.6293 27.3616   5
   7   8   4 458.904 61.3596   5
   7   8   5-28.2168 28.9563   5
   7   8   6 296.556 49.3639   5
   7   8   7 262.587 46.8976   5
  -7  -8  -7 324.480 60.7556   8
   7   8   8 176.610 38.3210   5
  -7  -8  -8 208.450 49.9836   8
   7   8   9 872.859 72.2543   5
  -7  -8  -9 930.543 85.9271   8
   7   8  10 312.616 42.7607   5
  -7  -8 -10 266.108 46.4684   8
   7   8  11 29.0482 20.9360   5
  -7  -8 -11-7.00244 23.5459   8
  -7  -9  -2 106.847 25.9832   8
  -7  -9  -3 55.6311 19.6563   8
  -7  -9  -4 53.7426 22.2290   8
   8   0 -24 5076.16 168.106  10
   8   0 -23 10.0942 22.9574  10
   8   0 -22 7215.38 238.067  10
   8   0 -21 119.172 55.4640  10
   8   0 -20 42813.7 642.799  10
   8   0 -19 59.3032 48.6093  10
   8   0 -18 690.221 91.4513  10
   8   0 -17-6.89873 42.9355  10
   8   0 -16 10432.2 349.780  10
   8   0 -15-34.5402 51.7174  10
   8   0 -14 26.6805 35.0057  10
   8   0 -13 8.18429 42.8787  10
  -8   0  12 227.680 143.340   1
   8   0 -12 131.454 47.7956  10
   8   0 -11-5.54485 36.8100  10
  -8   0  11 96.4202 93.4574   1
   8   0 -10 104.978 35.1250  10
  -8   0  10 129.391 99.8311   1
   8   0  -9-15.2197 32.3262  10
  -8   0   9-458.461 168.112   1
  -8   0   8 3360.17 441.018   1
  -8   0   8 4033.48 215.938   7
  -8   0   7 57.6711 38.7553   7
  -8   0   7-18.6545 66.9978   1
  -8   0   6 11542.6 365.836   7
  -8   0   6 10906.7 761.709   1
  -8   0   5 63.2253 44.7605   7
  -8   0   4 7.76025 31.3701   7
   8   0  -3 308.003 113.167   4
  -8   0   3-22.1847 27.5134   7
   8   0  -2 209.841 96.6540   4
  -8   0   2 262.977 56.6853   7
   8   0  -1 83.8749 90.3223   4
  -8   0   1-18.1324 43.3251   7
   8   0   0 696.438 181.960   4
  -8   0   0 652.052 95.0849   7
   8   0   1-17.3352 59.1578   4
  -8   0  -1-106.559 46.8264   7
   8   0   2 327.218 130.736   4
  -8   0  -2 207.991 55.9950   7
  -8   0  -2 227.250 60.2357   6
  -8   0  -3-16.0085 31.7956   7
  -8   0  -3 54.2237 39.3091   6
  -8   0  -4 3183.65 219.900   7
  -8   0  -4 3330.83 217.355   6
   8   0   4 3612.94 427.261   4
  -8   0  -5-14.3169 34.0987   6
   8   0   5 8.18773 62.4112   4
  -8   0  -5-22.6603 35.7652   7
  -8   0  -6 4932.10 283.160   7
  -8   0  -6 5002.21 273.481   6
   8   0   6 5649.89 543.690   4
  -8   0  -7-6.74520 35.1918   6
  -8   0  -7-42.4187 43.8449   7
  -8   0  -8 810.675 120.461   6
   8   0   8 802.582 211.746   4
  -8   0  -8 682.804 114.770   7
  -8   0  -9 23.8219 37.4550   6
   8   0   9 133.359 81.1935   4
  -8   0 -10 81.5481 51.0017   6
  -8   0 -11-91.8676 66.3529   6
  -8   0 -12 619.278 111.366   6
  -8   0 -13 4.04948 54.6537   6
  -8   0 -14 5666.16 309.832   6
  -8   0 -15 34.0918 41.7937   6
  -8   0 -16 443.997 91.3078   6
  -8   0 -17-48.7170 46.2842   6
  -8   0 -18 3098.71 198.673   6
  -8   0 -19-31.2819 37.4526   6
  -8   0 -19 30.7280 48.3240   7
  -8   0 -20 992.835 113.159   7
  -8   0 -20 898.614 88.4821   6
  -8   0 -21 32.4614 31.1313   7
  -8   0 -22 2198.67 133.457   7
   8  -1 -25 391.820 44.7223  10
   8  -1 -24 234.556 42.0035  10
   8   1 -23 3176.00 133.639  10
   8  -1 -23 3266.29 153.302  10
   8   1 -22 1275.78 97.1184  10
   8  -1 -22 1402.14 108.740  10
   8   1 -21 1819.57 123.454  10
   8  -1 -21 1880.51 133.892  10
   8   1 -20 2546.59 150.437  10
   8  -1 -20 2425.98 158.939  10
   8   1 -19 1616.67 126.387  10
   8  -1 -19 1524.69 134.113  10
   8   1 -18 1516.29 126.367  10
   8  -1 -18 1492.15 135.197  10
   8   1 -17 82.4926 42.4313  10
   8  -1 -17 103.748 59.1880  10
   8   1 -16 9966.81 329.748  10
   8  -1 -16 9569.34 341.113  10
   8   1 -15 13234.5 381.757  10
   8  -1 -15 13659.2 406.827  10
   8   1 -14 104.336 45.9505  10
   8  -1 -14 251.797 67.8728  10
   8   1 -13 3816.96 205.053  10
   8  -1 -13 4010.66 221.315  10
  -8   1  12 36327.1 1608.94   1
   8   1 -12 36493.4 628.007  10
   8  -1 -12 35410.4 655.376  10
  -8   1  11 7157.05 690.058   1
   8   1 -11 7308.22 279.570  10
   8  -1 -11 7083.35 290.429  10
   8   1 -10 3353.86 187.935  10
   8  -1 -10 3353.09 200.217  10
  -8   1  10 3085.91 428.457   1
   8   1  -9 1285.61 114.865  10
   8  -1  -9 1256.95 121.448  10
  -8   1   9 1236.45 126.828   7
  -8   1   9 889.172 236.790   1
  -8   1   8 478.186 177.524   1
   8   1  -8 489.356 71.8349  10
  -8  -1   8 653.936 190.424   1
  -8   1   8 722.509 98.0140   7
  -8   1   7 752.461 99.8188   7
  -8  -1   7 674.935 86.5428   7
  -8   1   7 606.270 196.389   1
   8  -1  -6 537.900 155.735   4
  -8   1   6 541.598 183.892   1
  -8   1   6 321.084 69.9349   7
  -8   1   5 3146.87 199.666   7
   8  -1  -5 3732.99 401.919   4
  -8  -1   4 2304.48 164.861   8
  -8   1   4 2108.19 164.526   7
   8  -1  -4 2282.38 328.624   4
   8  -1  -3 1398.49 250.541   4
  -8  -1   3 1554.27 137.212   8
  -8   1   3 1403.34 139.419   7
  -8  -1   2 5121.73 251.213   8
  -8   1   2 4041.82 233.000   7
   8  -1  -2 4317.40 433.916   4
   8  -1  -1 1215.20 198.419   4
  -8  -1   1 1295.97 130.912   8
  -8   1   1 1131.59 126.458   7
  -8  -1   0 10168.9 360.373   8
  -8   1   0 10322.9 377.274   7
   8  -1   0 9819.65 663.224   4
   8   1   0 10166.0 622.103   4
   8  -1   1 107.645 102.605   4
  -8  -1  -1 4.36627 40.0158   8
  -8  -1  -1 114.281 55.0638   7
  -8   1  -1 7.14067 30.8237   7
  -8   1  -1 74.6464 48.7054   6
  -8  -1  -2 8863.82 344.707   8
  -8   1  -2 7986.43 341.256   7
  -8  -1  -2 7934.12 324.785   7
   8  -1   2 8825.42 641.023   4
  -8   1  -2 8678.91 354.248   6
   8   1   2 8424.00 588.185   4
  -8  -1  -3 9023.24 348.956   8
  -8   1  -3 8517.74 359.294   7
  -8  -1  -3 8357.71 341.392   7
   8  -1   3 8606.03 655.464   4
  -8   1  -3 8736.68 359.501   6
   8   1   3 8752.24 608.985   4
  -8  -1  -4 21480.2 540.366   8
  -8   1  -4 20314.1 561.877   7
  -8  -1  -4 20398.6 542.427   7
  -8  -1  -4 20738.6 520.011   6
  -8   1  -4 21246.9 570.788   6
   8   1   4 21591.9 985.961   4
   8  -1   5 566.280 196.322   4
   8   1   5 1015.70 239.871   4
  -8  -1  -5 764.799 108.369   8
  -8   1  -5 680.273 104.983   7
  -8  -1  -5 694.608 101.383   7
  -8  -1  -5 865.729 112.284   6
  -8   1  -5 931.173 131.091   6
   8  -1   6 1855.20 325.406   4
   8   1   6 2121.11 322.562   4
  -8  -1  -6 1849.90 163.707   8
  -8   1  -6 1731.45 170.494   7
  -8  -1  -6 2079.24 180.691   7
  -8  -1  -6 1702.01 152.949   6
  -8   1  -6 1855.77 178.094   6
   8  -1   7 2695.54 410.836   4
   8   1   7 1914.75 309.276   4
  -8  -1  -7 2162.85 175.070   8
  -8   1  -7 2089.84 191.341   7
  -8  -1  -7 2207.42 191.582   7
  -8  -1  -7 2270.28 179.871   6
  -8   1  -7 2272.83 200.027   6
   8  -1   8 1011.75 247.359   4
   8   1   8 1123.36 257.291   4
  -8  -1  -8 1046.84 126.161   8
  -8  -1  -8 1176.70 147.887   7
  -8   1  -8 906.579 131.043   7
  -8  -1  -8 1109.76 126.267   6
  -8   1  -8 1154.03 147.977   6
  -8  -1  -9-143.574 54.2050   6
  -8   1  -9 69.8329 51.1085   6
   8  -1   9-197.640 136.778   4
   8   1   9 20.9071 66.0268   4
  -8  -1  -9 54.7763 38.2797   8
  -8   1  -9-51.9858 54.3180   7
  -8  -1 -10 8025.81 325.478   8
  -8   1 -10 7891.77 388.675   7
  -8   1 -10 8016.98 386.000   6
  -8  -1 -11 7062.14 297.985   8
  -8   1 -11 6993.69 365.291   6
  -8   1 -12-21.3813 52.7416   6
  -8   1 -13 4343.25 287.558   6
  -8   1 -14 11577.7 460.989   6
  -8   1 -15 752.237 122.775   6
  -8   1 -16 4930.37 286.278   6
  -8   1 -17 154.474 59.4178   6
  -8   1 -17 309.156 81.4848   7
  -8   1 -18 168.960 52.9485   6
  -8   1 -18 278.126 77.7047   7
  -8   1 -19 517.288 83.8224   6
  -8   1 -19 444.005 84.2969   7
  -8   1 -20 1417.95 130.819   7
  -8  -1 -20 1168.52 117.494   7
  -8   1 -20 1276.57 115.062   6
  -8   1 -21 1518.48 122.646   7
  -8  -1 -21 1379.09 115.140   7
  -8   1 -21 1335.92 105.968   6
  -8   1 -22 1398.41 104.530   7
  -8  -1 -22 1308.19 98.6732   7
   8  -2 -25 687.027 55.0418  10
   8  -2 -24 2744.44 124.886  10
   8  -2 -23 28.5581 27.6645  10
   8  -2 -22 53.1487 34.3690  10
   8  -2 -21 577.272 78.5607  10
   8  -2 -20 2117.64 147.406  10
   8  -2 -19 2095.25 152.471  10
   8  -2 -18 5514.09 253.160  10
   8  -2 -17 2190.25 164.121  10
   8  -2 -16 1.17109 42.1628  10
   8  -2 -15 1401.61 133.782  10
   8  -2 -14 1015.97 120.388  10
   8  -2 -13 6666.58 291.232  10
   8  -2 -12 12964.4 401.805  10
   8  -2 -11 1553.77 143.600  10
  -8   2  11 1548.79 321.144   1
   8  -2 -10 2582.24 179.456  10
  -8   2  10 2022.81 365.043   1
   8  -2  -9 8117.12 313.954  10
  -8   2   9 7941.83 735.741   1
  -8   2   8 10841.7 853.715   1
  -8   2   8 10959.9 377.169   7
   8  -2  -8 12430.8 807.633   4
  -8   2   7 11060.0 850.809   1
  -8   2   7 11533.3 385.424   7
   8  -2  -7 12371.5 814.597   4
  -8  -2   6 3349.57 192.291   8
  -8   2   6 3686.75 219.326   7
  -8   2   6 3429.04 468.722   1
   8  -2  -6 3299.68 413.928   4
   8  -2  -5 1930.47 330.738   4
  -8  -2   5 2157.74 158.377   8
  -8   2   5 2159.84 170.480   7
  -8  -2   4-44.9096 41.8851   8
  -8   2   4-16.4176 35.5442   7
  -8  -2   3 8964.70 332.415   8
  -8   2   3 9158.90 352.404   7
   8  -2  -3 8994.35 683.233   4
   8  -2  -2 2300.77 340.221   4
  -8  -2   2 2316.32 172.533   8
  -8   2   2 2124.26 173.646   7
   8  -2  -1 532.868 176.533   4
  -8  -2   1 629.532 93.7955   8
  -8   2   1 674.550 104.001   7
  -8  -2   0 64.8211 53.0191   8
  -8   2   0-30.6218 46.1079   7
  -8  -2  -1 13745.2 433.087   8
  -8   2  -1 13612.7 448.054   7
   8  -2   1 13439.2 832.705   4
  -8   2  -1 14201.6 460.019   6
  -8  -2  -2 5755.24 283.364   8
  -8   2  -2 5244.76 283.019   7
   8  -2   2 5246.63 521.818   4
  -8   2  -2 5241.36 284.166   6
   8   2   3 10323.3 637.674   4
  -8  -2  -3 10383.3 382.598   8
  -8   2  -3 10074.8 395.521   7
   8  -2   3 10375.7 739.997   4
  -8   2  -3 10019.6 396.677   6
   8   2   4 6147.95 503.026   4
  -8  -2  -4 6621.54 308.049   8
  -8   2  -4 6573.37 323.749   7
   8  -2   4 6919.22 609.727   4
  -8   2  -4 6370.58 320.841   6
   8  -2   5 1071.32 256.993   4
   8   2   5 541.768 157.918   4
  -8  -2  -5 1152.86 133.066   8
  -8   2  -5 990.313 132.022   7
  -8   2  -5 1084.43 139.018   6
   8   2   6 10555.8 685.894   4
  -8  -2  -6 9822.10 378.156   8
  -8   2  -6 10372.1 421.594   7
  -8   2  -6 10451.6 423.047   6
   8   2   7 13764.0 799.746   4
  -8  -2  -7 13610.3 442.036   8
  -8   2  -7 13434.1 488.692   7
  -8  -2  -7 13653.6 452.092   7
  -8   2  -7 13812.1 495.355   6
   8  -2   8 2143.79 359.178   4
   8   2   8 1516.24 273.097   4
  -8  -2  -8 2029.99 173.225   8
  -8   2  -8 1861.28 189.169   7
  -8  -2  -8 1987.69 177.755   7
  -8   2  -8 1912.22 191.566   6
  -8   2  -9 263.520 82.2446   6
  -8  -2  -9 218.188 71.3669   8
  -8   2  -9 94.3596 60.4074   7
  -8  -2  -9 254.680 77.4851   7
  -8  -2 -10 8879.50 346.922   8
  -8   2 -10 8607.99 407.849   7
  -8  -2 -10 9174.93 390.520   7
  -8   2 -10 9498.58 427.671   6
  -8  -2 -11 6402.74 289.236   8
  -8   2 -11 6613.12 359.236   7
  -8   2 -11 6771.98 362.064   6
  -8   2 -12 543.134 108.636   6
  -8  -2 -12 698.280 97.5893   8
  -8   2 -12 502.985 107.407   7
  -8  -2 -13 5422.70 246.279   8
  -8   2 -13 5662.67 330.910   7
  -8   2 -13 5609.70 330.973   6
  -8   2 -14 48.9564 55.1676   6
  -8   2 -14 40.9052 55.7525   7
  -8   2 -15 372.364 97.6123   6
  -8   2 -15 299.298 85.0000   7
  -8   2 -16 1883.16 181.665   7
  -8   2 -16 1939.06 181.746   6
  -8   2 -17 962.546 125.147   7
  -8   2 -17 960.335 126.003   6
  -8   2 -18 538.345 86.4755   6
  -8   2 -18 580.624 95.0272   7
  -8  -2 -18 588.838 87.7800   7
  -8   2 -19 1184.84 123.303   7
  -8  -2 -19 1131.25 110.885   7
  -8   2 -19 1087.54 115.868   6
  -8   2 -20 123.808 43.5912   6
  -8   2 -20 142.991 47.6750   7
  -8  -2 -20 212.240 50.1725   7
  -8   2 -21-43.2908 30.2444   6
  -8   2 -21 1.44306 24.7167   7
  -8  -2 -21 19.6561 26.8313   7
  -8   2 -22 0.83516 22.0484   7
  -8   2 -22 39.7027 24.4805   6
   8  -3 -24 32.2788 20.7298  10
   8  -3 -23 1956.26 108.233  10
   8  -3 -22 544.421 65.6528  10
  -8   3  22 539.222 54.8003  11
   8  -3 -21 3967.69 179.290  10
   8  -3 -20 4446.79 199.871  10
   8  -3 -19 2543.22 160.107  10
   8  -3 -18 633.318 89.6014  10
   8  -3 -17 178.222 58.4911  10
   8  -3 -16 31.8248 40.9222  10
   8  -3 -15 909.440 106.483  10
   8  -3 -14 871.948 109.707  10
   8  -3 -13 738.200 100.249  10
   8  -3 -12 5339.87 262.000  10
   8  -3 -11 10475.3 364.936  10
   8  -3 -10 41.3580 38.6390  10
   8  -3  -9 9852.15 351.665  10
   8  -3  -9 9336.96 772.591   4
   8  -3  -8 2745.08 411.516   4
   8  -3  -8 3518.89 210.442  10
  -8   3   8 3204.89 469.836   1
  -8   3   8 3521.03 219.475   7
   8  -3  -7 980.260 250.363   4
  -8   3   7 1395.03 323.017   1
  -8   3   7 871.823 116.712   7
   8  -3  -6 641.416 202.382   4
  -8  -3   6 404.881 70.8508   8
  -8   3   6 432.787 86.6465   7
  -8  -3   5 26509.0 560.169   8
  -8   3   5 26418.8 598.438   7
  -8  -3   4 8163.27 319.311   8
  -8   3   4 8361.25 338.480   7
   8  -3  -4 8510.84 721.287   4
   8  -3  -3 781.810 225.618   4
  -8  -3   3 774.273 104.439   8
  -8   3   3 599.702 98.2145   7
  -8  -3   2 3753.62 223.164   8
  -8   3   2 3461.55 221.986   7
   8  -3  -2 4147.98 492.346   4
  -8  -3   1 18381.2 499.576   8
  -8   3   1 18711.0 522.087   7
   8  -3  -1 18904.3 1053.06   4
  -8  -3   0 9820.34 371.637   8
  -8   3   0 9326.67 376.170   7
   8  -3   0 9648.15 752.357   4
   8  -3   1 36.6096 82.5784   4
  -8  -3  -1 110.850 69.9071   8
  -8   3  -1 35.5923 45.1545   7
  -8   3  -1 71.9818 59.4492   6
   8  -3   2 842.368 227.164   4
  -8  -3  -2 660.404 112.956   8
  -8   3  -2 496.712 101.154   7
  -8   3  -2 536.215 108.665   6
  -8  -3  -3 65528.3 986.923   8
  -8   3  -3 65298.7 1021.13   7
   8  -3   3 67772.7 1974.36   4
  -8   3  -3 64903.9 1019.51   6
  -8  -3  -4 16399.3 499.160   8
  -8   3  -4 17120.7 531.203   7
   8  -3   4 17239.0 1003.00   4
  -8   3  -4 16108.0 521.211   6
  -8   3  -5 410.006 95.4891   6
   8  -3   5 171.186 127.785   4
  -8  -3  -5 453.137 97.9623   8
  -8   3  -5 303.676 79.5341   7
  -8   3  -6-1.70372 44.1036   6
  -8  -3  -6 20.7728 58.8450   8
  -8   3  -6 15.4738 46.0332   7
  -8   3  -7 635.888 121.915   6
  -8  -3  -7 780.647 115.488   8
  -8   3  -7 535.188 105.919   7
  -8  -3  -8 8805.30 361.641   8
  -8   3  -8 8819.12 402.419   7
  -8   3  -8 8900.29 408.069   6
  -8   3  -9-28.1280 58.7389   6
  -8  -3  -9-15.0219 42.3986   8
  -8   3  -9-38.7226 50.6683   7
  -8  -3 -10 2684.88 196.769   8
  -8   3 -10 2746.77 229.423   7
  -8   3 -10 2903.79 237.629   6
  -8  -3 -11 1617.12 149.451   8
  -8   3 -11 1826.31 192.139   7
  -8   3 -11 1825.06 191.280   6
  -8  -3 -12 3914.39 220.271   8
  -8   3 -12 3820.23 269.543   7
  -8   3 -12 3885.40 276.595   6
  -8  -3 -13 1443.50 130.524   8
  -8   3 -13 1399.93 163.575   7
  -8   3 -13 1629.18 178.696   6
  -8   3 -14 313.648 83.6510   6
  -8  -3 -14 362.601 65.7344   8
  -8   3 -14 337.479 84.3888   7
  -8   3 -15 3120.87 226.191   7
  -8   3 -15 3049.32 225.346   6
  -8   3 -16 1978.81 174.346   7
  -8   3 -16 2070.65 183.614   6
  -8   3 -17 488.251 86.7530   6
  -8   3 -17 495.791 93.5408   7
  -8   3 -18 25.1559 36.2016   6
  -8   3 -18 1.12394 37.3770   7
  -8   3 -19 118.101 45.8576   6
  -8   3 -19 110.093 42.5762   7
  -8   3 -20 269.992 53.5637   6
  -8   3 -20 317.287 52.7764   7
  -8   3 -21 52.3213 27.2528   6
   8  -4 -22 472.813 52.5129  10
  -8   4  22 449.818 46.5454  11
  -8   4  21 25.5163 25.5550  11
   8  -4 -21 42.0238 27.3922  10
   8  -4 -20 389.400 60.1097  10
   8  -4 -19 167.380 46.8067  10
   8  -4 -18 275.979 58.9713  10
   8  -4 -17 1002.28 105.922  10
   8  -4 -16 136.444 50.0791  10
   8  -4 -15 3102.12 188.888  10
   8  -4 -14 5837.44 261.864  10
   8  -4 -13 398.243 72.8528  10
   8  -4 -12 4227.17 227.292  10
   8  -4 -11 22.3523 44.1180  10
   8  -4 -10 180.571 65.0922  10
   8  -4  -9 601.456 95.9713  10
   8  -4  -8 1869.84 157.525  10
   8  -4  -7 12941.4 404.580  10
  -8  -4   6 5483.96 251.398   8
  -8   4   6 5873.72 282.826   7
  -8  -4   5-19.7830 34.9948   8
  -8   4   5-31.1473 41.6524   7
  -8  -4   4 4349.40 237.807   8
  -8   4   4 4374.37 244.976   7
   8  -4  -3 1839.10 363.995   4
  -8  -4   3 2061.31 169.739   8
  -8   4   3 1866.86 162.568   7
  -8  -4   2 5950.65 290.345   8
  -8   4   2 5605.69 281.489   7
   8  -4  -2 5896.50 620.199   4
  -8  -4   1 10356.7 386.919   8
  -8   4   1 9965.48 380.731   7
   8  -4  -1 10198.3 816.550   4
  -8  -4   0 4520.77 263.133   8
  -8   4   0 4416.52 257.370   7
   8  -4   0 4359.26 542.423   4
  -8  -4  -1 58722.7 948.227   8
  -8   4  -1 57054.1 930.891   7
  -8  -4  -2 117.285 82.9561   8
  -8   4  -2-33.1885 58.9597   7
  -8  -4  -3 2728.71 213.786   8
  -8   4  -3 2621.24 206.314   7
  -8   4  -3 2910.44 222.285   6
  -8  -4  -4 23120.0 607.327   8
  -8   4  -4 23366.0 618.539   7
  -8   4  -4 23406.0 622.671   6
  -8  -4  -5 9466.06 391.308   8
  -8   4  -5 9141.26 390.108   7
  -8   4  -5 9577.45 404.795   6
  -8  -4  -6 2406.13 200.316   8
  -8   4  -6 2185.68 198.246   7
  -8   4  -6 2175.29 200.744   6
  -8   4  -7 360.955 95.9696   6
  -8  -4  -7 575.722 101.816   8
  -8   4  -7 450.252 98.2068   7
  -8   4  -8 617.517 110.915   6
  -8  -4  -8 623.242 105.485   8
  -8   4  -8 706.648 118.337   7
  -8  -4  -9 1528.69 151.669   8
  -8   4  -9 1551.93 165.231   7
  -8   4  -9 1557.85 170.846   6
  -8   4 -10-17.7901 54.3339   6
  -8  -4 -10-84.8237 39.8589   8
  -8   4 -10-10.6118 45.0154   7
  -8   4 -11 1.72571 57.6998   6
  -8  -4 -11 13.8760 40.2744   8
  -8   4 -11-15.9688 43.1450   7
  -8   4 -12 961.058 135.066   6
  -8  -4 -12 955.459 111.394   8
  -8   4 -12 956.367 133.643   7
  -8  -4 -13 4066.26 212.571   8
  -8   4 -13 4586.10 267.042   7
  -8   4 -13 4485.06 274.820   6
  -8   4 -14 883.784 121.727   6
  -8  -4 -14 942.091 96.6199   8
  -8   4 -14 969.801 123.818   7
  -8  -4 -15 1221.83 98.5189   8
  -8   4 -15 1207.89 127.552   7
  -8   4 -15 1254.85 141.228   6
  -8   4 -16 79.7355 51.3399   6
  -8   4 -16 83.2777 40.4446   7
  -8   4 -17 356.009 70.8484   6
  -8   4 -17 396.160 67.2171   7
  -8   4 -18 55.7606 38.1820   6
  -8   4 -18-9.01086 22.9334   7
  -8   4 -19 43.1311 22.2454   7
  -8   4 -19-10.2667 30.4710   6
  -8   4 -20 37.3710 24.3233   6
  -8   5  21 2270.63 96.8904   9
  -8   5  21 2474.39 104.203  11
   8  -5 -20 2330.94 107.586  10
  -8   5  20 2471.75 117.760   9
  -8   5  20 2467.27 116.990  11
  -8   5  19-13.1808 28.6081  11
   8  -5 -19 35.1749 27.0991  10
  -8   5  19 28.6410 30.2196   9
   8  -5 -18 63.1476 29.6415  10
   8  -5 -17 48.7505 34.5478  10
   8  -5 -16-64.5049 32.0729  10
   8  -5 -15 132.844 45.8925  10
   8  -5 -14 427.811 70.5921  10
   8  -5 -13 262.881 63.8562  10
   8  -5 -12 238.328 60.1811  10
   8  -5 -11 1886.86 146.842  10
   8  -5 -10 2263.45 163.254  10
   8  -5  -9 14.0025 37.2886  10
   8  -5  -8 1781.40 147.633  10
   8  -5  -7 5819.57 264.902  10
   8  -5  -6 12421.3 386.145  10
   8  -5  -5 1717.44 145.899  10
  -8   5   5 1773.88 150.437   9
  -8  -5   5 1607.16 142.856   8
  -8   5   4 3014.31 189.924   9
  -8  -5   4 3002.06 195.031   8
  -8   5   4 2951.31 196.003   7
  -8   5   3 255.100 60.6923   9
  -8  -5   3 254.180 72.0141   8
  -8   5   3 185.088 61.9560   7
  -8   5   2 6522.00 268.582   9
  -8  -5   2 6384.98 301.133   8
  -8   5   2 6413.22 290.457   7
  -8   5   1 2919.00 176.525   9
  -8  -5   1 2941.09 211.234   8
  -8   5   1 2558.44 188.986   7
  -8  -5   0 4024.50 253.064   8
  -8   5   0 4141.91 240.807   7
  -8  -5  -1 288.928 87.7062   8
  -8   5  -1 243.542 74.3597   7
  -8   5  -2 23705.6 581.400   7
   8   5   3 1909.16 144.250   5
  -8   5  -3 1752.30 162.847   7
   8   5   4 3558.11 196.610   5
  -8   5  -4 3468.54 228.222   7
  -8   5  -5 285.674 72.0902   7
  -8   5  -5 126.852 58.1776   6
  -8   5  -6 3031.21 212.536   7
  -8   5  -6 2965.62 219.543   6
  -8  -5  -7 1454.25 153.418   8
  -8   5  -7 1376.24 146.744   7
  -8   5  -7 1489.70 160.524   6
  -8  -5  -8-2.54944 46.1880   8
  -8   5  -8-5.39569 49.6680   7
  -8   5  -8 51.0317 51.6785   6
  -8  -5  -9 535.107 94.7628   8
  -8   5  -9 414.174 82.7810   7
  -8   5  -9 513.743 99.7132   6
  -8  -5 -10 578.194 93.5749   8
  -8   5 -10 576.279 92.6533   7
  -8   5 -10 446.192 95.7388   6
  -8  -5 -11-0.46767 38.5325   8
  -8   5 -11-40.7562 57.7486   7
  -8   5 -11 12.0479 38.2337   6
  -8  -5 -12 200.792 56.9374   8
  -8   5 -12 69.0206 35.0968   7
  -8   5 -12 156.620 51.0642   6
  -8  -5 -13 510.001 74.9676   8
  -8   5 -13 386.343 68.9326   7
  -8   5 -13 440.625 85.5879   6
  -8  -5 -14 83.5253 34.0038   8
  -8   5 -14 42.7379 31.3588   7
  -8   5 -14 84.2671 41.7869   6
  -8  -5 -15 283.963 45.6066   8
  -8   5 -15 211.523 54.6434   6
  -8   5 -16 43.3551 35.6681   6
  -8   5 -17 34.3405 27.3375   6
   8   5  18 37.2907 17.7215   5
  -8   5 -18 75.6651 27.9538   6
  -8   6  19 976.691 69.2134  11
  -8   6  18-13.2796 23.2965  11
  -8   6  18-4.47654 18.7192   9
  -8   6  17 74.0815 31.3446  11
  -8   6  17 49.7033 27.2561   9
  -8   6  16 105.357 36.3377  11
  -8   6  16 65.1583 34.9930   9
  -8   6  15 1646.82 122.416   9
  -8   6  14 2919.27 169.046   9
  -8   6  13 92.6639 46.2266   9
  -8   6  12 788.604 98.2015   9
  -8   6  11 222.829 65.6368   9
  -8   6  10 4147.37 220.386   9
  -8   6   9 4777.64 240.878   9
  -8   6   8 94.7990 54.9273   9
  -8   6   7 2439.16 171.626   9
  -8   6   6 2832.26 183.610   9
  -8   6   5 1030.46 113.689   9
  -8   6   4 739.551 98.0564   9
  -8  -6   4 726.493 92.9712   8
  -8   6   3 1502.81 133.246   9
  -8  -6   3 1444.87 137.079   8
  -8   6   2 2461.06 165.091   9
  -8  -6   2 2317.80 175.559   8
  -8   6   1 2386.49 160.744   9
  -8  -6   1 2303.59 181.650   8
  -8   6   0 2.55303 34.8305   9
  -8  -6   0 0.82179 48.2725   8
  -8   6   0 58.5620 31.1714   7
  -8  -6  -1 649.091 107.364   8
  -8  -6  -2-20.9365 45.6767   8
   8   6   2 5.45650 31.8109   5
   8   6   3 213.539 50.1257   5
   8   6   4 4230.67 204.751   5
   8   6   5 1229.75 112.473   5
   8   6   6 2296.37 152.380   5
  -8  -6  -6 2779.00 202.905   8
   8   6   7 782.230 93.2677   5
  -8  -6  -7 1116.55 133.711   8
   8   6   8 3521.82 186.362   5
  -8  -6  -8 3672.76 221.028   8
  -8  -6  -9 497.134 86.5615   8
   8   6   9 337.350 61.0884   5
  -8  -6 -10 85.4655 51.6186   8
   8   6  10 84.5021 37.4036   5
  -8  -6 -11 1.75191 31.1614   8
   8   6  11 120.322 39.5376   5
   8   6  12 537.876 67.1071   5
  -8  -6 -12 557.570 74.2874   8
  -8  -6 -13-26.0294 27.0048   8
   8   6  13-20.3244 30.0905   5
  -8  -6 -14-10.7720 24.1576   8
   8   6  14 16.2495 22.5233   5
   8   6  15 42.2642 21.8460   5
   8   6  16 2.07574 17.3989   5
  -8   7  16 54.6553 21.0265   9
  -8   7  15 101.047 28.6116  11
  -8   7  15 135.183 32.4283   9
  -8   7  14 1205.56 90.7526   9
  -8   7  14 1202.86 86.0024  11
  -8   7  13 1065.10 91.6594   9
  -8   7  13 1040.62 84.9221  11
  -8   7  12-7.08992 24.9707  11
  -8   7  12-8.08020 26.1317   9
  -8   7  11 45.9080 25.2348  11
  -8   7  11 37.8969 31.9853   9
  -8   7  10 244.585 48.3010  11
  -8   7  10 233.376 56.0939   9
  -8   7   9 85.0015 34.0868  11
  -8   7   9 48.1020 37.2003   9
  -8   7   8 613.090 81.0270   9
  -8   7   8 632.487 71.4473  11
  -8   7   7 490.282 76.1183   9
  -8   7   6 493.061 76.3338   9
  -8   7   5 487.552 75.6498   9
  -8   7   4 498.281 75.8734   9
  -8   7   3 596.150 80.1930   9
  -8  -7   3 596.360 76.4118   8
  -8   7   2 292.877 59.7570   9
  -8  -7   2 339.965 66.4799   8
  -8   7   1 1582.02 122.020   9
  -8  -7   1 1371.40 124.483   8
  -8   7   0 95.4435 39.8924   9
  -8  -7   0 41.0268 36.2548   8
  -8   7  -1 400.664 60.1582   9
  -8  -7  -1 403.094 76.2622   8
   8   7   2 620.416 70.1228   5
  -8  -7  -2 729.789 98.0540   8
   8   7   3 49.7805 27.1783   5
  -8  -7  -3 219.575 63.2233   8
   8   7   4 166.956 43.2115   5
  -8  -7  -4 136.966 57.2170   8
   8   7   5 534.266 66.4974   5
  -8  -7  -5 466.480 78.8429   8
   8   7   6 555.081 67.7347   5
  -8  -7  -6 571.877 88.1599   8
   8   7   7 1416.12 103.721   5
  -8  -7  -7 1621.73 134.098   8
  -8  -7  -8 333.331 67.1194   8
   8   7   8 279.586 48.8346   5
  -8  -7  -9 26.2276 30.4695   8
   8   7   9 50.7042 30.0342   5
  -8  -7 -10 51.7213 33.1859   8
   8   7  10 65.8004 30.1428   5
  -8  -7 -11 273.277 48.6415   8
   8   7  11 214.173 38.5407   5
   8   7  12 886.024 66.1641   5
  -8  -7 -12 905.115 72.9838   8
   8   7  13 173.944 26.7931   5
  -8   8  11 55.9213 24.7587   9
  -8   8  10-33.1779 24.4940   9
  -8   8   9 102.606 30.7337   9
  -8   8   8 107.658 36.3365   9
  -8   8   7 41.7050 26.9107   9
  -8   8   6 233.139 45.0650   9
  -8   8   5 299.824 51.6230   9
  -8   8   4 800.724 77.2373   9
  -8   8   3 106.038 39.3839   9
  -8  -8   1 617.249 64.1165   8
  -8  -8   0 40.4238 22.9904   8
  -8  -8  -1 75.5874 36.3544   8
  -8  -8  -2-1.28616 26.9409   8
   8   8   3 186.144 32.8090   5
  -8  -8  -3 277.361 50.8810   8
   8   8   4 165.470 31.2105   5
  -8  -8  -4 200.431 42.9187   8
   8   8   5 417.659 43.8641   5
  -8  -8  -5 505.781 62.9304   8
   8   8   6 11.6680 16.2645   5
  -8  -8  -6 32.1269 27.1589   8
  -8  -8  -7 15.6131 20.6624   8
  -8  -8  -8 39.7580 26.1106   8
   9   0 -23 377.124 42.4261  10
   9   0 -22 10.5802 22.5822  10
   9   0 -21 2837.66 141.077  10
   9   0 -20 41.6339 28.2626  10
   9   0 -19 2337.49 145.285  10
   9   0 -18 1.29484 37.9385  10
   9   0 -17 8524.14 297.730  10
   9   0 -16-38.6361 41.9987  10
   9   0 -15 1244.79 120.987  10
   9   0 -14-58.0986 41.8551  10
   9   0 -13 151.408 52.7919  10
   9   0 -12-11.8477 35.2657  10
   9   0 -11 8037.19 309.171  10
   9   0 -10 21.7357 41.4530  10
   9   0  -9 18050.0 462.353  10
   9   0  -8-19.6004 35.9620  10
  -9   0   8 60.5301 51.4681   7
  -9   0   7 4726.24 244.700   7
  -9   0   6-29.0579 44.9643   7
  -9   0   5 9452.32 351.990   7
  -9   0   4-69.8110 50.9774   7
  -9   0   3 1583.74 147.590   7
  -9   0   2 4.59968 35.8162   7
  -9   0   1 20894.0 547.332   7
   9   0   0 88.0532 88.8148   4
  -9   0   0 1.43459 35.7792   7
  -9   0  -1 10452.4 398.514   7
   9   0   1 11688.9 779.650   4
   9   0   2-609.102 200.015   4
  -9   0  -2-19.8979 40.2951   7
   9   0   3 2312.76 348.809   4
  -9   0  -3 1990.37 183.213   7
   9   0   4-101.334 85.2772   4
  -9   0  -4-8.31136 42.5080   7
  -9   0  -4 2.44139 40.7139   6
   9   0   5 883.200 224.488   4
  -9   0  -5 883.536 129.694   7
  -9   0  -5 982.759 128.290   6
  -9   0  -6-56.9710 56.2306   7
  -9   0  -6 0.31476 36.9685   6
  -9   0  -7 7394.54 365.115   7
  -9   0  -7 7172.70 344.631   6
  -9   0  -8 56.8656 59.0661   7
  -9   0  -8 60.7852 48.6920   6
  -9   0  -9 5474.28 324.132   7
  -9   0  -9 6079.07 320.283   6
  -9   0 -10-66.3775 51.2774   7
  -9   0 -10 41.8401 64.3112   6
  -9   0 -11 2762.40 230.116   7
  -9   0 -11 2797.41 214.893   6
  -9   0 -12-26.0877 48.9599   6
  -9   0 -12-22.9622 45.8307   7
  -9   0 -13 2195.38 203.510   7
  -9   0 -13 1931.53 175.115   6
  -9   0 -14-2.50644 36.5783   6
  -9   0 -14 71.4954 77.1709   7
  -9   0 -15 18439.0 545.370   7
  -9   0 -15 17687.0 481.699   6
  -9   0 -16 73.6267 62.3897   7
  -9   0 -16 44.5939 44.8871   6
  -9   0 -17 2179.38 174.884   7
  -9   0 -17 2055.27 144.377   6
  -9   0 -18 50.2161 52.4455   7
  -9   0 -18 75.0640 33.8265   6
  -9   0 -19 4221.25 206.991   7
  -9   0 -20 2.97043 23.9765   7
  -9   0 -21 66.4712 26.5651   7
   9  -1 -23 104.678 28.6822  10
   9  -1 -22 2.87575 23.5508  10
   9  -1 -21 1424.14 103.429  10
   9   1 -20 3225.23 146.691  10
   9  -1 -20 3195.49 163.877  10
   9   1 -19 5800.56 209.968  10
   9  -1 -19 6006.04 233.546  10
   9   1 -18 1384.03 110.928  10
   9  -1 -18 1378.83 120.174  10
   9   1 -17 1918.78 133.878  10
   9  -1 -17 1848.39 142.408  10
   9   1 -16 28.2396 33.1976  10
   9  -1 -16 59.3798 40.3639  10
   9   1 -15 145.561 52.3993  10
   9  -1 -15 117.510 52.7015  10
   9   1 -14 4813.02 226.279  10
   9  -1 -14 4710.10 237.781  10
   9   1 -13 8707.96 304.160  10
   9  -1 -13 8223.36 317.401  10
   9   1 -12 285.639 65.1629  10
   9  -1 -12 329.257 74.0920  10
   9   1 -11 2713.01 172.650  10
   9  -1 -11 2610.13 181.671  10
   9   1 -10 4037.91 211.996  10
   9  -1 -10 3928.21 221.016  10
   9   1  -9 217.868 50.4575  10
   9  -1  -9 213.126 57.4566  10
   9   1  -8 282.091 56.2371  10
  -9   1   8 400.979 84.4424   7
  -9  -1   7 4251.32 217.188   7
  -9   1   7 4041.74 231.445   7
  -9  -1   6 144.122 52.1656   7
  -9   1   6 185.523 59.3934   7
  -9  -1   5 525.795 80.4789   7
  -9   1   5 502.896 85.5318   7
  -9  -1   4 1599.83 138.107   7
  -9   1   4 1638.11 152.811   7
  -9  -1   3 309.716 68.4892   7
  -9   1   3 413.539 83.0308   7
   9  -1  -2 169.358 113.475   4
  -9  -1   2 227.671 54.6492   7
  -9   1   2 262.954 74.8937   7
  -9  -1   1 33051.6 664.199   7
  -9   1   1 32779.5 704.932   7
   9  -1  -1 32747.0 1283.56   4
  -9  -1   0 6536.88 309.084   8
  -9  -1   0 6098.51 290.610   7
  -9   1   0 6359.36 314.588   7
   9  -1   0 6558.15 582.254   4
  -9  -1  -1 2731.52 203.820   8
  -9  -1  -1 2735.59 199.325   7
  -9   1  -1 2646.42 206.232   7
   9  -1   1 3402.31 437.771   4
   9  -1   2-31.2585 85.2308   4
  -9  -1  -2 67.7494 40.9105   8
  -9  -1  -2 158.767 59.4369   7
  -9   1  -2 262.280 81.4480   7
  -9  -1  -3 12407.0 432.929   8
  -9  -1  -3 12362.7 431.107   7
  -9   1  -3 12156.0 450.076   7
  -9   1  -3 12106.9 449.568   6
   9  -1   3 12852.3 876.031   4
   9   1   3 11931.2 746.223   4
   9  -1   4 166.026 109.074   4
   9   1   4 649.015 188.172   4
  -9  -1  -4 463.551 89.4351   8
  -9  -1  -4 434.683 87.6935   7
  -9   1  -4 332.583 82.0333   7
  -9   1  -4 384.779 92.7956   6
  -9  -1  -5 4027.37 250.153   8
  -9   1  -5 4302.51 276.701   7
  -9  -1  -5 4376.02 266.367   7
  -9   1  -5 4390.24 276.611   6
   9  -1   5 4982.18 577.308   4
   9   1   5 4788.33 495.019   4
  -9  -1  -6 967.371 123.407   8
  -9   1  -6 914.838 130.427   7
  -9  -1  -6 868.653 124.049   7
  -9   1  -6 914.056 131.606   6
  -9  -1  -7 125.760 56.1819   8
  -9   1  -7 135.016 66.7493   7
  -9  -1  -7 54.5886 48.6478   7
  -9  -1  -7 240.274 61.3848   6
  -9   1  -7 183.284 75.8591   6
  -9   1  -8 457.506 100.114   6
  -9   1  -8 519.095 107.679   7
  -9  -1  -8 521.430 108.368   7
  -9   1  -9 708.908 118.454   6
  -9   1  -9 830.958 137.704   7
  -9  -1  -9 780.623 119.406   7
  -9   1 -10 1612.44 182.444   7
  -9  -1 -10 1887.46 183.246   7
  -9   1 -10 1634.44 175.569   6
  -9   1 -11 87.6953 52.1692   6
  -9   1 -11 111.534 67.0664   7
  -9  -1 -11 110.751 65.1831   7
  -9   1 -12 4717.92 300.050   7
  -9  -1 -12 4561.52 285.605   7
  -9   1 -12 4491.04 283.534   6
  -9   1 -13 2109.32 198.198   7
  -9  -1 -13 1813.47 180.671   7
  -9   1 -13 1859.63 181.429   6
  -9   1 -14 70.9089 48.9208   6
  -9   1 -14 139.982 77.3139   7
  -9  -1 -14 119.273 64.4806   7
  -9   1 -15 101.771 50.5997   6
  -9   1 -15 176.403 81.8198   7
  -9  -1 -15 101.331 58.3028   7
  -9   1 -16 1628.08 161.231   7
  -9  -1 -16 1419.42 143.261   7
  -9   1 -16 1369.32 139.263   6
  -9   1 -17 2453.62 183.300   7
  -9  -1 -17 2287.72 168.922   7
  -9   1 -17 2181.50 162.510   6
  -9   1 -18 63.4959 42.6770   7
  -9  -1 -18 63.8330 42.0519   7
  -9   1 -18 103.984 41.0875   6
  -9   1 -19 409.534 69.2792   7
  -9  -1 -19 390.685 64.7485   7
  -9   1 -19 456.401 64.8166   6
  -9   1 -20 889.836 86.2071   7
  -9  -1 -20 776.153 76.9056   7
  -9   1 -21-10.0841 19.8197   7
   9  -2 -23 27.4944 22.4588  10
   9  -2 -22 1338.33 90.8785  10
   9  -2 -21 927.556 83.6562  10
   9  -2 -20 684.706 77.1703  10
   9  -2 -19 719.239 84.0460  10
   9  -2 -18 425.234 73.5681  10
   9  -2 -17 113.078 48.4847  10
   9  -2 -16 247.390 60.5773  10
   9  -2 -15 4236.97 221.802  10
   9  -2 -14 1690.00 145.401  10
   9  -2 -13 6743.76 288.683  10
   9  -2 -12 221.063 66.0676  10
   9  -2 -11 9.47056 44.3105  10
   9  -2 -10 1632.11 150.419  10
   9  -2  -9 32467.6 641.344  10
  -9   2   8 2787.25 199.618   7
  -9   2   7 6527.29 299.106   7
  -9   2   6 85.0973 51.5508   7
  -9   2   5 3911.05 236.032   7
   9  -2  -5 4637.03 508.368   4
  -9  -2   4 6168.13 285.187   8
  -9   2   4 5986.71 296.420   7
   9  -2  -4 6167.21 594.117   4
  -9  -2   3 105.451 50.4479   8
  -9   2   3 103.230 57.7359   7
  -9  -2   2 5037.87 265.828   8
  -9   2   2 4963.62 275.526   7
   9  -2  -2 5096.51 529.579   4
  -9  -2   1 11266.3 403.429   8
  -9   2   1 11227.2 420.498   7
   9  -2  -1 11923.0 817.975   4
  -9  -2   0 12170.2 424.723   8
  -9   2   0 11585.4 427.418   7
   9  -2   0 11762.5 815.870   4
  -9  -2  -1 842.593 119.084   8
  -9   2  -1 907.757 127.580   7
  -9  -2  -2 34309.3 722.921   8
  -9   2  -2 34756.7 758.431   7
   9  -2   2 35325.3 1417.80   4
   9  -2   3 830.038 240.129   4
  -9  -2  -3 636.755 104.763   8
  -9   2  -3 933.979 135.137   7
  -9   2  -3 908.163 133.529   6
  -9  -2  -4 220.449 64.9590   8
  -9   2  -4 98.9321 59.3056   7
  -9   2  -4 176.548 75.2892   6
  -9  -2  -5 405.653 87.3059   8
  -9   2  -5 415.976 96.4797   7
  -9   2  -5 624.985 111.971   6
  -9  -2  -6 4702.40 269.217   8
  -9   2  -6 4753.23 298.178   7
  -9   2  -6 5120.48 304.988   6
  -9  -2  -7 253.242 73.6174   8
  -9   2  -7 162.068 81.9088   7
  -9  -2  -7 234.582 70.7382   7
  -9   2  -7 293.468 88.0404   6
  -9  -2  -8 4353.87 250.833   8
  -9   2  -8 4184.80 281.883   7
  -9  -2  -8 4295.83 257.728   7
  -9   2  -8 4604.16 295.904   6
  -9   2  -9 412.668 105.005   6
  -9  -2  -9 517.832 92.6289   8
  -9   2  -9 469.901 107.021   7
  -9  -2  -9 585.848 102.949   7
  -9  -2 -10 3102.88 205.283   8
  -9   2 -10 3288.87 249.529   7
  -9  -2 -10 3483.68 236.397   7
  -9   2 -10 3383.58 252.803   6
  -9   2 -11 810.187 130.113   6
  -9  -2 -11 888.615 106.949   8
  -9  -2 -11 909.484 123.607   7
  -9   2 -11 995.687 143.239   7
  -9   2 -12 133.159 61.2118   6
  -9   2 -12 66.3716 55.9106   7
  -9  -2 -12 126.845 63.6384   7
  -9   2 -13 59.6110 58.2809   6
  -9   2 -13 91.2090 63.9863   7
  -9  -2 -13 97.0465 59.9790   7
  -9   2 -14 8253.58 369.012   7
  -9  -2 -14 7699.82 324.932   7
  -9   2 -14 7995.94 358.995   6
  -9   2 -15 3198.56 222.515   7
  -9  -2 -15 2885.39 193.189   7
  -9   2 -15 2912.59 209.535   6
  -9   2 -16 2173.89 174.915   7
  -9  -2 -16 2415.94 167.000   7
  -9   2 -16 2366.58 178.408   6
  -9   2 -17 92.4356 48.3510   6
  -9   2 -17 70.4839 47.7775   7
  -9  -2 -17-17.7165 31.2616   7
  -9   2 -18 37.3613 33.3437   7
  -9  -2 -18 4.42709 29.0172   7
  -9   2 -18 37.4883 33.9366   6
  -9   2 -19 129.210 42.9542   7
  -9  -2 -19 128.007 33.9791   7
  -9   2 -19 96.1576 34.2604   6
  -9   2 -20-59.9688 26.5694   7
  -9   2 -20 16.3824 16.2482   6
   9  -3 -22 1009.31 72.3146  10
   9  -3 -21 1950.79 109.969  10
  -9   3  21 1922.63 97.3481  11
   9  -3 -20 1505.34 104.672  10
   9  -3 -19 213.721 50.8831  10
   9  -3 -18 249.204 54.9041  10
   9  -3 -17 1415.56 120.655  10
   9  -3 -16 257.105 57.0303  10
   9  -3 -15 707.103 90.3029  10
   9  -3 -14 2502.02 171.730  10
   9  -3 -13 59.2112 40.9167  10
   9  -3 -12 247.745 68.7739  10
   9  -3 -11 1359.33 136.047  10
   9  -3 -10 2436.95 178.839  10
   9  -3  -9 622.006 98.3599  10
   9  -3  -8 1950.01 162.263  10
  -9   3   7 420.468 82.6189   7
  -9  -3   6-44.3614 51.7050   8
  -9   3   6 44.9446 47.6687   7
  -9  -3   5 762.070 103.239   8
  -9   3   5 700.625 109.011   7
  -9  -3   4 5627.87 271.576   8
  -9   3   4 5748.81 292.090   7
  -9  -3   3 112.075 59.9743   8
  -9   3   3 108.611 57.8393   7
  -9  -3   2 11991.2 410.854   8
  -9   3   2 11855.7 424.954   7
  -9  -3   1 19636.9 538.386   8
  -9   3   1 20423.2 564.149   7
  -9  -3   0 5533.58 292.948   8
  -9   3   0 5429.53 296.552   7
  -9  -3  -1 28.8708 50.1722   8
  -9   3  -1-22.0692 71.5135   7
  -9  -3  -2 3802.71 248.021   8
  -9   3  -2 3687.51 252.094   7
  -9  -3  -3 368.808 93.1962   8
  -9   3  -3 271.976 83.7152   7
  -9  -3  -4 6.65805 52.2250   8
  -9   3  -4 64.0652 62.7178   7
  -9   3  -4 59.6123 48.2206   6
  -9  -3  -5 133.370 62.8650   8
  -9   3  -5 238.564 84.2083   7
  -9   3  -5 294.050 86.0443   6
  -9  -3  -6 654.290 107.536   8
  -9   3  -6 733.522 122.618   7
  -9   3  -6 833.127 132.892   6
  -9  -3  -7 1402.56 147.186   8
  -9   3  -7 1293.01 157.771   7
  -9   3  -7 1450.35 165.028   6
  -9  -3  -8 28.2141 49.4992   8
  -9   3  -8 100.103 62.8115   7
  -9   3  -8 15.1321 55.1149   6
  -9  -3  -9 684.829 103.508   8
  -9   3  -9 604.057 113.644   7
  -9   3  -9 757.067 128.873   6
  -9   3 -10 6.57889 53.8836   6
  -9  -3 -10-5.02918 42.2201   8
  -9   3 -10 0.68339 56.0541   7
  -9   3 -11 847.259 129.111   6
  -9  -3 -11 907.706 111.736   8
  -9   3 -11 964.462 137.785   7
  -9  -3 -12 3603.19 200.163   8
  -9   3 -12 3497.66 240.945   7
  -9   3 -12 3731.60 252.804   6
  -9   3 -13 1547.66 158.785   7
  -9   3 -13 1518.47 162.157   6
  -9   3 -14 1144.56 133.151   7
  -9   3 -14 1093.52 132.530   6
  -9   3 -15 297.867 72.4231   6
  -9   3 -15 281.145 73.0793   7
  -9   3 -16 71.7043 42.4695   7
  -9   3 -16 121.159 51.7729   6
  -9   3 -17 9.67415 29.8544   7
  -9   3 -17 68.4864 40.3364   6
  -9   3 -18 298.923 54.6429   7
  -9   3 -18 289.802 56.9533   6
  -9   3 -19 33.5204 21.7674   7
  -9   3 -19 50.2490 27.7611   6
   9  -4 -21-18.5880 19.2102  10
  -9   4  20 143.510 30.9993  11
   9  -4 -20 259.195 42.3515  10
   9  -4 -19 30.1556 29.1284  10
   9  -4 -18 36.8103 30.8042  10
   9  -4 -17 199.317 49.2552  10
   9  -4 -16 285.142 53.9887  10
   9  -4 -15 304.170 57.6568  10
   9  -4 -14 1432.96 125.260  10
   9  -4 -13 672.935 91.4560  10
   9  -4 -12 147.604 50.1736  10
   9  -4 -11 1515.63 137.444  10
   9  -4 -10 2222.16 166.081  10
   9  -4  -9 6759.46 290.074  10
   9  -4  -8 24.6000 45.6043  10
   9  -4  -7 10.0107 43.6910  10
   9  -4  -6 332.365 79.6608  10
  -9  -4   6 223.372 58.2433   8
  -9   4   6 276.513 70.1258   7
  -9  -4   5 2600.40 178.932   8
  -9   4   5 2661.02 192.601   7
  -9  -4   4 8589.31 333.366   8
  -9   4   4 8894.38 349.489   7
  -9  -4   3 19223.9 511.057   8
  -9   4   3 18927.9 516.837   7
  -9  -4   2 4272.20 248.625   8
  -9   4   2 4155.75 251.070   7
  -9  -4   1 3772.08 238.523   8
  -9   4   1 3789.81 238.726   7
  -9  -4   0 1141.90 137.730   8
  -9   4   0 1126.06 131.468   7
  -9  -4  -1 148.664 67.6465   8
  -9   4  -1-87.6722 67.7634   7
  -9  -4  -2 13531.3 460.848   8
  -9   4  -2 13135.6 453.263   7
  -9  -4  -3 5130.13 286.650   8
  -9   4  -3 4851.12 280.430   7
  -9  -4  -4 6545.47 321.367   8
  -9   4  -4 6200.52 317.508   7
  -9  -4  -5 1103.68 136.902   8
  -9   4  -5 924.766 121.413   7
  -9   4  -5 1053.93 137.122   6
  -9  -4  -6 65.1782 60.9585   8
  -9   4  -6-34.0878 68.6350   7
  -9   4  -6 66.4726 52.1043   6
  -9  -4  -7 416.375 90.9707   8
  -9   4  -7 421.477 86.2696   7
  -9   4  -7 484.609 100.899   6
  -9  -4  -8 1889.40 166.176   8
  -9   4  -8 1964.45 181.197   7
  -9   4  -8 2025.36 190.908   6
  -9  -4  -9 1725.18 153.220   8
  -9   4  -9 1607.31 164.561   7
  -9   4  -9 1725.86 173.935   6
  -9  -4 -10 542.813 82.0625   8
  -9   4 -10 590.459 102.768   7
  -9   4 -10 532.721 98.1191   6
  -9  -4 -11-30.7304 37.1271   8
  -9   4 -11 74.3689 48.8394   7
  -9   4 -11 5.38061 49.7714   6
  -9  -4 -12 1257.65 116.194   8
  -9   4 -12 1456.88 143.645   7
  -9   4 -12 1585.79 155.779   6
  -9  -4 -13 23.4139 29.3310   8
  -9   4 -13-4.56842 38.4129   7
  -9   4 -13 26.9872 43.6433   6
  -9   4 -14 1204.53 119.109   7
  -9   4 -14 1157.82 123.024   6
  -9   4 -15 129.719 45.9700   7
  -9   4 -15 109.084 49.3718   6
  -9   4 -16 4.16288 32.7200   7
  -9   4 -16 117.153 44.4514   6
  -9   4 -17 3.44775 25.1255   7
  -9   4 -17 30.1360 26.2656   6
  -9   4 -18 238.372 42.3971   6
  -9   5  19 129.374 27.6815  11
  -9   5  19 149.741 29.0426   9
  -9   5  18 25.3080 22.6381  11
   9  -5 -18 69.5316 26.4610  10
  -9   5  18 59.7778 26.4864   9
   9  -5 -17 15.9962 24.1675  10
  -9   5  17-1.50505 28.3591   9
   9  -5 -16 18.4912 25.5626  10
   9  -5 -15 345.112 56.8086  10
   9  -5 -14 249.697 53.7167  10
   9  -5 -13 589.599 77.7442  10
   9  -5 -12 84.3384 42.7512  10
   9  -5 -11 161.627 48.1068  10
   9  -5 -10 141.247 45.4774  10
   9  -5  -9 100.130 46.2454  10
   9  -5  -8 372.188 68.7976  10
   9  -5  -7 192.379 55.0893  10
  -9   5   7 161.058 54.4419   9
   9  -5  -6 963.455 108.456  10
  -9   5   6 977.338 110.803   9
   9  -5  -5 1870.10 152.553  10
  -9   5   5 1929.26 147.408   9
  -9  -5   5 1700.32 136.944   8
   9  -5  -4 1783.04 145.524  10
  -9   5   4 1791.74 139.510   9
  -9  -5   4 1874.47 150.900   8
  -9   5   3 8366.68 288.827   9
  -9  -5   3 8021.33 317.852   8
  -9   5   3 8075.71 319.262   7
  -9  -5   2 2418.98 184.428   8
  -9   5   2 2106.04 171.724   7
  -9  -5   1 19792.6 526.966   8
  -9   5   1 20326.6 509.651   7
  -9  -5   0 2442.75 194.889   8
  -9   5   0 2366.70 179.664   7
  -9  -5  -1 3175.38 219.126   8
  -9   5  -1 3218.91 207.809   7
  -9  -5  -2-8.03097 50.3126   8
  -9   5  -2 25.9031 42.1731   7
  -9  -5  -3 8324.70 354.228   8
  -9   5  -3 8440.00 339.186   7
  -9  -5  -4 5061.87 276.103   8
  -9   5  -4 4820.17 255.676   7
  -9  -5  -5 47.9534 53.2221   8
  -9   5  -5 4.74975 44.4110   7
  -9  -5  -6 138.204 60.2207   8
  -9   5  -6 219.619 62.7393   7
   9   5   7 1214.81 106.509   5
  -9  -5  -7 1400.75 141.957   8
  -9   5  -7 1386.66 137.548   7
   9   5   8 2228.29 141.288   5
  -9  -5  -8 2284.75 176.371   8
  -9   5  -8 2378.40 174.535   7
  -9  -5  -9 234.043 63.1810   8
   9   5   9 104.162 36.9834   5
  -9   5  -9 202.875 58.6086   7
   9   5  10 1372.45 107.980   5
  -9  -5 -10 1382.37 125.830   8
  -9   5 -10 1672.38 138.906   7
  -9  -5 -11 13.2021 29.8370   8
  -9   5 -11-60.1210 35.1344   7
  -9   5 -11 5.02464 38.8382   6
   9   5  12 2538.12 136.240   5
  -9  -5 -12 2697.80 152.560   8
  -9   5 -12 2653.41 153.881   7
  -9   5 -12 2680.28 175.729   6
  -9  -5 -13 403.084 58.1863   8
   9   5  13 358.650 53.4807   5
  -9   5 -13 503.343 64.6567   7
   9   5  14-35.4712 25.2865   5
   9   5  15 29.6204 20.2771   5
  -9   6  17 129.500 27.3394  11
  -9   6  17 118.511 27.3225   9
  -9   6  16 819.216 69.4800   9
  -9   6  16 986.061 72.9378  11
  -9   6  15 387.537 52.8480  11
  -9   6  15 344.548 50.1117   9
  -9   6  14 193.197 42.6660   9
  -9   6  13 80.1485 39.2184   9
  -9   6  12 1675.32 123.401   9
  -9   6  11 726.222 86.5587   9
   9  -6 -10 147.314 39.0240  10
  -9   6  10 152.223 46.0958   9
   9  -6  -9 1726.40 114.905  10
  -9   6   9 1793.80 134.434   9
   9  -6  -8 575.210 72.0824  10
  -9   6   8 636.497 82.0956   9
   9  -6  -7 1934.12 126.422  10
  -9   6   7 2012.69 143.112   9
  -9   6   6 55.9503 38.6331   9
  -9   6   5 1523.91 123.595   9
  -9   6   4 3408.50 180.771   9
  -9  -6   4 3065.65 172.467   8
  -9   6   3 862.626 92.8226   9
  -9  -6   3 701.682 87.9128   8
  -9   6   2 1822.76 126.941   9
  -9  -6   2 1697.79 138.278   8
  -9  -6   1 454.302 79.6970   8
  -9  -6   0 247.632 62.3443   8
  -9  -6  -1 1271.56 131.209   8
  -9   6  -1 1388.43 116.624   7
  -9  -6  -2 3532.46 213.481   8
  -9   6  -2 3923.68 192.411   7
  -9  -6  -3 545.065 90.8349   8
  -9   6  -3 667.664 83.5499   7
  -9  -6  -4 7.73542 39.4601   8
  -9  -6  -5 353.952 76.9082   8
  -9  -6  -6 3660.73 209.965   8
   9   6   7 2298.46 126.520   5
  -9  -6  -7 2458.44 167.732   8
  -9  -6  -8 181.428 58.6545   8
   9   6   8 116.185 34.8210   5
  -9  -6  -9 46.7030 40.0101   8
   9   6   9 39.1639 24.3965   5
   9   6  10 729.068 67.7734   5
  -9  -6 -10 708.413 79.9841   8
   9   6  11 720.801 64.0191   5
  -9  -6 -11 795.694 79.0069   8
  -9  -6 -12 379.442 51.2750   8
   9   6  12 279.105 40.0256   5
  -9   7  13 404.050 46.9379   9
  -9   7  12 246.958 42.7384   9
  -9   7  11 326.120 39.3307  11
  -9   7  11 401.747 53.4952   9
  -9   7  10 109.021 30.2392  11
  -9   7  10 193.140 43.0562   9
  -9   7   9 135.078 38.4315   9
  -9   7   8 51.1749 31.5815   9
  -9   7   7 551.073 67.5614   9
  -9   7   6 79.4223 32.1634   9
  -9   7   5 27.8764 23.2039   9
  -9   7   4-14.6343 24.3113   9
  -9   7   3 374.258 55.0622   9
  -9   7   2 185.555 39.4207   9
  -9  -7   2 233.240 45.5745   8
  -9  -7   1 390.963 59.8861   8
  -9  -7   0 64.0396 36.2676   8
  -9  -7  -1 989.869 97.9082   8
  -9  -7  -2 88.6394 37.8068   8
  -9  -7  -3 100.831 43.1052   8
  -9  -7  -4 262.245 55.4557   8
  -9  -7  -5-5.36353 29.6031   8
  -9  -7  -6 117.983 40.5725   8
  -9  -7  -7 1386.28 104.540   8
  -9  -7  -8-9.39567 23.9960   8
  -9  -7  -9 760.826 69.3262   8
  -9  -7 -10 1042.92 73.8942   8
  10   0 -21 44.5805 21.3485  10
  10   0 -20 150.809 31.7558  10
  10   0 -19-28.5574 23.9461  10
  10   0 -18 720.084 75.1854  10
  10   0 -17-52.3432 38.9904  10
  10   0 -16 152.807 41.3841  10
  10   0 -15-46.5362 54.9196  10
  10   0 -14 3193.79 180.971  10
  10   0 -13 27.7154 39.4501  10
  10   0 -12 4674.54 228.080  10
  10   0 -11 3.06283 38.5536  10
  10   0 -10 196.940 54.2075  10
  10   0  -9-20.1827 36.9293  10
  10   0  -8 438.051 77.5894  10
  10   0  -7-16.9162 47.5391  10
 -10   0   7 14.4720 40.7393   7
 -10   0   6 9796.46 353.076   7
 -10   0   5 31.4518 43.4821   7
 -10   0   4 760.864 106.288   7
 -10   0   3-60.5931 43.5737   7
 -10   0   2 21626.5 556.443   7
 -10   0   1-84.0239 51.7904   7
 -10   0   0 11.8298 52.2498   7
 -10   0  -1-10.3645 51.6917   7
 -10   0  -2 9710.27 395.880   7
 -10   0  -3-11.7628 42.4571   7
 -10   0  -4 107.948 67.0736   7
 -10   0  -5 27.7039 51.3789   7
 -10   0  -6 1734.33 175.392   7
 -10   0  -7-50.1161 50.7642   7
 -10   0  -8 1032.35 138.448   7
 -10   0  -9-20.1229 49.6209   7
 -10   0 -10 4958.85 292.263   7
 -10   0 -11-48.2133 44.7604   7
 -10   0 -11 31.6403 37.3107   6
 -10   0 -12 22.8140 44.5430   7
 -10   0 -12 86.6582 45.4858   6
 -10   0 -13-20.5448 45.5204   7
 -10   0 -14 62.3288 46.3190   7
 -10   0 -15 10.6846 40.2009   7
 -10   0 -16 66.8918 38.6138   7
 -10   0 -17-46.9342 35.0863   7
 -10   0 -18 361.774 55.3826   7
  10  -1 -21 358.135 45.1192  10
  10  -1 -20 61.8940 26.3198  10
  10  -1 -19 146.986 36.8016  10
  10  -1 -18 923.799 87.4545  10
  10   1 -17 50.9471 29.6043  10
  10  -1 -17 7.11821 30.5084  10
  10   1 -16 9.94414 28.8290  10
  10  -1 -16-6.76634 38.7240  10
  10   1 -15 608.167 73.3256  10
  10  -1 -15 517.896 75.4392  10
  10   1 -14 1291.62 110.815  10
  10  -1 -14 1229.49 115.119  10
  10   1 -13 314.968 62.0369  10
  10  -1 -13 377.401 74.3485  10
  10   1 -12 8355.36 286.665  10
  10  -1 -12 8393.86 309.217  10
  10   1 -11 4247.37 208.367  10
  10  -1 -11 4235.38 224.268  10
  10   1 -10 1391.42 123.965  10
  10  -1 -10 1161.92 121.847  10
  10   1  -9 217.343 59.0070  10
  10  -1  -9 199.730 66.2726  10
  10   1  -8 8075.48 296.382  10
  10  -1  -8 7571.52 305.018  10
  10   1  -7 1684.42 139.167  10
 -10   1   7 1825.40 156.990   7
  10   1  -6 971.738 105.160  10
 -10  -1   6 1156.81 115.016   7
 -10   1   6 1005.90 124.088   7
 -10  -1   5 3503.22 202.305   7
 -10   1   5 3421.07 219.734   7
 -10  -1   4 233.930 68.0144   7
 -10   1   4 109.129 52.0088   7
 -10  -1   3 1242.87 126.796   7
 -10   1   3 1270.58 136.408   7
 -10  -1   2 2350.85 172.668   7
 -10   1   2 2148.00 183.196   7
 -10  -1   1 531.943 91.2411   7
 -10   1   1 566.432 103.207   7
 -10  -1   0 20240.5 522.763   7
 -10   1   0 19593.7 560.810   7
 -10  -1  -1 117.920 55.4624   7
 -10   1  -1 179.899 71.9156   7
 -10  -1  -2 519.114 85.8817   7
 -10   1  -2 679.732 109.288   7
 -10  -1  -3 700.520 106.248   7
 -10   1  -3 598.159 107.184   7
 -10  -1  -4 197.246 57.1154   7
 -10   1  -4 260.752 83.0402   7
 -10  -1  -5 1124.74 135.439   7
 -10   1  -5 1014.90 139.987   7
 -10  -1  -6-28.6483 39.5174   7
 -10   1  -6-63.8460 50.2765   7
 -10  -1  -7 225.340 65.9984   7
 -10   1  -7 208.353 77.6354   7
 -10   1  -7 143.894 63.8674   6
 -10  -1  -8 2095.22 184.596   7
 -10   1  -8 2172.79 199.702   7
 -10   1  -8 1891.78 185.865   6
 -10  -1  -9 117.862 52.7420   7
 -10   1  -9 187.980 73.9791   7
 -10   1  -9 81.8783 49.5579   6
 -10   1 -10 1217.23 149.393   7
 -10  -1 -10 1276.61 146.202   7
 -10   1 -10 1232.42 143.425   6
 -10   1 -11 68.2467 48.7463   7
 -10  -1 -11 114.278 51.8481   7
 -10   1 -11 99.9363 52.1298   6
 -10   1 -12-56.1999 60.7594   7
 -10  -1 -12-34.4136 53.2308   7
 -10   1 -12 38.2352 44.5284   6
 -10   1 -13 276.228 76.1620   7
 -10  -1 -13 263.016 65.1950   7
 -10   1 -13 267.543 66.7323   6
 -10   1 -14 367.067 79.0659   7
 -10  -1 -14 188.351 59.9154   7
 -10   1 -14 288.735 67.1830   6
 -10   1 -15 1834.67 152.772   7
 -10  -1 -15 1758.87 140.044   7
 -10   1 -15 1837.17 141.633   6
 -10  -1 -16 2.37335 27.3683   7
 -10   1 -16 0.20747 38.6887   7
 -10  -1 -17 651.726 73.3044   7
 -10   1 -17 792.975 87.6964   7
 -10  -1 -18 604.289 60.7196   7
 -10   1 -18 646.442 70.5868   7
  10  -2 -21 1644.17 88.8023  10
  10  -2 -20 278.870 44.2106  10
  10  -2 -19 600.511 67.3728  10
  10  -2 -18 275.353 51.4968  10
  10  -2 -17 20.0601 31.1447  10
  10  -2 -16 2430.71 151.596  10
  10  -2 -15 1555.06 126.878  10
  10  -2 -14 168.985 49.4491  10
  10  -2 -13-43.7474 45.7584  10
  10  -2 -12 234.025 65.4906  10
  10  -2 -11 2.96130 42.2581  10
  10  -2 -10 79.4555 48.3389  10
  10  -2  -9 294.475 68.2326  10
  10  -2  -8 10345.5 359.349  10
 -10   2   7 7491.23 320.855   7
 -10   2   6 331.146 73.9125   7
 -10   2   5 457.499 91.2707   7
 -10   2   4 13809.7 447.552   7
 -10   2   3 350.603 84.0458   7
 -10   2   2 23144.9 594.934   7
 -10   2   1 1911.00 180.704   7
 -10   2   0 1219.57 141.965   7
 -10  -2  -1 5447.99 292.222   8
 -10   2  -1 5059.22 291.433   7
 -10  -2  -2 12225.8 438.264   8
 -10   2  -2 12868.0 464.833   7
 -10  -2  -3 3934.99 248.507   8
 -10   2  -3 3594.03 250.234   7
 -10  -2  -4-8.32199 42.4649   8
 -10   2  -4-67.6465 72.7066   7
 -10  -2  -5 1001.19 127.967   8
 -10   2  -5 1037.64 141.586   7
 -10  -2  -6 4663.68 264.523   8
 -10   2  -6 4444.78 282.706   7
 -10   2  -7 359.319 95.0356   7
 -10   2  -7 432.992 98.0609   6
 -10   2  -8 1722.80 181.495   7
 -10   2  -8 1758.86 179.741   6
 -10   2  -9 182.296 72.6835   7
 -10   2  -9 122.622 68.7419   6
 -10  -2 -10 5515.86 260.390   7
 -10   2 -10 5778.69 313.758   7
 -10   2 -10 5756.60 306.918   6
 -10  -2 -11 489.546 83.1003   7
 -10   2 -11 554.891 102.032   7
 -10   2 -11 561.838 103.308   6
 -10  -2 -12 440.828 73.0183   7
 -10   2 -12 483.429 91.9486   7
 -10   2 -12 289.712 73.9892   6
 -10  -2 -13-9.05532 36.5553   7
 -10   2 -13 44.9838 43.2313   7
 -10   2 -13 35.5194 43.0375   6
 -10  -2 -14 1382.61 113.015   7
 -10   2 -14 1400.23 136.965   7
 -10   2 -14 1393.94 131.336   6
 -10   2 -15 66.9598 40.7763   7
 -10   2 -15 83.4202 52.2590   6
 -10   2 -16-7.08379 32.6218   7
 -10   2 -16 67.6940 34.1849   6
 -10   2 -17-36.1319 31.0231   7
 -10   2 -18 28.7839 20.9311   7
  10  -3 -20 6.87703 18.9165  10
  10  -3 -19 159.664 36.9780  10
  10  -3 -18 2697.76 135.456  10
  10  -3 -17 22.0926 32.5200  10
  10  -3 -16 1305.67 106.657  10
  10  -3 -15 1935.49 136.107  10
  10  -3 -14 1408.33 119.769  10
  10  -3 -13 322.646 68.6556  10
  10  -3 -12 4073.27 213.014  10
  10  -3 -11 761.600 102.356  10
  10  -3 -10 238.266 62.8881  10
  10  -3  -9 8962.54 328.141  10
  10  -3  -8 1188.56 129.425  10
  10  -3  -7 2274.00 173.123  10
 -10   3   6 77.4258 45.9891   7
 -10   3   5 582.573 98.2582   7
 -10   3   4 27.7479 48.2624   7
 -10   3   3 638.668 104.599   7
 -10  -3   2 28.1787 45.7018   8
 -10   3   2 93.3589 66.6805   7
 -10  -3   1 15772.1 475.786   8
 -10   3   1 16389.9 496.982   7
 -10  -3   0 656.731 109.958   8
 -10   3   0 861.110 125.802   7
 -10  -3  -1 7988.29 349.308   8
 -10   3  -1 7621.05 349.560   7
 -10  -3  -2 3.53040 46.4361   8
 -10   3  -2-39.7945 57.6514   7
 -10  -3  -3 3633.51 239.906   8
 -10   3  -3 3870.65 252.725   7
 -10  -3  -4 2546.49 199.888   8
 -10   3  -4 2510.20 210.011   7
 -10  -3  -5 78.3831 49.7425   8
 -10   3  -5 44.2422 54.6926   7
 -10  -3  -6 10.9676 45.3031   8
 -10   3  -6-43.3987 63.2362   7
 -10  -3  -7 1008.44 124.339   8
 -10   3  -7 1014.35 135.430   7
 -10  -3  -8 4482.68 241.611   8
 -10   3  -8 4627.26 275.450   7
 -10   3  -8 5132.91 293.137   6
 -10  -3  -9 163.238 54.0606   8
 -10   3  -9 173.048 67.6263   7
 -10   3  -9 249.234 77.6676   6
 -10   3 -10 94.9949 50.5974   7
 -10   3 -10 111.014 64.5835   6
 -10   3 -11 816.703 114.747   7
 -10   3 -11 903.193 120.677   6
 -10   3 -12 514.140 93.8950   7
 -10   3 -12 449.888 85.4666   6
 -10   3 -13 3460.15 201.589   7
 -10   3 -13 3813.50 216.504   6
 -10   3 -14 412.429 72.8910   7
 -10   3 -14 468.215 76.2589   6
 -10   3 -15 246.878 55.3938   7
 -10   3 -16 319.824 52.8594   7
 -10   3 -17 274.582 40.1325   7
  10  -4 -19 596.624 51.5084  10
 -10   4  19 647.652 55.8763   9
  10  -4 -18 22.5607 23.7283  10
  10  -4 -17-8.53005 23.9397  10
  10  -4 -16-0.67042 28.3142  10
  10  -4 -15 331.369 57.3769  10
  10  -4 -14 231.462 55.5013  10
  10  -4 -13 391.376 65.0903  10
  10  -4 -12 241.769 53.6070  10
  10  -4 -11 17.4450 34.1298  10
  10  -4 -10 1572.12 131.780  10
  10  -4  -9 9.30159 42.5193  10
  10  -4  -8 5.00640 38.3335  10
  10  -4  -7 1672.85 140.893  10
  10  -4  -6-5.92935 45.4801  10
  10  -4  -5-15.0378 44.1562  10
 -10   4   5 61.2767 46.9867   7
 -10   4   4 290.784 71.1954   7
 -10  -4   3 2329.40 172.631   8
 -10   4   3 2326.40 177.123   7
 -10  -4   2 182.618 60.5231   8
 -10   4   2 222.327 69.8994   7
 -10  -4   1-25.9344 54.8356   8
 -10   4   1 52.0836 48.4160   7
 -10  -4   0 484.380 91.0994   8
 -10   4   0 642.542 104.193   7
 -10  -4  -1 11675.9 408.200   8
 -10   4  -1 12223.7 418.075   7
 -10  -4  -2 177.304 60.0942   8
 -10   4  -2 250.976 74.1460   7
 -10  -4  -3 34.5355 47.8099   8
 -10   4  -3-19.6101 48.9883   7
 -10  -4  -4 592.301 99.7808   8
 -10   4  -4 678.420 104.384   7
 -10  -4  -5 2394.02 185.014   8
 -10   4  -5 2194.82 180.990   7
 -10  -4  -6 198.848 69.5219   8
 -10   4  -6 218.431 65.8975   7
 -10  -4  -7 615.927 91.3163   8
 -10   4  -7 495.862 91.2393   7
 -10  -4  -8-41.4725 50.4041   8
 -10   4  -8-33.8040 51.1988   7
 -10  -4  -9 853.838 99.4507   8
 -10   4  -9 921.360 112.577   7
 -10  -4 -10 57.3042 35.0428   8
 -10   4 -10 127.508 49.8266   7
 -10   4 -11 34.4461 32.7912   7
 -10   4 -12 1360.89 118.872   7
 -10   4 -13 967.884 93.2714   7
 -10   4 -14 65.5520 27.9644   7
 -10   5  17 9.93916 16.9681  11
 -10   5  17 8.09432 14.3608   9
  10  -5 -16 1036.00 68.6763  10
 -10   5  16 1060.49 76.3946   9
  10  -5 -15 48.5294 22.0511  10
 -10   5  15 40.1779 24.4727   9
  10  -5 -14 17.3870 26.0085  10
 -10   5  14 8.56410 23.3833   9
  10  -5 -13 475.694 59.5466  10
 -10   5  13 523.571 66.2757   9
  10  -5 -12 107.009 38.2083  10
 -10   5  12 106.388 38.1462   9
  10  -5 -11 157.748 42.3033  10
 -10   5  11 255.580 51.9801   9
  10  -5 -10 482.031 69.7138  10
 -10   5  10 467.116 68.7672   9
  10  -5  -9 199.000 48.7091  10
 -10   5   9 205.731 47.5237   9
  10  -5  -8 413.828 66.4072  10
 -10   5   8 379.777 62.9436   9
  10  -5  -7 102.369 38.9554  10
 -10   5   7 76.6052 31.0464   9
  10  -5  -6 603.470 79.0842  10
 -10   5   6 604.216 75.0889   9
  10  -5  -5 2258.20 153.797  10
 -10   5   5 2334.06 139.386   9
  10  -5  -4 7.18268 36.4468  10
  10  -5  -3 1213.80 116.892  10
 -10  -5   3 1289.22 120.503   8
 -10  -5   2 916.104 105.714   8
 -10   5   2 1011.83 114.268   7
 -10  -5   1 5727.35 264.170   8
 -10   5   1 5757.58 254.955   7
 -10  -5   0 345.816 77.1266   8
 -10   5   0 364.598 77.4765   7
 -10  -5  -1 1594.60 145.266   8
 -10   5  -1 1741.75 142.182   7
 -10  -5  -2 2299.30 174.361   8
 -10   5  -2 2489.83 171.938   7
 -10  -5  -3 292.735 69.8117   8
 -10   5  -3 196.803 60.0998   7
 -10  -5  -4 387.708 78.3464   8
 -10   5  -4 488.415 81.6055   7
 -10  -5  -5 42.1888 42.2420   8
 -10   5  -5 39.4244 34.0960   7
 -10  -5  -6 1206.75 121.420   8
 -10   5  -6 1189.03 114.809   7
 -10  -5  -7 199.507 53.9234   8
 -10   5  -7 156.656 47.6424   7
 -10  -5  -8 255.645 59.4478   8
 -10   5  -8 255.032 49.7628   7
 -10  -5  -9 61.1382 41.9646   8
 -10   5  -9 81.0934 29.2262   7
 -10  -5 -10 59.6765 29.6706   8
 -10   5 -10 51.6300 24.4990   7
 -10   5 -11 163.369 34.5224   7
 -10   6  13 683.146 61.0339   9
 -10   6  13 758.821 61.8937  11
 -10   6  12 18.7508 19.9864   9
 -10   6  11 96.6728 31.6996   9
 -10   6  10 501.721 60.1185   9
 -10   6   9 360.541 52.1114   9
 -10   6   8 5.83918 24.7898   9
 -10   6   7 6.91138 24.6321   9
 -10   6   6 11.2611 31.3916   9
 -10   6   5 486.456 62.4338   9
 -10  -6   2 889.831 90.1245   8
 -10  -6   1-10.5769 29.2546   8
 -10  -6   0-28.4910 35.4367   8
 -10  -6  -1 30.0036 33.0255   8
 -10  -6  -2-56.3060 42.6913   8
 -10  -6  -3-11.3143 38.8149   8
 -10  -6  -4-4.97164 31.7985   8
 -10  -6  -5 537.382 74.5558   8
 -10  -6  -6 58.8610 38.9796   8
 -10  -6  -7 882.894 88.2535   8
 -10  -6  -8-15.0084 23.8669   8
 -10  -6  -9 298.002 47.5225   8
 -10  -7  -1 122.693 28.7217   8
 -10  -7  -2 63.4468 26.7903   8
 -10  -7  -3 662.248 64.7166   8
 -10  -7  -4 21.3377 23.4937   8
 -10  -7  -5 280.049 42.0945   8
  11   0 -18 19.3763 16.2642  10
  11   0 -17 405.505 51.3985  10
  11   0 -16-8.12297 20.1250  10
  11   0 -15 2512.93 136.385  10
  11   0 -14 60.0019 32.8090  10
  11   0 -13 5833.60 224.040  10
  11   0 -12 36.0583 37.3021  10
  11   0 -11 2839.66 166.636  10
  11   0 -10 36.0458 37.4810  10
  11   0  -9 3625.87 196.006  10
  11   0  -8 59.5112 43.0608  10
  11   0  -7 15643.2 416.455  10
  11   0  -6 63.0497 46.3960  10
 -11   0   5-42.3346 50.7646   7
 -11   0   4 55.3402 46.8164   7
 -11   0   3 45561.8 762.540   7
 -11   0   2 272.972 82.2653   7
 -11   0   1 42610.2 760.298   7
 -11   0   0 102.090 67.5924   7
 -11   0  -1 3116.03 213.068   7
 -11   0  -2-25.7238 69.2950   7
 -11   0  -3-7.77621 68.6496   7
 -11   0  -4-74.5852 77.1415   7
 -11   0  -5 19.9463 56.5454   7
 -11   0  -6-55.0061 65.2264   7
 -11   0  -7 477.653 89.1482   7
 -11   0  -8-67.7889 52.3636   7
 -11   0  -9 3663.40 229.318   7
 -11   0 -10 20.3712 39.5763   7
 -11   0 -11 184.527 57.9246   7
 -11   0 -12-22.2737 37.3095   7
 -11   0 -13 195.628 50.2612   7
 -11   0 -14-29.7415 31.5877   7
 -11   0 -15 387.372 56.6051   7
  11  -1 -19 160.184 28.0529  10
  11  -1 -18 571.155 57.8734  10
  11  -1 -17 28.4230 20.1726  10
  11  -1 -16 294.844 51.6446  10
  11  -1 -15 69.7045 34.7685  10
  11  -1 -14-3.59494 35.2064  10
  11   1 -13 52.1113 22.9659  10
  11  -1 -13 42.4544 30.3474  10
  11   1 -12 929.446 87.7229  10
  11  -1 -12 918.217 98.4930  10
  11   1 -11 10122.5 289.461  10
  11  -1 -11 9745.35 313.882  10
  11   1 -10 2192.29 139.982  10
  11  -1 -10 2109.74 151.214  10
  11   1  -9 885.907 94.3812  10
  11  -1  -9 996.248 109.887  10
  11   1  -8 652.212 81.5355  10
  11  -1  -8 714.427 94.5254  10
  11   1  -7 91.7473 39.3425  10
  11  -1  -7 55.3586 39.3217  10
  11   1  -6 911.782 98.2470  10
  11  -1  -6 940.925 110.735  10
 -11   1   6 1053.37 118.510   7
  11   1  -5 2740.36 167.605  10
 -11   1   5 2849.80 192.523   7
 -11  -1   4 284.895 56.5670   7
 -11   1   4 268.629 69.7783   7
 -11  -1   3 1545.70 130.758   7
 -11   1   3 1464.32 145.712   7
 -11  -1   2 1436.88 131.411   7
 -11   1   2 1484.02 149.414   7
 -11  -1   1 4978.45 242.053   7
 -11   1   1 5369.64 279.227   7
 -11  -1   0 9341.19 335.567   7
 -11   1   0 9013.76 366.822   7
 -11  -1  -1-37.1783 49.4694   7
 -11   1  -1-51.2775 61.5253   7
 -11  -1  -2 35.6682 41.9847   7
 -11   1  -2 11.7905 51.2593   7
 -11  -1  -3 7451.02 310.750   7
 -11   1  -3 7585.53 343.061   7
 -11  -1  -4 1136.84 124.073   7
 -11   1  -4 1143.64 138.032   7
 -11  -1  -5 248.340 64.3278   7
 -11   1  -5 166.356 56.8063   7
 -11  -1  -6 36.9309 40.8385   7
 -11   1  -6-61.4048 65.2703   7
 -11  -1  -7 4232.30 237.051   7
 -11   1  -7 4419.88 260.192   7
 -11  -1  -8 244.673 58.3501   7
 -11   1  -8 330.513 84.5575   7
 -11  -1  -9 345.815 72.7770   7
 -11   1  -9 275.112 72.2209   7
 -11  -1 -10 134.638 49.7915   7
 -11   1 -10 81.7316 43.8573   7
 -11  -1 -11-29.0690 35.5151   7
 -11   1 -11 5.40389 39.6361   7
 -11  -1 -12 10.1545 29.0443   7
 -11   1 -12 17.9998 35.9321   7
 -11  -1 -13 8.40425 30.3823   7
 -11   1 -13 11.9114 35.9041   7
 -11  -1 -14-6.93357 29.1514   7
 -11   1 -14-34.2762 34.5892   7
 -11   1 -15 105.738 33.7070   7
 -11   1 -16 57.4459 25.2684   7
  11  -2 -19 684.409 55.0485  10
  11  -2 -18 757.505 63.8792  10
  11  -2 -17 34.0319 27.9947  10
  11  -2 -16 50.6565 31.8708  10
  11  -2 -15 2848.67 147.658  10
  11  -2 -14 2909.63 156.272  10
  11  -2 -13 6511.03 240.667  10
  11  -2 -12 227.141 54.3399  10
  11  -2 -11 158.825 51.8987  10
  11  -2 -10 6115.64 255.854  10
  11  -2  -9 3387.94 192.834  10
  11  -2  -8 926.323 107.450  10
  11  -2  -7 3265.40 193.382  10
  11  -2  -6 931.366 110.128  10
 -11   2   6 995.407 119.424   7
 -11   2   5 744.459 103.471   7
 -11   2   4 7.04456 45.7842   7
 -11   2   3 4440.75 247.140   7
 -11   2   2 5844.33 289.629   7
 -11   2   1 12212.2 415.837   7
 -11   2   0 1089.42 133.761   7
 -11   2  -1-37.8127 55.6891   7
 -11   2  -2 409.120 90.4465   7
 -11   2  -3-74.0670 71.6453   7
 -11   2  -4 1259.14 143.721   7
 -11   2  -5-39.5217 64.4768   7
 -11   2  -6 685.675 111.623   7
 -11   2  -7 2398.47 192.718   7
 -11   2  -8 2719.38 199.915   7
 -11   2  -9 353.868 82.3254   7
 -11   2 -10 666.129 99.0854   7
 -11   2 -11-25.0006 47.3671   7
 -11   2 -12 418.172 73.9394   7
 -11   2 -13-1.65199 33.7529   7
 -11   2 -14-42.3007 36.4683   7
 -11   2 -15-37.9827 31.5879   7
  11  -3 -18 16.8850 14.2556  10
  11  -3 -17 381.442 45.1987  10
  11  -3 -16 1.04188 23.3422  10
  11  -3 -15 25.0816 25.6713  10
  11  -3 -14-17.0556 32.0895  10
  11  -3 -13 258.183 51.8465  10
  11  -3 -12 4810.27 203.794  10
  11  -3 -11 61.2241 40.6884  10
  11  -3 -10 307.270 65.1508  10
  11  -3  -9 252.363 56.8754  10
  11  -3  -8 3211.83 186.462  10
  11  -3  -7 375.563 77.0956  10
  11  -3  -6-28.2298 48.5731  10
  11  -3  -5 773.782 98.2574  10
 -11   3   5 688.993 97.5569   7
 -11   3   4 39.0996 55.6325   7
 -11   3   3 1155.62 127.950   7
 -11   3   2 749.028 108.234   7
 -11   3   1 70.9859 54.8031   7
 -11   3   0 5640.83 277.730   7
 -11   3  -1 188.985 65.8373   7
 -11   3  -2 731.270 108.079   7
 -11   3  -3 415.493 85.6501   7
 -11   3  -4 282.205 73.8288   7
 -11   3  -5 11.9536 49.4095   7
 -11   3  -6 1080.58 126.545   7
 -11   3  -7-24.3241 43.5019   7
 -11   3  -8 4.35047 38.4792   7
 -11   3  -9 315.174 70.2543   7
 -11   3 -10 1080.60 111.103   7
 -11   3 -11 521.500 73.5637   7
 -11   3 -12 39.9435 28.1577   7
 -11   3 -13 59.6160 33.5936   7
 -11   3 -14 112.354 32.0582   7
  11  -4 -16 597.632 52.2601  10
  11  -4 -15 779.534 65.5080  10
 -11   4  15 770.242 63.8913   9
  11  -4 -14 167.409 35.5795  10
 -11   4  14 267.964 42.7761   9
  11  -4 -13 342.305 51.9433  10
 -11   4  13 436.194 55.0965   9
  11  -4 -12 562.303 68.2743  10
 -11   4  12 540.924 62.0659   9
  11  -4 -11 230.346 45.9475  10
 -11   4  11 253.662 44.5794   9
  11  -4 -10 290.991 54.9723  10
 -11   4  10 321.953 50.6410   9
  11  -4  -9 424.767 67.3456  10
 -11   4   9 341.939 54.0662   9
  11  -4  -8 1250.65 109.986  10
  11  -4  -7 408.797 71.5043  10
  11  -4  -6 3315.23 181.232  10
  11  -4  -5 301.989 63.9889  10
  11  -4  -4 149.233 52.4535  10
  11  -4  -3 51.2431 35.3364  10
 -11   4   3 91.0633 56.3002   7
 -11   4   2 4424.72 224.112   7
 -11   4   1 79.9288 45.7559   7
 -11   4   0 519.572 85.8771   7
 -11   4  -1 551.504 86.6035   7
 -11   4  -2 1913.11 152.476   7
 -11   4  -3 416.826 79.7317   7
 -11   4  -4 773.627 98.4231   7
 -11   4  -5 493.033 82.3383   7
 -11   4  -6 654.280 89.1278   7
 -11   4  -7 256.695 57.0408   7
 -11   4  -8 202.922 52.9626   7
 -11   4  -9 31.9112 27.1657   7
 -11   4 -10 21.1725 27.0752   7
 -11   4 -11 0.90301 27.3142   7
 -11   4 -12 216.648 36.7679   7
  11  -5 -12 474.091 49.6320  10
 -11   5  12 548.606 51.6488   9
  11  -5 -11 376.966 47.7885  10
 -11   5  11 356.546 43.5980   9
  11  -5 -10 8.73141 21.0749  10
 -11   5  10 6.30583 14.7878   9
  11  -5  -9 497.811 59.1360  10
 -11   5   9 441.265 48.3778   9
  11  -5  -8 478.060 62.0923  10
  11  -5  -7 16.3554 25.0433  10
  11  -5  -6 159.349 42.4061  10
  11  -5  -5 47.0913 32.7366  10
  11  -5  -4 889.457 87.7373  10
  11  -5  -3 450.345 65.0118  10
  11  -5  -2 50.9530 30.7407  10
  11  -5  -1 361.985 58.9211  10
  11  -5   0 296.043 54.7846  10
 -11   5  -1 576.472 75.1853   7
 -11   5  -2 246.595 52.7265   7
 -11   5  -3 76.4921 39.4732   7
 -11   5  -4 138.629 41.7938   7
 -11   5  -5 252.987 48.4190   7
 -11   5  -6 3.21098 26.8646   7
 -11   5  -7 72.7178 28.2016   7
 -11   5  -8 46.4054 25.5397   7
  12   0 -14 148.351 31.5807  10
  12   0 -13-17.6818 22.5531  10
  12   0 -12 1080.03 85.5958  10
  12   0 -11-15.9574 22.8588  10
  12   0 -10 1406.90 104.026  10
  12   0  -9-20.4339 30.9078  10
  12   0  -8 233.693 46.7211  10
  12   0  -7-16.1345 34.4600  10
  12   0  -6 3537.93 180.491  10
  12   0  -5-22.0626 31.7057  10
  12   0  -4 236.538 59.8536  10
 -12   0   3 33.6039 38.7691   7
 -12   0   2 40.0981 35.1356   7
 -12   0   1 51.8355 49.1300   7
 -12   0   0 4369.40 220.247   7
 -12   0  -1 14.7819 38.7476   7
 -12   0  -2 445.442 79.6092   7
 -12   0  -3 47.3345 43.8125   7
 -12   0  -4 528.915 82.0255   7
 -12   0  -5-19.5144 45.2471   7
 -12   0  -6 253.951 52.7428   7
 -12   0  -7-27.6721 38.2051   7
 -12   0  -8 79.9094 31.8059   7
 -12   0  -9-33.7555 36.3928   7
 -12   0 -10-11.1961 28.5364   7
 -12   0 -11-15.8758 27.1715   7
 -12   0 -12-5.95723 22.9390   7
  12  -1 -15 269.221 39.4644  10
  12  -1 -14 866.621 72.7138  10
  12  -1 -13 96.1439 35.5646  10
  12  -1 -12 14.1616 26.6609  10
  12  -1 -11 54.7636 29.9231  10
  12  -1 -10 55.4256 32.4463  10
  12  -1  -9 6.25876 27.6369  10
  12  -1  -8-45.4034 41.0204  10
  12  -1  -7 8.78185 33.1846  10
  12   1  -6 4017.66 175.311  10
  12  -1  -6 3860.40 193.324  10
  12   1  -5 255.237 49.3606  10
  12  -1  -5 190.927 51.9278  10
  12   1  -4 8656.85 265.327  10
  12  -1  -4 8265.45 287.492  10
 -12   1   4 9019.56 310.520   7
  12   1  -3 1430.65 114.386  10
 -12   1   3 1528.78 138.433   7
  12   1  -2 14937.5 354.844  10
 -12   1   2 15915.6 420.833   7
 -12   1   1 668.865 99.0506   7
 -12   1   0 93.5792 53.1630   7
 -12   1  -1 38.4941 37.1849   7
 -12  -1  -2 1219.57 107.793   7
 -12   1  -2 1267.94 127.258   7
 -12  -1  -3 706.010 83.4376   7
 -12   1  -3 922.123 110.635   7
 -12  -1  -4 381.028 60.1059   7
 -12   1  -4 507.993 79.8403   7
 -12  -1  -5-31.4221 26.3899   7
 -12   1  -5-20.5623 37.7269   7
 -12  -1  -6 0.16701 26.5222   7
 -12   1  -6 3.07491 35.9225   7
 -12  -1  -7 2.86617 25.6662   7
 -12   1  -7-48.3952 33.4694   7
 -12  -1  -8 549.831 67.1434   7
 -12   1  -8 651.482 85.9872   7
 -12  -1  -9 45.3399 26.4866   7
 -12   1  -9 25.1533 27.5904   7
 -12   1 -10 860.827 87.7270   7
 -12   1 -11-21.8926 32.9155   7
 -12   1 -12 50.8213 24.4823   7
  12  -2 -15 174.908 32.5218  10
  12  -2 -14 24.5457 19.7831  10
  12  -2 -13 93.6809 30.5578  10
  12  -2 -12 940.838 83.0675  10
  12  -2 -11 517.546 64.4701  10
  12  -2 -10 98.4289 38.5247  10
  12  -2  -9 237.825 49.8566  10
  12  -2  -8 241.261 51.9959  10
  12  -2  -7 565.931 74.7132  10
  12  -2  -6 533.181 76.9747  10
  12  -2  -5-63.9351 40.5741  10
  12  -2  -4 1656.28 130.764  10
 -12   2   3 140.431 52.0827   7
 -12   2   2 517.451 84.5478   7
 -12   2   1 808.964 104.713   7
 -12   2   0 62.0612 51.7255   7
 -12   2  -1 641.491 95.6189   7
 -12   2  -2 270.748 65.2317   7
 -12   2  -3 312.522 70.3938   7
 -12   2  -4 116.696 43.8088   7
 -12   2  -5 2.38653 37.1512   7
 -12   2  -6 502.974 77.4887   7
 -12   2  -7 449.097 72.3745   7
 -12   2  -8 87.3318 37.7843   7
 -12   2  -9 320.722 58.6759   7
 -12   2 -10-7.51444 29.8450   7
 -12   2 -11 92.4181 30.9178   7
 -12   2 -12 65.8450 23.9781   7
  12  -3 -14 139.244 31.1709  10
  12  -3 -13 717.660 64.5046  10
  12  -3 -12 162.951 35.5575  10
  12  -3 -11 31.2210 22.1865  10
  12  -3 -10 9.56367 27.6216  10
  12  -3  -9 106.173 34.7587  10
  12  -3  -8 2288.49 135.777  10
  12  -3  -7 163.505 45.5043  10
  12  -3  -6 180.236 47.4522  10
  12  -3  -5 22.0686 35.7685  10
  12  -3  -4 3994.80 190.964  10
  12  -3  -3 1343.61 113.375  10
 -12   3   2 1911.33 142.597   7
 -12   3   1 564.523 83.1877   7
 -12   3   0 77.8057 43.6898   7
 -12   3  -1 963.773 103.414   7
 -12   3  -2 34.1872 34.4558   7
 -12   3  -3 612.410 84.5515   7
 -12   3  -4 630.249 86.5317   7
 -12   3  -5 571.315 77.7807   7
 -12   3  -6 1059.12 101.384   7
 -12   3  -7 173.685 48.8385   7
 -12   3  -8-5.14968 24.6381   7
 -12   3  -9 5.68406 24.1227   7
 -12   3 -10 521.465 57.9254   7
  12  -4 -12-6.27212 17.9488  10
  12  -4 -11 141.918 29.3896  10
  12  -4 -10 147.017 33.9355  10
  12  -4  -9 9.25261 23.0406  10
  12  -4  -8 24.3186 25.3431  10
  12  -4  -7-4.12194 23.5387  10
  12  -4  -6 207.658 45.2159  10
  12  -4  -5 1258.90 97.5643  10
  12  -4  -4 1011.23 89.4857  10
  12  -4  -3 1025.46 91.2903  10
  12  -4  -2 375.193 60.1637  10
  12  -4  -1 586.818 71.6937  10
  12  -4   0 1351.32 102.685  10
 -12   4  -1 856.131 88.8617   7
 -12   4  -2 398.151 64.6046   7
 -12   4  -3 143.708 42.1484   7
 -12   4  -4 1244.05 98.0763   7
 -12   4  -5 111.396 36.2258   7
 -12   4  -6 53.2988 29.1662   7
 -12   4  -7 126.556 31.7992   7
  12  -5  -5 22.1303 18.8212  10
  12  -5  -4 208.689 33.8078  10
  12  -5  -3 104.520 26.3868  10
  12  -5  -2 838.797 65.4237  10
  12  -5  -1 136.863 30.6314  10
  12  -5   0 958.858 68.1552  10
  13   0  -9 17.8643 17.2176  10
  13   0  -8 10.4383 18.7835  10
  13   0  -7 130.456 30.1251  10
  13   0  -6 16.5650 23.7773  10
  13   0  -5 135.834 35.3442  10
  13   0  -4-20.7763 26.1041  10
  13   0  -3 93.6792 34.5052  10
  13   0  -2-4.17123 21.9330  10
  13   0  -1 149.348 33.2445  10
  13   0   0-28.7896 23.2630  10
 -13   0  -1 1138.38 89.3483   7
 -13   0  -2 50.9832 25.7886   7
 -13   0  -3-26.2220 32.3019   7
 -13   0  -4 33.9277 26.3108   7
 -13   0  -5 2457.02 119.773   7
 -13   0  -6 58.6019 25.9387   7
  13  -1 -11-18.2840 18.0866  10
  13  -1 -10 141.991 30.0627  10
  13  -1  -9 546.323 56.7727  10
  13  -1  -8 11.2336 20.3397  10
  13  -1  -7-9.59797 21.3537  10
  13  -1  -6 33.4491 31.3996  10
  13  -1  -5 2408.03 128.574  10
  13  -1  -4 15.4055 26.3959  10
  13  -1  -3 3473.24 157.819  10
  13  -1  -2 23.5325 27.9571  10
  13  -1  -1 1607.39 108.549  10
 -13   1   0 86.1176 40.8417   7
 -13   1  -1 963.280 88.7813   7
 -13   1  -2 195.796 46.5950   7
 -13   1  -3 1014.37 88.9392   7
 -13   1  -4 152.841 42.3444   7
 -13   1  -5 1101.51 88.4010   7
 -13   1  -6 340.577 51.4396   7
 -13   1  -7 2761.88 124.947   7
  13  -2 -11 1054.26 67.5401  10
  13  -2 -10 1007.50 69.8335  10
  13  -2  -9 116.372 28.7736  10
  13  -2  -8 126.355 33.2552  10
  13  -2  -7 1013.53 79.3861  10
  13  -2  -6 1594.30 101.462  10
  13  -2  -5 389.763 54.7258  10
  13  -2  -4 302.881 50.4053  10
  13  -2  -3 104.922 34.4216  10
  13  -2  -2-38.4678 31.3582  10
  13  -2  -1 106.541 32.5649  10
  13  -2   0 92.3015 28.8354  10
 -13   2  -1 112.082 37.8048   7
 -13   2  -2 20.6192 26.0861   7
 -13   2  -3-2.61344 27.8204   7
 -13   2  -4 251.758 46.6525   7
 -13   2  -5 915.689 79.1696   7
 -13   2  -6 77.5360 28.6882   7
 -13   2  -7 120.759 31.3696   7
  13  -3  -9 16.2944 17.3212  10
  13  -3  -8 2182.52 101.896  10
  13  -3  -7 248.793 37.9860  10
  13  -3  -6 30.8966 22.5148  10
  13  -3  -5 41.3508 23.8241  10
  13  -3  -4 1304.49 87.9033  10
  13  -3  -3 239.091 41.9574  10
  13  -3  -2 42.0748 23.5322  10
  13  -3  -1 10.3584 25.1029  10
  13  -3   0-18.8094 25.5975  10
  13  -3   1 5.77632 20.8361  10
  13  -3   2 13.7267 21.9096  10
  13  -3   3 132.301 28.9928  10
 -13   3  -3 181.914 38.2256   7
 -13   3  -4 160.550 34.8304   7
   0   0   0    0.00    0.00   0
TITL ks1402 in P2(1)/n
REM P2(1)/n (#14 in standard setting)
CELL 1.54184  11.196892   8.643937  23.884397  90.0000  94.5486  90.0000
ZERR    4.00   0.000232   0.000181   0.000549   0.0000   0.0020   0.0000
LATT  1
SYMM -x+1/2, y+1/2,-z+1/2
SFAC C H N O
UNIT 40.00 40.00 8.00 4.00
TREF
HKLF 4
END
;
_shelx_hkl_checksum     85937
_shelx_res_file
;
TITL ks1402 in P2(1)/n
CELL  1.54184  11.1969   8.6439  23.8844   90.000   94.549   90.000
ZERR     8.00   0.0002   0.0002   0.0005    0.000    0.002    0.000
LATT   1
SYMM  1/2 - X, 1/2 + Y, 1/2 - Z
SFAC  C    H    N    O
UNIT  88 128 16 8
MERG   2
htab n2 n3
htab n4 n1
FMAP   2
PLAN   10
SIZE     0.105   0.325   0.465
ACTA
BOND   $H
CONF
L.S.   4
TEMP    23.00
WGHT    0.081000    0.208000
EXTI    0.007485
FVAR       7.73739
C1    1    0.201218    0.542086    0.135255    11.00000    0.04705    0.06038 =
         0.05056   -0.00614    0.00689   -0.00053
C2    1    0.193425    0.771375    0.088748    11.00000    0.06091    0.06059 =
         0.07497    0.00187    0.01525    0.00204
AFIX  43
H2    2    0.147994    0.853537    0.073597    11.00000   -1.50000
AFIX   0
C3    1    0.315600    0.775812    0.084012    11.00000    0.06194    0.06701 =
         0.07394   -0.00817    0.01804   -0.01035
C4    1    0.380571    0.652772    0.107386    11.00000    0.04578    0.08719 =
         0.07829   -0.00540    0.01113   -0.00584
AFIX  43
H4    2    0.463188    0.649863    0.105516    11.00000   -1.50000
AFIX   0
C5    1    0.324496    0.535121    0.133268    11.00000    0.04763    0.07924 =
         0.06946    0.00240    0.00606    0.00462
AFIX  43
H5    2    0.368099    0.452360    0.149165    11.00000   -1.50000
AFIX   0
C6    1    0.372955    0.908691    0.055433    11.00000    0.09288    0.08453 =
         0.13866    0.01055    0.04186   -0.01817
AFIX 137
H6A   2    0.456613    0.913228    0.067732    11.00000   -1.50000
H6B   2    0.334938    1.003706    0.064857    11.00000   -1.50000
H6C   2    0.363883    0.893858    0.015488    11.00000   -1.50000
AFIX   0
C7    1    0.159446    0.274334    0.161148    11.00000    0.06327    0.06337 =
         0.05952   -0.00580    0.00928    0.00331
C8    1    0.075632    0.168522    0.191349    11.00000    0.07428    0.05997 =
         0.07304    0.00393    0.00960   -0.00169
C9    1    0.145041    0.022629    0.210079    11.00000    0.12600    0.07158 =
         0.08641    0.00957    0.01722    0.01591
AFIX 137
H9A   2    0.177708   -0.024308    0.178219    11.00000   -1.50000
H9B   2    0.092014   -0.048990    0.226264    11.00000   -1.50000
H9C   2    0.208966    0.049614    0.237510    11.00000   -1.50000
AFIX   0
C10   1    0.027330    0.244270    0.242719    11.00000    0.10888    0.07526 =
         0.09766    0.01351    0.04862    0.00196
AFIX 137
H10A  2   -0.016272    0.169153    0.262576    11.00000   -1.50000
H10B  2   -0.025011    0.328040    0.230868    11.00000   -1.50000
H10C  2    0.092908    0.283237    0.267009    11.00000   -1.50000
AFIX   0
C11   1   -0.026316    0.125409    0.147623    11.00000    0.09822    0.10861 =
         0.12101    0.02073   -0.01682   -0.03249
AFIX 137
H11A  2    0.006564    0.083765    0.114900    11.00000   -1.50000
H11B  2   -0.072634    0.216002    0.137411    11.00000   -1.50000
H11C  2   -0.076811    0.049423    0.163138    11.00000   -1.50000
AFIX   0
C12   1   -0.122462    0.712070    0.199913    11.00000    0.04412    0.05839 =
         0.05411   -0.00280    0.00820   -0.00369
C13   1   -0.021368    0.652372    0.283972    11.00000    0.06487    0.07478 =
         0.05529    0.00026    0.00414    0.00838
AFIX  43
H13   2    0.040869    0.599481    0.303717    11.00000   -1.50000
AFIX   0
C14   1   -0.094341    0.742938    0.314285    11.00000    0.06283    0.07177 =
         0.05656   -0.00737    0.01012   -0.00445
C15   1   -0.184126    0.822214    0.283757    11.00000    0.06426    0.08295 =
         0.06721   -0.01597    0.01449    0.01029
AFIX  43
H15   2   -0.235002    0.886105    0.302267    11.00000   -1.50000
AFIX   0
C16   1   -0.199697    0.808221    0.226101    11.00000    0.05738    0.07689 =
         0.06429   -0.00556    0.00783    0.01247
AFIX  43
H16   2   -0.260282    0.861797    0.205447    11.00000   -1.50000
AFIX   0
C17   1   -0.077399    0.752571    0.377405    11.00000    0.09466    0.11952 =
         0.05903   -0.01244    0.00921    0.00390
AFIX 137
H17A  2   -0.099684    0.853841    0.389377    11.00000   -1.50000
H17B  2    0.005107    0.733535    0.389498    11.00000   -1.50000
H17C  2   -0.126827    0.676476    0.393556    11.00000   -1.50000
AFIX   0
C18   1   -0.228184    0.692503    0.105858    11.00000    0.04792    0.09574 =
         0.05806   -0.00592    0.00624   -0.00601
C19   1   -0.211177    0.662645    0.043977    11.00000    0.05736    0.10299 =
         0.05401   -0.00370    0.00578   -0.00555
C20   1   -0.151768    0.504768    0.037762    11.00000    0.10212    0.13232 =
         0.07654   -0.03124    0.00776    0.01719
AFIX 137
H20A  2   -0.073620    0.505444    0.057453    11.00000   -1.50000
H20B  2   -0.144535    0.483806   -0.001295    11.00000   -1.50000
H20C  2   -0.199887    0.426028    0.053231    11.00000   -1.50000
AFIX   0
C21   1   -0.132542    0.789242    0.021718    11.00000    0.08940    0.16077 =
         0.07177    0.02616    0.00460   -0.03177
AFIX 137
H21A  2   -0.165863    0.888716    0.029255    11.00000   -1.50000
H21B  2   -0.129104    0.776711   -0.018059    11.00000   -1.50000
H21C  2   -0.053201    0.781924    0.039956    11.00000   -1.50000
AFIX   0
C22   1   -0.334085    0.664091    0.011133    11.00000    0.06807    0.15320 =
         0.06355   -0.00818   -0.00584   -0.00798
AFIX 137
H22A  2   -0.381016    0.579001    0.023035    11.00000   -1.50000
H22B  2   -0.324205    0.654615   -0.028280    11.00000   -1.50000
H22C  2   -0.374197    0.759565    0.018025    11.00000   -1.50000
AFIX   0
N1    3    0.135608    0.658291    0.113383    11.00000    0.04827    0.06119 =
         0.06490   -0.00140    0.01109    0.00240
N2    3    0.136888    0.428404    0.162853    11.00000    0.05172    0.06162 =
         0.06115    0.00032    0.01406    0.00197
AFIX  43
H2A   2    0.079493    0.458919    0.182052    11.00000   -1.50000
AFIX   0
N3    3   -0.033744    0.635066    0.227945    11.00000    0.05642    0.06542 =
         0.05546   -0.00296    0.00782    0.00818
N4    3   -0.127395    0.691003    0.141334    11.00000    0.04645    0.07721 =
         0.05260   -0.00446    0.00808    0.00185
AFIX  43
H4A   2   -0.060584    0.675836    0.126744    11.00000   -1.50000
AFIX   0
O1    4    0.238760    0.222121    0.134790    11.00000    0.10268    0.07380 =
         0.11274   -0.01137    0.04958    0.00999
O2    4   -0.325447    0.714515    0.122899    11.00000    0.04513    0.24990 =
         0.07541   -0.03700    0.00673   -0.00052
HKLF 4
REM  ks1402 in P2(1)/n
REM R1 =  0.0470 for    3684 Fo > 4sig(Fo)  and  0.0555 for all    4503 data
REM    262 parameters refined using      0 restraints
END
WGHT      0.0810      0.2080
REM Highest difference peak  0.273,  deepest hole -0.213,  1-sigma level  0.033
Q1    1  -0.2875  0.8173  0.1137  11.00000  0.05    0.27
Q2    1  -0.3132  0.6693  0.1246  11.00000  0.05    0.20
Q3    1   0.4362  0.8770  0.0283  11.00000  0.05    0.18
Q4    1  -0.4139  0.6387  0.0234  11.00000  0.05    0.15
Q5    1  -0.1403  0.6235  0.0283  11.00000  0.05    0.14
Q6    1  -0.0902  0.6557  0.3035  11.00000  0.05    0.14
Q7    1  -0.3730  0.7922  0.0166  11.00000  0.05    0.13
Q8    1   0.2571  0.7652  0.0729  11.00000  0.05    0.12
Q9    1  -0.1868  0.7211  0.2163  11.00000  0.05    0.12
Q10   1  -0.3208  0.5872 -0.0296  11.00000  0.05    0.11
;
_shelx_res_checksum     324
_shelxl_version_number         .2013
data_New_Global_Publ_Block
_journal_date_recd_electronic     2015-05-16
_journal_date_accepted     2015-05-17
_journal_name_full     'Acta Crystallographica, Section E'
_journal_year     2015
_journal_volume     71
_journal_issue      6
_journal_page_first     o419
_journal_page_last     o420
_journal_paper_category     HO
_journal_paper_doi     10.1107/S2056989015009378
_journal_coeditor_code     HB7430
loop_
    _publ_contact_author_name
    _publ_contact_author_address
    _publ_contact_author_email
    'Gamal A. El-Hiti'
;
Cornea Research Chair
Department of Optometry
College of Applied Medical Sciences
King Saud University
PO Box 10219
Riyadh 11433
Saudi Arabia
;
 gelhiti@ksu.edu.sa
    'Kariuki, Benson M.'
;
School of Chemistry
Cardiff University
Main Building
Park Place
Cardiff CF10 3AT
Wales
;
 kariukib@cardiff.ac.uk
_publ_contact_author_fax     '00966114693536'
_publ_contact_author_phone     '00966114693778'
_publ_section_title
;
Crystal structure of 2,2-dimethyl-<i>N</i>-(5-methylpyridin-2-yl)propanamide
;
loop_
    _publ_author_name
    _publ_author_footnote
    _publ_author_address
    'El-Hiti, Gamal A.' .
;
Cornea Research Chair
Department of Optometry
College of Applied Medical Sciences
King Saud University
PO Box 10219
Riyadh 11433
Saudi Arabia
;
    'Smith, Keith' .
;
School of Chemistry
Cardiff University
Main Building
Park Place
Cardiff CF10 3AT
Wales
;
    'Hegazy, Amany S.' .
;
School of Chemistry
Cardiff University
Main Building
Park Place
Cardiff CF10 3AT
Wales
;
    'Alanazi, Saud A.' .
;
Cornea Research Chair
Department of Optometry
College of Applied Medical Sciences
King Saud University
PO Box 10219
Riyadh 11433
Saudi Arabia
;
    'Kariuki, Benson M.' .
;
School of Chemistry
Cardiff University
Main Building
Park Place
Cardiff CF10 3AT
Wales
;
