# Supplementary material for: Crystal structure of 2,2-dimethyl-N-(5-methyl­pyridin-2-yl)propanamide
Source: Acta Crystallogr E Crystallogr Commun. 2015 May 23;71(Pt 6):o419–20. doi: 10.1107/S2056989015009378 (PMC4459364; doi:10.1107/S2056989015009378)
Supplement: Supplementary file 2 [file e-71-0o419-Isup2.hkl]

data_I                                                                          
_shelx_title ' ks1402 in P2(1)/n'                                               
_shelx_refln_list_code          4                                               
_shelx_F_calc_maximum      162.85                                               
_exptl_crystal_F_000       832.00                                               
_reflns_d_resolution_high  0.8021                                               
                                                                                
loop_                                                                           
 _space_group_symop_operation_xyz                                               
 'x, y, z'                                                                      
 '-x+1/2, y+1/2, -z+1/2'                                                        
 '-x, -y, -z'                                                                   
 'x-1/2, -y-1/2, z-1/2'                                                         
                                                                                
_cell_length_a    11.1969                                                       
_cell_length_b     8.6439                                                       
_cell_length_c    23.8844                                                       
_cell_angle_alpha  90.000                                                       
_cell_angle_beta   94.549                                                       
_cell_angle_gamma  90.000                                                       
                                                                                
_shelx_F_squared_multiplier     1.000                                           
                                                                                
loop_                                                                           
 _refln_index_h                                                                 
 _refln_index_k                                                                 
 _refln_index_l                                                                 
 _refln_F_squared_calc                                                          
 _refln_F_squared_meas                                                          
 _refln_F_squared_sigma                                                         
 _refln_observed_status                                                         
   2   0   0       6840.48       6927.12        89.67 o                         
   4   0   0       7560.63       7696.92        72.05 o                         
   6   0   0       3005.75       3004.23        38.12 o                         
   8   0   0         14.49         11.06         1.41 o                         
  10   0   0          3.14          0.20         0.87 o                         
  12   0   0         72.23         73.06         3.68 o                         
   1   1   0        544.12        567.12        11.61 o                         
   2   1   0      26518.55      25168.12      1182.10 o                         
   3   1   0         16.78          8.77         1.07 o                         
   4   1   0        632.25        587.83        13.31 o                         
   5   1   0         50.39         55.67         4.88 o                         
   6   1   0          0.08         -0.16         1.24 o                         
   7   1   0         58.78         54.44         4.10 o                         
   8   1   0        205.65        170.65         3.79 o                         
   9   1   0        117.59        106.19         2.81 o                         
  10   1   0        322.24        334.62         6.42 o                         
  11   1   0        148.33        153.91         4.14 o                         
  12   1   0          0.11          1.56         0.89 o                         
  13   1   0          0.36          1.44         0.68 o                         
   1   2   0        447.07        373.54         6.85 o                         
   2   2   0        347.84        364.72         9.42 o                         
   3   2   0        663.14        758.79        34.20 o                         
   4   2   0         11.10          7.75         1.23 o                         
   5   2   0         13.71         12.15         2.33 o                         
   6   2   0         51.18         39.78         3.18 o                         
   7   2   0        142.68        143.01        10.45 o                         
   8   2   0          0.00          0.23         0.80 o                         
   9   2   0        198.59        198.85         4.73 o                         
  10   2   0         22.05         20.38         2.37 o                         
  11   2   0         16.69         18.20         2.23 o                         
  12   2   0          0.86          1.04         0.86 o                         
  13   2   0          1.28          1.54         0.48 o                         
   1   3   0         57.73         56.01         2.66 o                         
   2   3   0        583.37        551.84         8.47 o                         
   3   3   0        274.92        241.81         7.73 o                         
   4   3   0         83.74         66.49         4.27 o                         
   5   3   0         64.41         62.89         3.57 o                         
   6   3   0         43.82         32.15         5.09 o                         
   7   3   0        179.41        161.49         4.01 o                         
   8   3   0        169.12        160.57         4.18 o                         
   9   3   0         84.14         91.69         3.49 o                         
  10   3   0          8.37         12.68         1.71 o                         
  11   3   0         79.21         94.33         4.64 o                         
  12   3   0          0.01          1.30         0.73 o                         
  13   3   0          0.56         -0.31         0.43 o                         
   0   4   0       1305.63       1228.14        20.59 o                         
   1   4   0        189.51        188.40         5.77 o                         
   2   4   0       1613.50       1635.42        24.06 o                         
   3   4   0        312.80        357.77        11.25 o                         
   4   4   0        142.35        143.31         7.35 o                         
   5   4   0          0.05         -0.66         0.66 o                         
   6   4   0          0.18          4.09         2.14 o                         
   7   4   0        176.36        188.80         4.85 o                         
   8   4   0         71.92         74.52         2.91 o                         
   9   4   0         18.48         18.94         1.59 o                         
  10   4   0         11.15          9.42         1.32 o                         
  11   4   0          8.74          8.68         1.43 o                         
  12   4   0         22.55         22.58         1.72 o                         
   1   5   0         22.88         24.42         3.43 o                         
   2   5   0        329.41        323.95        12.22 o                         
   3   5   0         27.91         22.51         3.30 o                         
   4   5   0          1.31          4.34         1.51 o                         
   5   5   0         36.02         29.84         1.81 o                         
   6   5   0        425.96        409.16         4.86 o                         
   7   5   0         23.70         21.98         1.52 o                         
   8   5   0         74.22         68.34         2.92 o                         
   9   5   0         34.04         40.15         2.21 o                         
  10   5   0          5.04          5.94         0.91 o                         
  11   5   0          5.27          4.95         0.92 o                         
  12   5   0         18.31         16.02         1.14 o                         
   1   6   0          0.16          0.38         0.34 o                         
   2   6   0          2.07          1.39         0.33 o                         
   3   6   0         80.17         81.75         2.09 o                         
   4   6   0          1.07          0.09         0.40 o                         
   5   6   0        222.21        226.51         4.52 o                         
   6   6   0         15.72         17.63         1.36 o                         
   7   6   0        114.70        109.62         3.18 o                         
   8   6   0          0.18          0.40         0.35 o                         
   9   6   0          3.73          4.14         1.04 o                         
  10   6   0          0.01         -0.48         0.59 o                         
   1   7   0         19.95         15.99         1.07 o                         
   2   7   0          7.01          3.65         0.55 o                         
   3   7   0        147.03        154.93         3.21 o                         
   4   7   0         50.94         47.06         1.76 o                         
   5   7   0        110.05        105.06         4.73 o                         
   6   7   0          8.55          7.14         0.92 o                         
   7   7   0         21.95         20.81         2.22 o                         
   8   7   0          0.82          1.12         0.45 o                         
   9   7   0          0.05          1.07         0.61 o                         
   0   8   0          1.56          0.69         0.81 o                         
   1   8   0        226.03        247.83         5.04 o                         
   2   8   0         85.30         89.26         2.51 o                         
   3   8   0         49.44         52.62         1.90 o                         
   4   8   0         16.92         16.20         1.05 o                         
   5   8   0        181.22        192.29         4.44 o                         
   6   8   0          0.53          0.47         0.49 o                         
   7   8   0          0.06         -0.24         0.30 o                         
   8   8   0          0.60          0.68         0.38 o                         
   1   9   0          1.86          1.57         0.57 o                         
   2   9   0          5.81          4.29         0.74 o                         
   3   9   0          2.76          5.79         1.00 o                         
   4   9   0         30.54         30.73         2.22 o                         
   5   9   0         13.79         12.83         1.33 o                         
   6   9   0          2.44          2.82         0.89 o                         
   0  10   0         18.18         18.71         1.56 o                         
   1  10   0          1.26          1.43         0.71 o                         
   2  10   0          5.97          6.53         0.68 o                         
   3  10   0          5.91          5.46         0.79 o                         
   4  10   0          0.25          1.02         0.42 o                         
 -13   0   1          3.48          2.49         0.56 o                         
 -11   0   1        659.21        718.23        12.82 o                         
  -9   0   1        338.88        350.67         9.19 o                         
  -7   0   1         88.73         84.66         6.78 o                         
  -5   0   1        538.56        645.58        11.39 o                         
  -3   0   1       1781.56       1610.27        17.20 o                         
  -1   0   1       2898.36       2990.31        16.15 o                         
   1   0   1        109.39        121.58         3.29 o                         
   3   0   1        114.77         78.84         4.30 o                         
   5   0   1       1885.91       1945.96        27.78 o                         
   7   0   1         55.76         59.25         5.96 o                         
   9   0   1        219.53        179.82        10.36 o                         
  11   0   1         60.99         52.09         3.56 o                         
  13   0   1         25.27         19.02         1.49 o                         
 -13   1   1         27.65         26.86         1.81 o                         
 -12   1   1         10.03         11.17         1.65 o                         
 -11   1   1         84.35         86.18         3.27 o                         
 -10   1   1          6.45          9.15         1.14 o                         
  -9   1   1        576.09        554.02         7.62 o                         
  -8   1   1         17.84         20.32         1.38 o                         
  -7   1   1        119.52        136.57         6.28 o                         
  -6   1   1        127.30        152.05         6.04 o                         
  -5   1   1        102.73        110.08         4.18 o                         
  -4   1   1       1859.07       1836.01        13.41 o                         
  -3   1   1       2851.63       2851.97        18.94 o                         
  -2   1   1       3815.96       3675.14        30.15 o                         
  -1   1   1       6115.91       6047.94        30.66 o                         
   0   1   1       5441.34       5244.98       103.77 o                         
   1   1   1        616.55        610.60         4.25 o                         
   2   1   1       1250.46       1232.66        14.67 o                         
   3   1   1        226.96        287.24        18.87 o                         
   4   1   1         27.99         31.58         2.33 o                         
   5   1   1          0.34          2.75         3.35 o                         
   6   1   1        255.14        280.18         8.52 o                         
   7   1   1         19.07         19.34         3.01 o                         
   8   1   1          0.97          0.79         0.40 o                         
   9   1   1         49.12         46.19         1.97 o                         
  10   1   1          2.20          2.42         0.73 o                         
  11   1   1          0.45         -0.64         0.64 o                         
  12   1   1          0.83          0.64         0.62 o                         
  13   1   1         15.02         16.09         1.48 o                         
 -13   2   1          1.79          1.78         0.54 o                         
 -12   2   1         14.35         13.52         1.75 o                         
 -11   2   1        185.62        204.52         6.96 o                         
 -10   2   1         23.62         31.93         3.02 o                         
  -9   2   1        182.78        189.69         4.59 o                         
  -8   2   1          9.16         10.64         1.08 o                         
  -7   2   1          0.18         -1.08         1.31 o                         
  -6   2   1         29.40         21.96         2.32 o                         
  -5   2   1        526.56        526.25        14.09 o                         
  -4   2   1        624.77        579.09        21.79 o                         
  -3   2   1       1015.39        979.88        77.52 o                         
  -2   2   1       1564.46       1408.76        19.18 o                         
  -1   2   1       5946.88       5830.40        29.44 o                         
   0   2   1       8865.22       8610.95        25.24 o                         
   1   2   1       3811.87       3578.14        14.17 o                         
   2   2   1       4703.91       4496.72        26.77 o                         
   3   2   1        630.97        703.80        12.71 o                         
   4   2   1         10.87         17.35         1.82 o                         
   5   2   1        621.96        678.48        12.26 o                         
   6   2   1         65.72         65.79         4.20 o                         
   7   2   1          0.47         -0.63         1.54 o                         
   8   2   1        245.62        231.57         4.13 o                         
   9   2   1         16.77         14.60         1.45 o                         
  10   2   1         82.46         87.97         3.45 o                         
  11   2   1          1.10         -0.63         0.93 o                         
  12   2   1         13.61         10.72         1.60 o                         
  13   2   1          0.20          1.87         0.63 o                         
 -13   3   1          0.42          0.17         0.42 o                         
 -12   3   1          5.53          9.43         1.39 o                         
 -11   3   1          0.41          1.19         0.92 o                         
 -10   3   1        251.36        269.41         5.76 o                         
  -9   3   1        326.58        335.90         6.60 o                         
  -8   3   1        319.80        311.74         5.73 o                         
  -7   3   1          7.28          4.97         1.02 o                         
  -6   3   1          4.50          7.33         2.72 o                         
  -4   3   1       2914.00       2836.60        38.66 o                         
  -3   3   1        946.06        920.64        26.08 o                         
  -2   3   1         81.72         75.49         3.17 o                         
  -1   3   1       2307.03       2051.10        16.61 o                         
   0   3   1        137.02        122.94         3.90 o                         
   1   3   1        137.39        147.21         4.21 o                         
   2   3   1        144.58        129.56         4.11 o                         
   3   3   1        463.36        477.91        10.52 o                         
   4   3   1        673.01        661.85        10.63 o                         
   5   3   1        401.96        368.51        13.87 o                         
   6   3   1          6.69         14.51         3.47 o                         
   7   3   1         67.47         57.24         2.42 o                         
   8   3   1          1.48          1.03         0.50 o                         
   9   3   1          0.36          0.13         0.69 o                         
  10   3   1        119.83        130.66         4.13 o                         
  11   3   1          2.62          3.16         1.10 o                         
  12   3   1         15.12         16.10         1.73 o                         
  13   3   1          0.14          0.10         0.35 o                         
 -12   4   1         10.58          9.80         1.20 o                         
 -11   4   1          0.97          1.34         0.76 o                         
 -10   4   1          0.02          0.26         0.65 o                         
  -9   4   1         67.48         63.21         2.82 o                         
  -8   4   1        170.94        170.20         4.31 o                         
  -7   4   1        883.42        788.40        12.09 o                         
  -6   4   1         97.45         86.16         8.85 o                         
  -5   4   1        128.27        136.81         7.41 o                         
  -4   4   1        235.93        250.63         9.75 o                         
  -3   4   1       1233.96       1099.77        20.36 o                         
  -2   4   1        522.91        501.18        13.48 o                         
  -1   4   1        451.41        442.64        12.50 o                         
   0   4   1       1181.43       1233.77        14.78 o                         
   1   4   1        254.17        258.79        12.46 o                         
   2   4   1        604.87        630.10        14.47 o                         
   3   4   1         50.91         69.33         4.83 o                         
   4   4   1        240.22        236.66         9.13 o                         
   5   4   1        262.08        267.92        14.43 o                         
   6   4   1        319.09        311.68        16.65 o                         
   7   4   1        388.78        386.57         6.43 o                         
   8   4   1        951.17        979.53        14.12 o                         
   9   4   1          1.22          0.51         1.97 o                         
  10   4   1        168.40        200.07         4.89 o                         
  11   4   1         10.61          9.21         1.45 o                         
  12   4   1         11.78         14.30         1.48 o                         
 -12   5   1          2.93          2.29         0.51 o                         
 -11   5   1          6.55          6.05         0.98 o                         
 -10   5   1         77.37         96.04         3.07 o                         
  -9   5   1        321.26        336.77         6.15 o                         
  -8   5   1         48.45         47.03         1.92 o                         
  -7   5   1        633.77        638.24         7.65 o                         
  -6   5   1        323.30        321.40         4.29 o                         
  -5   5   1        495.97        482.22         7.33 o                         
  -4   5   1        262.65        265.36        11.66 o                         
  -3   5   1        344.72        386.36        13.80 o                         
  -2   5   1        222.30        217.17        10.25 o                         
  -1   5   1        581.38        563.56        16.38 o                         
   0   5   1        176.81        169.71         6.45 o                         
   1   5   1         97.44         73.79         4.26 o                         
   2   5   1        253.32        245.00        10.53 o                         
   3   5   1          9.34         12.07         2.53 o                         
   4   5   1          0.29          1.81         0.85 o                         
   5   5   1        140.13        101.09         2.82 o                         
   6   5   1         83.26         64.76         1.95 o                         
   7   5   1         23.67         21.22         1.18 o                         
   8   5   1          4.35          4.42         0.95 o                         
   9   5   1         46.45         53.46         2.52 o                         
  10   5   1         25.87         27.96         1.70 o                         
  11   5   1         10.10          9.63         1.26 o                         
 -10   6   1          1.41         -0.18         0.49 o                         
  -9   6   1          7.57          7.59         1.33 o                         
  -8   6   1         36.84         39.29         2.01 o                         
  -7   6   1        144.98        151.78         5.37 o                         
  -6   6   1        155.14        134.31         3.62 o                         
  -5   6   1         19.13         19.64         1.43 o                         
  -4   6   1         34.15         30.46         1.99 o                         
  -3   6   1         35.31         40.60         1.46 o                         
  -2   6   1         66.95         64.10         2.24 o                         
  -1   6   1         11.68         17.14         1.17 o                         
   0   6   1          0.14          1.10         1.03 o                         
   1   6   1        339.06        348.83         5.57 o                         
   2   6   1        234.01        228.84         3.52 o                         
   3   6   1        205.05        198.75         2.89 o                         
   4   6   1         20.39         18.53         0.95 o                         
   5   6   1         14.69         14.60         1.16 o                         
   6   6   1          0.35         -0.02         0.41 o                         
   7   6   1         63.32         65.55         2.47 o                         
   8   6   1          8.78         10.84         1.79 o                         
   9   6   1         23.14         22.38         1.46 o                         
  10   6   1          0.02          0.50         0.55 o                         
  -9   7   1          4.61          6.53         1.00 o                         
  -8   7   1         23.99         24.84         1.76 o                         
  -7   7   1          1.59          2.90         0.65 o                         
  -6   7   1          7.42          6.45         0.85 o                         
  -5   7   1        106.52        112.36         3.43 o                         
  -4   7   1          0.41          0.90         0.58 o                         
  -3   7   1          0.26          1.24         0.56 o                         
  -2   7   1        138.32        135.38         2.88 o                         
  -1   7   1         28.94         32.05         1.48 o                         
   0   7   1         79.28         84.87         2.10 o                         
   1   7   1          3.14          2.76         0.55 o                         
   2   7   1          0.19          0.89         0.42 o                         
   3   7   1         51.04         46.52         1.79 o                         
   4   7   1          0.29          0.49         0.37 o                         
   5   7   1         58.11         55.23         2.44 o                         
   6   7   1         24.62         20.90         1.48 o                         
   7   7   1         20.02         17.85         1.24 o                         
   8   7   1          6.93          6.71         0.79 o                         
   9   7   1         13.02         16.54         1.64 o                         
  10   7   1          1.48          2.05         0.48 o                         
  -8   8   1         11.70         10.31         1.07 o                         
  -7   8   1          0.78          1.26         0.30 o                         
  -6   8   1         38.63         35.24         1.73 o                         
  -5   8   1          0.67          1.09         0.64 o                         
  -4   8   1          5.20          5.35         0.89 o                         
  -3   8   1          9.01         11.91         0.99 o                         
  -2   8   1          1.42          1.50         0.43 o                         
  -1   8   1          0.01          0.86         0.43 o                         
   0   8   1        156.01        159.49         4.06 o                         
   1   8   1         26.16         29.39         1.76 o                         
   2   8   1          1.22          1.25         0.58 o                         
   3   8   1         60.18         55.41         2.32 o                         
   4   8   1         10.03          9.97         0.86 o                         
   5   8   1         27.73         35.88         1.90 o                         
   6   8   1         19.87         18.99         1.31 o                         
   7   8   1          2.16          2.81         0.67 o                         
   8   8   1          1.65          1.26         0.61 o                         
  -6   9   1          0.02         -0.04         0.34 o                         
  -5   9   1          0.03          0.36         0.42 o                         
  -4   9   1          5.86          7.62         1.20 o                         
  -3   9   1          4.36          5.21         0.68 o                         
  -2   9   1          5.10          4.30         0.66 o                         
  -1   9   1         14.22         16.27         1.27 o                         
   0   9   1         62.45         70.47         2.54 o                         
   1   9   1         25.73         26.98         2.09 o                         
   2   9   1         47.50         56.01         2.21 o                         
   3   9   1         18.78         19.12         1.26 o                         
   4   9   1          3.46          6.00         1.05 o                         
   5   9   1          3.20          2.09         0.63 o                         
   6   9   1          5.88          5.54         0.79 o                         
  -4  10   1          0.26         -0.18         0.29 o                         
  -3  10   1          0.62          0.16         0.39 o                         
  -2  10   1          0.09         -0.01         0.25 o                         
  -1  10   1         11.49          9.96         0.81 o                         
   0  10   1         10.50         11.80         0.90 o                         
   1  10   1         14.54         14.22         0.96 o                         
   2  10   1          0.61          1.78         0.41 o                         
   3  10   1          0.03          0.70         0.46 o                         
   4  10   1          0.04          0.51         0.38 o                         
 -12   0   2          0.39          0.67         0.59 o                         
 -10   0   2        324.18        362.85         9.34 o                         
  -8   0   2         11.26          4.15         0.82 o                         
  -6   0   2         95.19        103.80         5.92 o                         
  -4   0   2       3808.76       3612.54        67.90 o                         
  -2   0   2       2879.62       2746.48        15.31 o                         
   0   0   2       6254.06       5065.88        21.22 o                         
   2   0   2      13749.32      13853.40        59.10 o                         
   4   0   2        243.15        247.50         8.86 o                         
   6   0   2          0.38          2.31         1.39 o                         
   8   0   2          5.25          3.91         0.65 o                         
  10   0   2        172.76        162.58         6.63 o                         
  12   0   2          9.77          7.44         1.33 o                         
 -13   1   2          0.08          0.39         0.47 o                         
 -12   1   2        224.33        257.41         8.20 o                         
 -11   1   2         27.07         24.36         1.65 o                         
 -10   1   2         37.23         37.77         2.10 o                         
  -9   1   2          3.23          3.82         0.69 o                         
  -8   1   2         69.40         76.38         5.24 o                         
  -7   1   2          0.02         -0.24         1.05 o                         
  -6   1   2        339.10        414.96         9.34 o                         
  -5   1   2        111.03        124.14         3.48 o                         
  -4   1   2       2001.31       1799.91        22.00 o                         
  -3   1   2       1367.66       1282.98        12.52 o                         
  -2   1   2      20538.65      20922.77        47.67 o                         
  -1   1   2        176.58        181.74         2.84 o                         
   0   1   2       3453.29       3448.33        17.98 o                         
   1   1   2          8.64          2.95         0.38 o                         
   2   1   2         35.99         36.87         1.31 o                         
   3   1   2       2523.18       2678.80       141.92 o                         
   4   1   2       1441.08       1537.17        57.80 o                         
   5   1   2        210.62        227.35        10.45 o                         
   6   1   2       1745.24       1869.06        92.11 o                         
   7   1   2        137.35        157.91        15.52 o                         
   8   1   2        155.07        140.64         2.65 o                         
   9   1   2          2.32          1.87         0.93 o                         
  10   1   2          9.57          9.87         1.34 o                         
  11   1   2          1.00          0.42         0.54 o                         
  12   1   2         19.06         20.72         1.37 o                         
  13   1   2          3.57          3.27         0.78 o                         
 -13   2   2          0.00         -0.52         0.52 o                         
 -12   2   2          6.97          8.64         1.41 o                         
 -11   2   2         93.87         97.75         4.84 o                         
 -10   2   2        369.41        388.56         9.99 o                         
  -9   2   2         82.48         83.84         3.01 o                         
  -8   2   2         33.88         37.33         1.92 o                         
  -7   2   2         48.40         47.75         6.14 o                         
  -6   2   2        145.10        127.04         6.49 o                         
  -5   2   2         52.86         31.80         3.93 o                         
  -4   2   2        122.94        124.48        11.40 o                         
  -3   2   2       1354.88       1348.19        43.12 o                         
  -2   2   2         32.65         19.18         0.99 o                         
  -1   2   2       6211.16       5680.03        26.94 o                         
   0   2   2       1215.59       1158.21         7.47 o                         
   1   2   2        169.49        148.47         2.36 o                         
   2   2   2       3515.41       3421.91        44.30 o                         
   3   2   2       1533.09       1425.79        39.89 o                         
   4   2   2          2.41          0.68         0.35 o                         
   5   2   2        124.09        139.33         8.87 o                         
   6   2   2         31.08         25.99         2.80 o                         
   7   2   2         98.31         94.59         8.60 o                         
   8   2   2         86.88         90.47         2.61 o                         
   9   2   2        592.72        583.04         8.27 o                         
  10   2   2        203.01        209.98         5.38 o                         
  11   2   2          7.98          6.83         1.51 o                         
  12   2   2          5.41          4.52         1.09 o                         
  13   2   2          0.47          0.34         0.44 o                         
 -13   3   2          0.17          0.70         0.39 o                         
 -12   3   2         24.36         31.94         2.38 o                         
 -11   3   2          9.17         12.51         1.81 o                         
 -10   3   2          0.79          0.91         0.63 o                         
  -9   3   2        200.01        199.76         4.95 o                         
  -8   3   2         61.37         61.34         3.04 o                         
  -7   3   2        894.94        854.58         8.92 o                         
  -6   3   2        387.09        395.03        17.40 o                         
  -5   3   2          2.33          3.33         1.96 o                         
  -4   3   2         63.41         68.89         5.93 o                         
  -3   3   2        887.20        884.99        18.53 o                         
  -2   3   2        342.48        358.46         7.27 o                         
  -1   3   2       6644.47       6195.30        90.34 o                         
   0   3   2         10.42         12.56         1.27 o                         
   1   3   2         75.20         74.76         1.84 o                         
   2   3   2        271.80        254.36         8.05 o                         
   3   3   2        748.88        752.87        13.01 o                         
   4   3   2         25.99         23.53         1.97 o                         
   5   3   2        371.78        385.19        15.92 o                         
   6   3   2        252.80        263.51        14.29 o                         
   7   3   2        371.78        359.17         6.09 o                         
   8   3   2         10.48          9.94         1.13 o                         
   9   3   2         69.07         62.65         2.96 o                         
  10   3   2          0.04         -0.26         0.60 o                         
  11   3   2         15.84         12.22         1.81 o                         
  12   3   2          1.41          0.57         0.58 o                         
  13   3   2          0.72          0.23         0.37 o                         
 -12   4   2          5.62          6.27         1.01 o                         
 -11   4   2         66.43         73.98         3.75 o                         
 -10   4   2          2.65          3.37         0.76 o                         
  -9   4   2         74.00         70.48         2.95 o                         
  -8   4   2        104.81         96.85         3.21 o                         
  -7   4   2        102.11         82.82         5.90 o                         
  -6   4   2        230.15        211.02        13.69 o                         
  -5   4   2          6.51          3.88         1.45 o                         
  -4   4   2        368.20        366.39         9.40 o                         
  -3   4   2       1455.27       1428.50        17.57 o                         
  -2   4   2        653.86        622.53        10.78 o                         
  -1   4   2        982.58       1001.61        12.42 o                         
   0   4   2          6.50         11.70         1.52 o                         
   1   4   2          0.02         -0.31         0.72 o                         
   2   4   2          4.85          5.50         1.08 o                         
   3   4   2         47.50         29.58         3.11 o                         
   4   4   2        109.65        110.21         4.89 o                         
   5   4   2        240.15        218.94        12.98 o                         
   6   4   2         26.98         20.96         1.43 o                         
   7   4   2         32.90         36.17         1.98 o                         
   8   4   2          0.23          0.49         1.26 o                         
   9   4   2        203.64        223.33         5.41 o                         
  10   4   2          4.80          3.55         0.78 o                         
  11   4   2         28.09         31.97         2.55 o                         
  12   4   2          3.54          6.65         1.08 o                         
 -12   5   2         13.64         14.02         1.09 o                         
 -11   5   2          1.36          0.85         0.51 o                         
 -10   5   2         15.77         16.08         1.30 o                         
  -9   5   2         32.02         37.80         2.61 o                         
  -8   5   2        117.14        107.85         2.76 o                         
  -7   5   2         15.15         12.38         1.94 o                         
  -6   5   2        225.23        222.93         6.42 o                         
  -5   5   2        112.95        129.95         4.35 o                         
  -4   5   2        346.68        358.07        13.88 o                         
  -3   5   2          3.58          3.87         1.52 o                         
  -2   5   2         12.23         11.74         2.66 o                         
  -1   5   2        477.75        456.46        15.09 o                         
   0   5   2        329.67        347.92        12.96 o                         
   1   5   2        933.67        913.22        23.94 o                         
   2   5   2          0.93          5.56         1.65 o                         
   3   5   2         52.77         50.49         4.73 o                         
   4   5   2        138.18        143.68        10.57 o                         
   5   5   2        165.33        157.04         3.63 o                         
   6   5   2          9.04          8.15         0.73 o                         
   7   5   2        125.67        126.24         3.62 o                         
   8   5   2        393.35        398.10         9.76 o                         
   9   5   2          0.02          0.17         0.54 o                         
  10   5   2         40.00         40.11         2.05 o                         
  11   5   2          6.09          4.12         0.88 o                         
 -10   6   2         15.14         14.87         1.51 o                         
  -9   6   2         28.72         29.54         1.56 o                         
  -8   6   2         43.44         40.05         2.01 o                         
  -7   6   2         28.26         25.06         2.31 o                         
  -6   6   2          7.83          7.24         0.87 o                         
  -5   6   2         45.18         44.67         3.39 o                         
  -4   6   2          0.44          0.14         0.38 o                         
  -3   6   2         82.59         92.81         2.74 o                         
  -2   6   2        120.14        124.04         4.42 o                         
  -1   6   2         14.01         13.03         1.03 o                         
   0   6   2         14.31         16.33         1.13 o                         
   1   6   2         40.71         42.05         1.57 o                         
   2   6   2         39.81         33.55         1.42 o                         
   3   6   2          6.87          8.79         0.63 o                         
   4   6   2         27.53         26.58         1.17 o                         
   5   6   2         90.27         90.82         2.89 o                         
   6   6   2          0.66          0.95         0.44 o                         
   7   6   2        177.64        201.11         4.73 o                         
   8   6   2          0.08         -0.09         0.44 o                         
   9   6   2         60.19         62.84         3.27 o                         
  10   6   2          0.02         -0.71         0.71 o                         
  -9   7   2          4.40          3.49         0.50 o                         
  -8   7   2          6.83          5.27         0.74 o                         
  -7   7   2          0.16          0.31         0.38 o                         
  -6   7   2          3.60          4.43         0.78 o                         
  -5   7   2         29.55         27.60         1.72 o                         
  -4   7   2          7.75         10.58         1.14 o                         
  -3   7   2        167.58        176.33         3.25 o                         
  -2   7   2        108.20        124.88         3.59 o                         
  -1   7   2         89.48         84.45         2.29 o                         
   0   7   2        229.83        244.34         4.04 o                         
   1   7   2         68.25         64.95         2.12 o                         
   2   7   2          0.03         -0.32         0.36 o                         
   3   7   2         52.20         62.34         1.87 o                         
   4   7   2         33.31         32.58         1.50 o                         
   5   7   2         76.91         81.13         4.61 o                         
   6   7   2          1.92          1.41         0.50 o                         
   7   7   2         21.56         26.19         2.45 o                         
   8   7   2         12.91         11.05         0.95 o                         
   9   7   2          1.13          1.48         0.63 o                         
  10   7   2          1.09          1.06         0.45 o                         
  -7   8   2          8.60          6.50         0.56 o                         
  -6   8   2          0.64          0.66         0.48 o                         
  -5   8   2         12.53         13.57         1.20 o                         
  -4   8   2         13.12         14.90         1.58 o                         
  -3   8   2          1.64          1.55         0.47 o                         
  -2   8   2         20.97         21.76         1.25 o                         
  -1   8   2         26.53         22.14         1.27 o                         
   0   8   2          0.00          0.32         0.56 o                         
   1   8   2          1.19          2.76         0.78 o                         
   2   8   2         57.51         56.13         2.41 o                         
   3   8   2         30.99         30.69         1.75 o                         
   4   8   2         10.59         10.92         0.89 o                         
   5   8   2         22.55         24.96         2.21 o                         
   6   8   2          5.07          4.31         0.98 o                         
   7   8   2          0.81          0.93         0.47 o                         
   8   8   2          0.38         -0.02         0.45 o                         
  -6   9   2          2.39          2.58         0.57 o                         
  -5   9   2         10.73          9.94         1.16 o                         
  -4   9   2          9.02          8.04         1.16 o                         
  -3   9   2         15.53         15.58         1.10 o                         
  -2   9   2         10.62         11.30         1.01 o                         
  -1   9   2         70.49         72.59         2.54 o                         
   0   9   2          0.00         -0.07         0.47 o                         
   1   9   2         33.80         40.41         1.92 o                         
   2   9   2          0.93          0.50         0.56 o                         
   3   9   2          0.49          1.26         0.49 o                         
   4   9   2          8.83         10.73         1.36 o                         
   5   9   2          2.41          2.16         0.72 o                         
   6   9   2         13.46          9.71         1.03 o                         
   7   9   2          2.22          1.78         0.43 o                         
  -4  10   2          3.01          2.51         0.49 o                         
  -3  10   2          0.21         -0.32         0.43 o                         
  -2  10   2          0.66          0.73         0.29 o                         
  -1  10   2          0.98          1.09         0.33 o                         
   0  10   2          3.34          5.21         0.63 o                         
   1  10   2          0.05          1.25         0.70 o                         
   2  10   2         46.17         50.64         1.66 o                         
   3  10   2          7.16          8.00         0.97 o                         
   4  10   2          0.68          1.58         0.48 o                         
 -13   0   3          0.23          1.56         0.58 o                         
 -11   0   3        799.76        769.45        12.88 o                         
  -9   0   3         46.43         26.47         2.47 o                         
  -7   0   3         31.39         20.11         3.25 o                         
  -5   0   3         69.45         64.16         5.93 o                         
  -3   0   3        253.29        215.86         7.43 o                         
  -1   0   3          0.61          2.97         0.61 o                         
   1   0   3      13561.33      14241.91        56.51 o                         
   3   0   3       1765.19       1531.69        20.47 o                         
   5   0   3        423.81        532.89        15.05 o                         
   7   0   3        648.55        770.23        22.99 o                         
   9   0   3         34.09         34.57         2.71 o                         
  11   0   3          2.33         -0.13         1.15 o                         
  13   0   3          0.01         -0.44         0.54 o                         
 -13   1   3         57.16         58.07         2.64 o                         
 -12   1   3         20.93         24.60         1.47 o                         
 -11   1   3         23.59         25.24         1.63 o                         
 -10   1   3         22.19         20.98         1.55 o                         
  -9   1   3          6.38          6.00         0.88 o                         
  -8   1   3         21.26         24.61         1.52 o                         
  -7   1   3          1.32         -0.15         2.46 o                         
  -6   1   3        130.17        151.00         4.31 o                         
  -5   1   3        241.94        205.23         4.41 o                         
  -4   1   3       2823.92       2819.04        19.76 o                         
  -3   1   3       2067.61       2038.73        27.99 o                         
  -2   1   3       2168.07       2141.95        10.63 o                         
  -1   1   3        875.88        859.85         7.09 o                         
   0   1   3        608.28        557.19         6.21 o                         
   1   1   3         40.52         28.12         1.10 o                         
   2   1   3         48.09         41.11         1.13 o                         
   3   1   3         27.67         36.50         2.10 o                         
   4   1   3        108.51         88.60        10.84 o                         
   5   1   3        457.51        514.17        39.03 o                         
   6   1   3         31.78         40.68         3.51 o                         
   7   1   3        176.28        201.64         8.14 o                         
   8   1   3        159.29        145.10         2.74 o                         
   9   1   3        200.78        205.59         3.44 o                         
  10   1   3         12.60         10.92         1.26 o                         
  11   1   3        111.35        125.68         3.85 o                         
  12   1   3         13.33         13.33         1.81 o                         
  13   1   3         14.25         16.95         1.49 o                         
 -13   2   3          2.21          1.75         0.57 o                         
 -12   2   3          2.01          2.35         0.87 o                         
 -11   2   3         72.10         74.25         4.13 o                         
 -10   2   3          5.88          5.86         1.40 o                         
  -9   2   3          2.18          1.74         0.63 o                         
  -8   2   3        157.82        151.52         3.82 o                         
  -7   2   3         55.65         50.87         6.51 o                         
  -6   2   3        375.32        382.78        11.36 o                         
  -5   2   3        399.51        293.55        12.31 o                         
  -4   2   3         29.53         19.07         1.46 o                         
  -3   2   3         40.94         53.93         2.49 o                         
  -2   2   3      12747.42      12502.17       149.32 o                         
  -1   2   3       1602.62       1495.57         9.42 o                         
   0   2   3        914.65        794.39         8.00 o                         
   1   2   3        368.72        348.57         5.90 o                         
   2   2   3         51.23         50.53         2.21 o                         
   3   2   3        522.32        489.52         9.02 o                         
   4   2   3        124.72        129.69         3.53 o                         
   5   2   3         76.30         91.20         4.78 o                         
   6   2   3        303.03        280.96         9.06 o                         
   7   2   3         68.86         73.55         4.97 o                         
   8   2   3        182.14        170.82         3.43 o                         
   9   2   3         12.33         13.68         1.13 o                         
  10   2   3         66.53         63.09         2.95 o                         
  11   2   3          0.02         -1.20         1.20 o                         
  12   2   3          5.05          5.22         1.18 o                         
  13   2   3          0.11         -0.04         0.46 o                         
 -13   3   3          1.84          3.99         0.70 o                         
 -12   3   3         19.91         22.45         1.89 o                         
 -11   3   3         17.96         19.31         2.14 o                         
 -10   3   3         11.20         10.67         1.75 o                         
  -9   3   3          0.30          1.84         0.70 o                         
  -8   3   3         11.90         11.73         1.14 o                         
  -7   3   3         27.31         26.85         1.58 o                         
  -6   3   3        244.57        248.73         9.83 o                         
  -5   3   3         49.31         40.01         5.16 o                         
  -4   3   3       5197.69       5092.72        53.17 o                         
  -3   3   3       4744.41       4816.55        47.59 o                         
  -2   3   3          3.95          2.21         1.07 o                         
  -1   3   3        231.58        198.39         3.27 o                         
   0   3   3        145.29        130.45         6.57 o                         
   1   3   3       2927.26       2877.24        18.74 o                         
   2   3   3          6.95         11.93         1.13 o                         
   3   3   3         23.69         19.67         2.01 o                         
   4   3   3        168.86        164.53         4.98 o                         
   5   3   3          3.74          5.26         2.06 o                         
   6   3   3          0.69          5.73         2.33 o                         
   7   3   3        139.33        124.69         3.76 o                         
   8   3   3       1110.46       1110.33         9.48 o                         
   9   3   3          3.20          5.39         1.04 o                         
  10   3   3         57.94         62.68         2.91 o                         
  11   3   3          5.62          6.94         1.43 o                         
  12   3   3          5.76         10.23         1.41 o                         
  13   3   3          1.52          2.58         0.41 o                         
 -12   4   3         15.26         17.13         1.53 o                         
 -11   4   3          2.10          1.11         0.50 o                         
 -10   4   3         32.68         38.90         2.07 o                         
  -9   4   3        312.21        320.05         6.10 o                         
  -8   4   3         32.30         32.65         1.87 o                         
  -7   4   3          0.30         -0.89         0.89 o                         
  -6   4   3         10.04         11.16         1.92 o                         
  -5   4   3        116.77         98.87         5.30 o                         
  -4   4   3          5.02          6.36         1.28 o                         
  -3   4   3        985.25       1058.98        50.37 o                         
  -2   4   3        925.69        775.36        36.14 o                         
  -1   4   3        428.41        440.39        17.40 o                         
   0   4   3        726.36        725.28        16.78 o                         
   1   4   3        415.82        379.56         8.21 o                         
   2   4   3        490.74        524.49         9.80 o                         
   3   4   3       1392.33       1438.55        43.01 o                         
   4   4   3        192.76        206.06        11.69 o                         
   5   4   3         86.02         97.48         8.72 o                         
   6   4   3         64.15         64.36         2.52 o                         
   7   4   3          0.18          0.29         0.48 o                         
   8   4   3         46.59         45.99         2.06 o                         
   9   4   3         77.30         83.46         3.35 o                         
  10   4   3          0.44          0.13         0.57 o                         
  11   4   3          7.77          6.96         1.33 o                         
  12   4   3          2.54          2.40         0.70 o                         
 -12   5   3          1.92          1.75         0.44 o                         
 -11   5   3          4.80          7.52         1.09 o                         
 -10   5   3         18.95         20.91         1.40 o                         
  -9   5   3        136.23        136.76         2.97 o                         
  -8   5   3          3.98          3.92         0.62 o                         
  -7   5   3          4.56          3.37         0.71 o                         
  -6   5   3        259.61        251.29         6.33 o                         
  -5   5   3        439.55        438.76         7.36 o                         
  -4   5   3        182.83        189.06        10.35 o                         
  -3   5   3        527.62        464.25        15.95 o                         
  -2   5   3        108.00         94.18         7.03 o                         
  -1   5   3          3.40          1.85         1.18 o                         
   0   5   3          0.86          0.65         1.02 o                         
   1   5   3        622.17        550.24        17.28 o                         
   2   5   3         23.22         16.87         2.06 o                         
   3   5   3        144.76        120.40         5.66 o                         
   4   5   3          1.77          2.94         1.29 o                         
   5   5   3          5.23          5.47         0.76 o                         
   6   5   3          3.76          3.73         0.60 o                         
   7   5   3          0.32         -0.09         0.72 o                         
   8   5   3         23.08         30.80         1.80 o                         
   9   5   3        126.23        140.31         4.10 o                         
  10   5   3          4.82          4.13         0.80 o                         
  11   5   3          0.16          1.28         0.66 o                         
  -9   6   3         10.38         13.13         1.34 o                         
  -8   6   3         28.21         24.65         1.60 o                         
  -7   6   3        112.66        115.45         4.94 o                         
  -6   6   3         71.22         66.24         3.10 o                         
  -5   6   3        106.92        100.14         3.12 o                         
  -4   6   3        209.40        198.24         4.31 o                         
  -3   6   3          5.16          8.42         0.87 o                         
  -2   6   3        103.80        109.62         2.39 o                         
  -1   6   3        101.12         97.19         2.70 o                         
   0   6   3         38.64         35.51         1.39 o                         
   1   6   3          9.00          7.77         0.69 o                         
   2   6   3         51.68         51.62         1.54 o                         
   3   6   3        106.08        121.96         2.34 o                         
   4   6   3         53.90         45.69         1.51 o                         
   5   6   3         47.96         51.60         1.87 o                         
   6   6   3        155.70        155.13         5.11 o                         
   7   6   3          4.87          5.56         1.10 o                         
   8   6   3          3.64          3.57         0.84 o                         
   9   6   3          8.99         10.32         1.03 o                         
  10   6   3          0.04         -0.19         0.65 o                         
  -9   7   3          7.03          6.25         0.92 o                         
  -8   7   3          9.45          9.96         0.92 o                         
  -7   7   3         34.32         30.96         1.76 o                         
  -6   7   3        132.87        128.70         3.51 o                         
  -5   7   3         80.61         77.00         3.46 o                         
  -4   7   3         63.58         68.63         2.69 o                         
  -3   7   3        144.37        143.94         2.93 o                         
  -2   7   3          0.01          0.41         0.50 o                         
  -1   7   3         38.41         33.28         1.47 o                         
   0   7   3        165.95        156.55         3.25 o                         
   1   7   3          1.70          1.40         0.34 o                         
   2   7   3          0.98          1.52         0.37 o                         
   3   7   3         23.07         31.20         1.30 o                         
   4   7   3        150.29        149.07         2.80 o                         
   5   7   3          1.04          1.45         0.61 o                         
   6   7   3          0.16          0.14         0.56 o                         
   7   7   3         21.33         17.81         1.73 o                         
   8   7   3          0.59          1.77         1.42 o                         
   9   7   3          1.09          1.68         0.72 o                         
  10   7   3         12.02         11.06         1.08 o                         
  -8   8   3          0.31          1.77         0.66 o                         
  -7   8   3          4.26          3.10         0.88 o                         
  -6   8   3          0.00          0.08         0.54 o                         
  -5   8   3          3.01          4.07         0.84 o                         
  -4   8   3         85.95         80.32         2.87 o                         
  -3   8   3         22.58         28.26         1.36 o                         
  -2   8   3          8.74          6.55         0.72 o                         
  -1   8   3         21.99         24.22         1.32 o                         
   0   8   3         72.51         86.53         2.99 o                         
   1   8   3         21.61         22.23         1.53 o                         
   2   8   3        205.45        230.39         5.19 o                         
   3   8   3         33.49         34.81         2.00 o                         
   4   8   3         33.53         37.34         1.86 o                         
   5   8   3         43.88         42.67         2.83 o                         
   6   8   3         41.33         41.29         2.56 o                         
   7   8   3          0.41         -0.21         0.46 o                         
   8   8   3          3.40          3.69         0.76 o                         
  -6   9   3          0.08          0.34         0.34 o                         
  -5   9   3          0.75          0.50         0.42 o                         
  -4   9   3          1.13          1.27         0.67 o                         
  -3   9   3          0.82          0.90         0.66 o                         
  -2   9   3          2.94          3.09         1.12 o                         
  -1   9   3         40.18         43.41         1.96 o                         
   0   9   3          2.50          2.89         0.62 o                         
   1   9   3         31.74         31.72         1.71 o                         
   2   9   3         15.02         16.28         1.21 o                         
   3   9   3         43.41         43.20         2.37 o                         
   4   9   3          0.87          1.01         0.64 o                         
   5   9   3          6.53          5.79         0.92 o                         
   6   9   3          1.89          1.83         0.54 o                         
   7   9   3          0.79          0.93         0.33 o                         
  -4  10   3          0.00          0.06         0.31 o                         
  -3  10   3          0.01         -0.26         0.43 o                         
  -2  10   3          0.73          0.65         0.46 o                         
  -1  10   3          7.02          7.83         0.69 o                         
   0  10   3         21.51         23.67         1.20 o                         
   1  10   3          0.00          0.13         0.65 o                         
   2  10   3          1.99          4.52         0.82 o                         
   3  10   3          1.25          1.79         0.56 o                         
   4  10   3          4.27          5.08         0.70 o                         
 -12   0   4          3.73          3.95         1.00 o                         
 -10   0   4          9.71         12.71         1.78 o                         
  -8   0   4          1.40          0.13         0.52 o                         
  -6   0   4        107.29         73.57         4.24 o                         
  -4   0   4       2582.89       2503.42        36.31 o                         
  -2   0   4        930.93        791.57        12.22 o                         
   0   0   4       8119.15       6897.23        32.46 o                         
   2   0   4      26335.54      28312.63       106.25 o                         
   4   0   4         18.69         20.63         2.79 o                         
   6   0   4          9.25         27.65         4.16 o                         
   8   0   4         60.20         55.25         2.43 o                         
  10   0   4          2.70          1.80         1.12 o                         
  12   0   4          7.05          8.84         1.37 o                         
 -13   1   4          0.01          0.26         0.44 o                         
 -12   1   4        133.23        144.61         3.04 o                         
 -11   1   4          5.64          4.66         0.73 o                         
 -10   1   4          4.61          2.80         1.04 o                         
  -9   1   4         28.36         27.02         1.71 o                         
  -8   1   4         51.22         37.09         1.83 o                         
  -7   1   4         10.91          9.41         1.86 o                         
  -6   1   4       1110.15       1106.53        12.83 o                         
  -5   1   4        281.65        299.83         6.04 o                         
  -4   1   4        379.68        362.75         5.83 o                         
  -3   1   4       2460.65       2388.81        15.69 o                         
  -2   1   4        120.95         86.75         1.56 o                         
  -1   1   4        395.51        378.45         5.30 o                         
   1   1   4       2724.80       2523.78        16.70 o                         
   2   1   4       1211.32       1272.70        23.76 o                         
   3   1   4       1222.47       1348.56        72.46 o                         
   4   1   4          3.19          1.69         0.82 o                         
   5   1   4          5.74          5.28         1.33 o                         
   6   1   4        265.15        351.26        10.16 o                         
   7   1   4         37.21         41.57         3.76 o                         
   8   1   4        369.27        350.78         3.98 o                         
   9   1   4          8.57          6.67         0.83 o                         
  10   1   4          5.47          3.70         0.79 o                         
  11   1   4         21.27         19.05         1.54 o                         
  12   1   4          7.36          7.28         1.06 o                         
  13   1   4          3.34          2.55         0.71 o                         
 -13   2   4          3.80          5.06         0.84 o                         
 -12   2   4         25.43         27.68         2.19 o                         
 -11   2   4          1.16          0.12         0.76 o                         
 -10   2   4        221.44        231.37         7.50 o                         
  -9   2   4        113.47        101.91         3.25 o                         
  -8   2   4          0.03         -0.45         0.45 o                         
  -7   2   4          3.44          3.49         1.58 o                         
  -6   2   4         19.73         20.08         2.63 o                         
  -5   2   4        212.84        275.28         7.84 o                         
  -4   2   4          2.42          8.72         4.18 o                         
  -3   2   4         15.23         10.93         1.54 o                         
  -2   2   4       3188.78       3184.54        20.69 o                         
  -1   2   4         82.42         77.38         2.45 o                         
   0   2   4       1488.65       1516.71        16.37 o                         
   1   2   4        119.48        147.88         2.95 o                         
   2   2   4         99.69        113.31         2.62 o                         
   3   2   4        557.52        605.12        10.76 o                         
   4   2   4        685.90        736.02        43.75 o                         
   5   2   4         19.03         20.21         2.34 o                         
   6   2   4        678.00        716.39        14.76 o                         
   7   2   4          2.63          0.82         0.40 o                         
   8   2   4        117.93        109.06         2.77 o                         
   9   2   4          1.86          2.76         0.63 o                         
  10   2   4          0.01         -0.50         0.61 o                         
  11   2   4         21.29         21.04         2.40 o                         
  12   2   4          1.83          1.95         0.73 o                         
  13   2   4          2.92          4.21         0.78 o                         
 -13   3   4         18.84         21.80         1.47 o                         
 -12   3   4         63.56         66.80         3.19 o                         
 -11   3   4          1.12          0.65         0.93 o                         
 -10   3   4          0.83          0.46         0.81 o                         
  -9   3   4        103.04         95.09         3.33 o                         
  -8   3   4        149.93        138.63         3.70 o                         
  -7   3   4        281.05        252.21         4.71 o                         
  -6   3   4         43.78         42.59         5.82 o                         
  -5   3   4         23.20         21.01         3.56 o                         
  -4   3   4        145.25        196.44        10.53 o                         
  -3   3   4       6427.20       6524.90        57.96 o                         
  -2   3   4        317.33        305.84        10.48 o                         
  -1   3   4         55.45         55.03         1.49 o                         
   0   3   4         15.71         16.91         1.42 o                         
   1   3   4         34.09         26.62         1.45 o                         
   2   3   4        297.54        282.18         4.28 o                         
   3   3   4        185.05        164.36         4.87 o                         
   4   3   4        648.60        700.38        20.00 o                         
   5   3   4        168.57        146.11         9.99 o                         
   6   3   4         42.55         27.72         4.81 o                         
   7   3   4          0.09          0.13         0.55 o                         
   8   3   4        282.18        278.39         4.79 o                         
   9   3   4          0.20          0.71         0.52 o                         
  10   3   4         44.73         42.28         2.42 o                         
  11   3   4          3.70          4.71         1.23 o                         
  12   3   4          6.84         10.53         1.45 o                         
  13   3   4          3.15          2.68         0.58 o                         
 -12   4   4         13.37         16.90         1.50 o                         
 -11   4   4          2.17          2.49         0.88 o                         
 -10   4   4          2.92          4.86         1.19 o                         
  -9   4   4        146.13        146.24         4.04 o                         
  -8   4   4         72.26         72.93         2.85 o                         
  -7   4   4        462.76        433.26         6.40 o                         
  -6   4   4          4.78          3.11         0.72 o                         
  -5   4   4        689.61        710.65        24.30 o                         
  -4   4   4        416.07        374.68        11.50 o                         
  -3   4   4        410.63        399.98        14.22 o                         
  -2   4   4        215.72        196.44        11.34 o                         
  -1   4   4       1807.46       1782.00        23.83 o                         
   0   4   4        639.67        659.08         9.93 o                         
   1   4   4          0.21         -0.51         0.84 o                         
   2   4   4       1017.96       1037.02        15.74 o                         
   3   4   4          9.13         12.38         1.62 o                         
   4   4   4        266.79        268.14        13.42 o                         
   5   4   4        260.08        248.27        13.88 o                         
   6   4   4         12.22          8.22         0.97 o                         
   7   4   4          2.96          4.94         0.86 o                         
   8   4   4        376.99        391.13         5.97 o                         
   9   4   4        101.95        106.65         3.78 o                         
  10   4   4         14.38         10.63         1.21 o                         
  11   4   4         10.09         12.92         1.64 o                         
  12   4   4         13.50         20.79         1.64 o                         
 -12   5   4          4.74          3.49         0.56 o                         
 -11   5   4         11.91         14.86         1.47 o                         
 -10   5   4          0.17          0.12         0.61 o                         
  -9   5   4         33.26         30.34         1.40 o                         
  -8   5   4         48.39         49.98         1.87 o                         
  -7   5   4        151.98        153.99         5.62 o                         
  -6   5   4          3.25          4.06         1.86 o                         
  -5   5   4        115.10        117.38         8.45 o                         
  -4   5   4        125.56        105.62         5.80 o                         
  -3   5   4        516.68        536.09        12.38 o                         
  -2   5   4        155.36        168.14         9.64 o                         
  -1   5   4        127.25        120.42         8.03 o                         
   0   5   4         51.10         42.56         4.76 o                         
   1   5   4        313.75        311.30         8.88 o                         
   2   5   4          9.37         12.41         1.98 o                         
   3   5   4        192.59        192.96        11.38 o                         
   4   5   4         21.97         27.31         2.15 o                         
   5   5   4         18.21         17.19         1.14 o                         
   6   5   4         31.27         27.50         3.00 o                         
   7   5   4         63.21         69.55         2.97 o                         
   8   5   4         58.98         58.85         2.49 o                         
   9   5   4         64.52         82.50         3.14 o                         
  10   5   4          4.43          7.38         0.94 o                         
  11   5   4          1.82          2.32         0.70 o                         
  -9   6   4         48.79         54.13         2.87 o                         
  -8   6   4         12.92         12.24         1.13 o                         
  -7   6   4         11.20          9.06         1.50 o                         
  -6   6   4         19.55         19.74         1.38 o                         
  -5   6   4        106.24        109.46         3.03 o                         
  -4   6   4         54.43         52.85         2.09 o                         
  -3   6   4         51.38         51.51         2.04 o                         
  -2   6   4         10.51          8.41         0.60 o                         
  -1   6   4         97.04         95.57         2.23 o                         
   0   6   4        101.42        106.47         2.60 o                         
   1   6   4         61.62         57.06         1.78 o                         
   2   6   4         97.25         87.27         2.02 o                         
   3   6   4        153.57        174.43         2.90 o                         
   4   6   4         29.47         25.84         1.10 o                         
   5   6   4          0.71          0.04         0.39 o                         
   6   6   4        153.90        164.43         4.94 o                         
   7   6   4          0.25          0.02         0.51 o                         
   8   6   4         71.01         70.74         3.42 o                         
   9   6   4          0.20          0.13         0.66 o                         
  10   6   4          0.33         -0.08         0.53 o                         
  -9   7   4          0.32         -0.24         0.41 o                         
  -8   7   4          7.10          8.32         1.27 o                         
  -7   7   4         14.42         18.01         2.00 o                         
  -6   7   4          0.18         -0.06         0.39 o                         
  -5   7   4          3.39          1.17         0.58 o                         
  -4   7   4          5.87          6.64         0.92 o                         
  -3   7   4         11.08          8.74         1.02 o                         
  -2   7   4         13.13         10.63         0.87 o                         
  -1   7   4        289.04        287.72         3.95 o                         
   0   7   4          3.00          4.19         0.58 o                         
   1   7   4          0.75          1.63         0.39 o                         
   2   7   4          0.12         -0.12         0.38 o                         
   3   7   4          0.08         -0.09         0.32 o                         
   4   7   4         49.26         51.10         1.66 o                         
   5   7   4         46.21         45.04         2.18 o                         
   6   7   4          4.51          6.60         1.24 o                         
   7   7   4          2.21          1.33         0.66 o                         
   8   7   4          3.05          2.60         0.58 o                         
   9   7   4          4.26          4.38         0.93 o                         
  10   7   4          0.19          0.36         0.39 o                         
  -8   8   4         13.34         13.38         1.29 o                         
  -7   8   4         18.58         15.95         1.67 o                         
  -6   8   4         16.60         13.51         1.35 o                         
  -5   8   4         10.67          8.80         0.93 o                         
  -4   8   4          1.81          1.14         0.50 o                         
  -3   8   4         35.27         41.52         2.09 o                         
  -2   8   4          4.40          3.12         0.54 o                         
  -1   8   4         23.46         21.61         1.24 o                         
   0   8   4         15.73         14.66         1.26 o                         
   1   8   4        127.55        121.00         3.54 o                         
   2   8   4         10.29         12.82         1.26 o                         
   3   8   4          1.61          1.74         0.48 o                         
   4   8   4          0.00          0.71         0.63 o                         
   5   8   4         31.78         27.05         2.24 o                         
   6   8   4          7.69          8.77         1.23 o                         
   7   8   4          9.75          7.67         1.03 o                         
   8   8   4          2.60          2.99         0.42 o                         
  -6   9   4          0.68         -0.36         0.36 o                         
  -5   9   4          2.38          3.24         0.57 o                         
  -4   9   4          0.23          0.45         0.66 o                         
  -3   9   4         15.94         16.47         1.68 o                         
  -2   9   4         12.50         14.41         1.09 o                         
  -1   9   4          0.47          0.29         0.43 o                         
   0   9   4          5.40          7.53         0.91 o                         
   1   9   4         16.70         18.58         1.34 o                         
   2   9   4          3.49          3.72         0.64 o                         
   3   9   4          4.99          6.38         0.78 o                         
   4   9   4          9.83          9.81         1.30 o                         
   5   9   4          0.01          0.48         0.46 o                         
   6   9   4          1.28          0.82         0.46 o                         
   7   9   4          1.32          0.90         0.37 o                         
  -4  10   4          4.55          6.20         0.74 o                         
  -3  10   4          0.07          0.26         0.40 o                         
  -2  10   4          1.17          0.85         0.44 o                         
  -1  10   4          0.16         -0.08         0.25 o                         
   0  10   4          2.60          1.94         0.43 o                         
   1  10   4          4.66          7.66         0.70 o                         
   2  10   4         18.95         20.10         1.50 o                         
   3  10   4          1.56          2.32         0.55 o                         
   4  10   4         13.45         14.24         1.09 o                         
 -13   0   5          1.70          2.27         0.59 o                         
 -11   0   5          0.99         -0.71         0.85 o                         
  -9   0   5        156.58        158.23         5.89 o                         
  -7   0   5          2.14          2.81         1.79 o                         
  -5   0   5        297.42        311.15         8.03 o                         
  -3   0   5        463.76        459.88        10.93 o                         
  -1   0   5        414.06        376.55         8.15 o                         
   1   0   5      19863.93      18970.22        76.73 o                         
   3   0   5       4877.65       5566.50        45.38 o                         
   5   0   5       1026.94       1100.57        24.07 o                         
   7   0   5        414.73        513.88        19.69 o                         
   9   0   5         20.78         15.52         1.41 o                         
  11   0   5          4.83          0.33         0.94 o                         
  13   0   5         38.24         41.07         2.00 o                         
 -13   1   5         40.55         40.25         2.15 o                         
 -12   1   5          4.67          3.83         0.60 o                         
 -11   1   5         49.19         46.61         2.11 o                         
 -10   1   5         64.70         57.95         2.49 o                         
  -9   1   5         13.42          8.61         0.98 o                         
  -8   1   5         57.43         54.83         4.90 o                         
  -7   1   5          4.13          4.37         1.13 o                         
  -6   1   5         89.55         85.76         4.08 o                         
  -5   1   5         97.91        104.35         4.22 o                         
  -4   1   5         60.90         45.95         3.86 o                         
  -3   1   5       1008.23        964.10         8.27 o                         
  -2   1   5        192.86        165.14         4.15 o                         
  -1   1   5       5761.51       5662.56        73.86 o                         
   0   1   5       1331.85       1386.80       104.27 o                         
   1   1   5       3003.02       2914.95        19.87 o                         
   2   1   5        540.46        481.85         9.75 o                         
   3   1   5       5448.43       5675.08        32.40 o                         
   4   1   5         72.68         71.65         4.59 o                         
   5   1   5       4383.82       4948.23        93.45 o                         
   6   1   5        177.30        218.15         8.09 o                         
   7   1   5         43.88         62.08         4.74 o                         
   8   1   5         11.33         13.13         0.87 o                         
   9   1   5         61.09         72.63         2.10 o                         
  10   1   5         16.22         17.95         1.63 o                         
  11   1   5          6.27          3.51         0.71 o                         
  12   1   5          0.02         -0.36         0.36 o                         
  13   1   5         20.81         18.41         1.48 o                         
 -13   2   5          5.32          6.51         0.91 o                         
 -12   2   5          0.01         -0.68         0.68 o                         
 -11   2   5         15.24         12.44         1.73 o                         
 -10   2   5          6.88          7.64         1.52 o                         
  -9   2   5         66.03         67.86         6.07 o                         
  -8   2   5         33.47         35.70         1.83 o                         
  -7   2   5        112.61        111.20         6.77 o                         
  -6   2   5         21.99         29.00         3.17 o                         
  -5   2   5        353.12        334.94         8.75 o                         
  -4   2   5         82.42        100.77         5.91 o                         
  -3   2   5       2230.71       2104.32        18.04 o                         
  -2   2   5        134.98        127.79         3.57 o                         
  -1   2   5        509.18        522.17         7.09 o                         
   0   2   5       2703.77       2662.25        20.86 o                         
   1   2   5        252.55        241.84         3.99 o                         
   2   2   5        699.01        638.29         6.98 o                         
   3   2   5        195.05        234.23         9.71 o                         
   4   2   5        483.45        521.61        19.68 o                         
   5   2   5         84.65        108.77         5.46 o                         
   6   2   5          1.42          1.75         1.04 o                         
   7   2   5         93.03         75.04         2.20 o                         
   8   2   5         18.05         17.12         1.26 o                         
   9   2   5          8.95          8.07         1.13 o                         
  10   2   5         15.21         17.01         1.59 o                         
  11   2   5          0.12         -0.66         1.08 o                         
  12   2   5          0.08          0.04         0.62 o                         
  13   2   5         11.73         15.30         1.32 o                         
 -13   3   5          0.80          0.69         0.40 o                         
 -12   3   5          0.07          0.37         0.60 o                         
 -11   3   5         11.05         12.25         1.16 o                         
 -10   3   5         12.01          9.73         1.64 o                         
  -9   3   5         10.16         12.27         1.25 o                         
  -8   3   5        462.16        444.96         6.88 o                         
  -7   3   5          1.51          2.67         0.68 o                         
  -6   3   5          0.77          2.44         1.64 o                         
  -5   3   5         25.34         29.38         4.49 o                         
  -4   3   5          3.07          0.63         1.04 o                         
  -3   3   5        797.76        798.93        19.84 o                         
  -2   3   5          1.41          1.01         0.69 o                         
  -1   3   5       1546.03       1428.95        13.04 o                         
   0   3   5        221.42        238.80         4.31 o                         
   1   3   5        330.20        303.72         8.04 o                         
   2   3   5       1323.95       1381.72        15.48 o                         
   3   3   5        814.38        766.46        10.09 o                         
   4   3   5        284.93        317.64        13.38 o                         
   5   3   5        145.35        150.75        10.07 o                         
   6   3   5        650.18        662.52        22.73 o                         
   7   3   5         77.07         72.49         2.87 o                         
   8   3   5          7.12          5.96         0.94 o                         
   9   3   5          4.57          3.60         0.73 o                         
  10   3   5          1.35          1.04         0.61 o                         
  11   3   5          0.02          0.20         0.83 o                         
  12   3   5          8.12          9.54         1.30 o                         
 -12   4   5         20.48         21.04         1.63 o                         
 -11   4   5          7.70          5.04         1.07 o                         
 -10   4   5          0.00          0.37         0.64 o                         
  -9   4   5         44.40         43.94         2.19 o                         
  -8   4   5          0.55         -0.42         0.45 o                         
  -7   4   5        388.12        362.28         5.76 o                         
  -6   4   5          3.19          9.21         1.15 o                         
  -5   4   5        165.35        131.06        10.18 o                         
  -4   4   5         45.60         49.09         4.70 o                         
  -3   4   5          1.90          0.08         0.67 o                         
  -2   4   5         18.65          8.98         1.45 o                         
  -1   4   5         77.71         81.35         3.99 o                         
   0   4   5        689.27        696.11        15.17 o                         
   1   4   5        281.90        280.91         7.42 o                         
   2   4   5        259.62        263.57         7.70 o                         
   3   4   5       1007.94       1093.80        25.07 o                         
   4   4   5        662.71        777.92        22.90 o                         
   5   4   5          2.42          2.43         1.54 o                         
   6   4   5         86.79         87.38         3.04 o                         
   7   4   5         81.42         79.97         3.07 o                         
   8   4   5        146.58        157.23         3.82 o                         
   9   4   5         15.56         17.12         1.27 o                         
  10   4   5         28.71         38.38         2.16 o                         
  11   4   5          7.43          8.24         1.38 o                         
  12   4   5          0.51          1.86         0.61 o                         
 -12   5   5          0.36          0.37         0.31 o                         
 -11   5   5          0.90          0.79         0.55 o                         
 -10   5   5         32.81         38.44         1.73 o                         
  -9   5   5         25.73         30.60         1.40 o                         
  -8   5   5         17.16         28.39         1.41 o                         
  -7   5   5        419.44        392.72         5.13 o                         
  -6   5   5         43.18         37.80         1.76 o                         
  -5   5   5        256.85        240.11        10.34 o                         
  -4   5   5          1.62          2.35         0.98 o                         
  -3   5   5        645.15        634.14        13.86 o                         
  -2   5   5          0.00          0.03         0.81 o                         
  -1   5   5        122.80        101.84         7.64 o                         
   0   5   5         76.72         72.79         6.31 o                         
   1   5   5        331.15        326.40        13.36 o                         
   2   5   5        139.79        136.10         6.29 o                         
   3   5   5         19.82         12.54         2.94 o                         
   4   5   5          0.37          0.39         0.37 o                         
   5   5   5         27.19         28.37         1.34 o                         
   6   5   5          1.24         -0.18         1.19 o                         
   7   5   5          0.28          0.59         0.64 o                         
   8   5   5          3.03          3.49         1.33 o                         
   9   5   5          0.07          0.41         0.57 o                         
  10   5   5          0.68          0.68         0.44 o                         
  11   5   5          4.30          4.23         0.81 o                         
 -10   6   5          9.20          8.13         1.04 o                         
  -9   6   5         27.65         25.47         2.07 o                         
  -8   6   5         17.77         17.22         1.90 o                         
  -7   6   5        188.43        194.36         6.49 o                         
  -6   6   5         10.61          6.78         1.32 o                         
  -5   6   5         55.57         57.32         2.55 o                         
  -4   6   5         82.56         64.67         2.31 o                         
  -3   6   5          0.42          1.26         0.38 o                         
  -2   6   5        159.58        165.91         2.94 o                         
  -1   6   5         50.28         55.79         1.57 o                         
   0   6   5        278.99        288.19         4.00 o                         
   1   6   5         41.24         38.75         1.29 o                         
   2   6   5         99.28        108.23         3.15 o                         
   3   6   5         39.03         45.19         1.50 o                         
   4   6   5         32.68         32.67         1.49 o                         
   5   6   5          1.58         -0.42         0.42 o                         
   6   6   5         10.40         14.60         1.80 o                         
   7   6   5          1.41          1.40         0.74 o                         
   8   6   5         22.22         20.55         1.88 o                         
   9   6   5          4.62          5.91         1.28 o                         
  10   6   5         10.73          8.98         1.25 o                         
  -9   7   5          1.25          0.47         0.39 o                         
  -8   7   5          8.59          8.14         1.26 o                         
  -7   7   5         32.13         34.93         2.69 o                         
  -6   7   5         35.64         31.00         1.69 o                         
  -5   7   5          5.57          4.28         0.79 o                         
  -4   7   5         37.04         34.71         1.51 o                         
  -3   7   5         32.55         34.90         1.52 o                         
  -2   7   5          0.00          0.15         0.29 o                         
  -1   7   5         53.15         52.25         1.58 o                         
   0   7   5        196.83        205.85         3.12 o                         
   1   7   5          6.19          4.01         0.52 o                         
   2   7   5         22.55         24.38         1.34 o                         
   3   7   5         13.62         15.06         1.07 o                         
   4   7   5        100.13         93.28         2.60 o                         
   5   7   5         10.18         10.89         1.64 o                         
   6   7   5          2.07          1.67         0.81 o                         
   7   7   5          0.11         -0.27         0.57 o                         
   8   7   5          9.75          8.49         0.85 o                         
   9   7   5          0.06         -0.09         0.49 o                         
  10   7   5          4.46          4.68         0.70 o                         
  -8   8   5          2.30          5.01         0.86 o                         
  -7   8   5          6.37          6.29         1.12 o                         
  -6   8   5          0.35          0.63         0.37 o                         
  -5   8   5          8.52         11.69         1.28 o                         
  -4   8   5         12.88         13.24         1.19 o                         
  -3   8   5          0.00          0.33         0.49 o                         
  -2   8   5         21.72         21.39         1.20 o                         
  -1   8   5         12.43         10.55         0.91 o                         
   0   8   5          1.43          1.61         0.42 o                         
   1   8   5         11.97          8.96         0.82 o                         
   2   8   5         21.10         23.20         1.76 o                         
   3   8   5          0.14          0.53         0.50 o                         
   4   8   5         27.17         29.52         2.49 o                         
   5   8   5          6.76          5.12         1.07 o                         
   6   8   5         18.72         18.62         1.75 o                         
   7   8   5          0.26         -0.47         0.48 o                         
   8   8   5          7.09          7.52         0.74 o                         
  -6   9   5          0.73          1.08         0.61 o                         
  -5   9   5          3.30          2.29         0.47 o                         
  -4   9   5          4.40          4.13         0.63 o                         
  -3   9   5          0.23          0.44         0.42 o                         
  -2   9   5          2.52          3.41         0.61 o                         
  -1   9   5         11.48         11.16         1.00 o                         
   0   9   5         80.09         89.31         2.78 o                         
   1   9   5          5.37          4.71         0.69 o                         
   2   9   5          2.75          1.96         0.64 o                         
   3   9   5          5.69          3.01         0.85 o                         
   4   9   5          0.65         -0.53         0.61 o                         
   5   9   5          0.25         -0.59         0.59 o                         
   6   9   5          0.89          1.17         0.43 o                         
  -4  10   5          0.02          0.55         0.33 o                         
  -3  10   5          0.79          0.78         0.35 o                         
  -2  10   5          5.02          3.97         0.74 o                         
  -1  10   5          9.44         10.69         0.80 o                         
   0  10   5          0.34          0.13         0.45 o                         
   1  10   5          0.69          1.30         0.39 o                         
   2  10   5          3.80          4.21         0.74 o                         
   3  10   5          3.95          6.01         0.81 o                         
   4  10   5          6.18          6.30         0.71 o                         
 -12   0   6         54.84         59.14         3.02 o                         
 -10   0   6        172.45        164.02         5.91 o                         
  -8   0   6        171.43        191.38         5.52 o                         
  -6   0   6        154.48        223.31         7.62 o                         
  -4   0   6        336.25        359.25        11.18 o                         
  -2   0   6       2246.40       2452.90        25.09 o                         
   0   0   6        136.11        166.19         5.29 o                         
   2   0   6       1059.05       1235.67        19.38 o                         
   4   0   6       7305.06       8603.49        66.39 o                         
   6   0   6         10.22         14.23         3.14 o                         
   8   0   6         69.65         84.55         3.09 o                         
  10   0   6         22.98         28.98         2.93 o                         
  12   0   6          4.19          4.24         0.88 o                         
 -13   1   6          0.45          0.56         0.52 o                         
 -12   1   6         62.73         66.01         2.17 o                         
 -11   1   6         17.06         16.11         1.04 o                         
 -10   1   6         16.74         17.51         1.10 o                         
  -9   1   6          5.95          2.74         0.65 o                         
  -8   1   6          4.32          6.71         1.40 o                         
  -7   1   6         30.66         23.09         2.34 o                         
  -6   1   6       3079.26       3163.17        30.43 o                         
  -5   1   6        308.52        284.54         8.69 o                         
  -4   1   6        394.64        465.30         5.95 o                         
  -3   1   6       2338.52       2332.10        24.01 o                         
  -2   1   6        404.15        374.12         6.72 o                         
  -1   1   6       9069.58       8965.50       160.64 o                         
   0   1   6         49.77         51.33         2.10 o                         
   1   1   6       4527.14       4740.21       128.72 o                         
   2   1   6        393.09        367.38         7.73 o                         
   3   1   6         15.58         19.64         2.02 o                         
   4   1   6        467.75        441.20         9.84 o                         
   5   1   6        928.79        940.68        16.35 o                         
   6   1   6        228.15        269.47         9.35 o                         
   7   1   6        138.38        151.60         4.76 o                         
   8   1   6         29.00         31.04         1.19 o                         
   9   1   6         17.22         15.34         1.06 o                         
  10   1   6          0.15         -0.52         0.52 o                         
  11   1   6          0.52         -0.02         0.82 o                         
  12   1   6          0.22          0.02         0.36 o                         
  13   1   6          4.52          5.69         0.86 o                         
 -13   2   6         24.29         26.64         1.70 o                         
 -12   2   6          9.39          8.91         1.29 o                         
 -11   2   6         16.00         16.07         1.35 o                         
 -10   2   6          4.26          5.53         1.23 o                         
  -9   2   6          1.00          1.42         0.86 o                         
  -8   2   6         55.40         58.16         2.19 o                         
  -7   2   6         72.84         59.70         4.21 o                         
  -6   2   6        322.72        344.04        16.37 o                         
  -5   2   6       1368.34       1425.02        22.30 o                         
  -4   2   6         35.44         40.47         3.05 o                         
  -3   2   6          0.39          3.41         0.70 o                         
  -2   2   6         54.59         36.92         2.12 o                         
  -1   2   6        423.14        452.98         7.19 o                         
   0   2   6        858.22        864.77         8.82 o                         
   1   2   6        286.13        248.27         4.31 o                         
   2   2   6       1041.30       1151.44         9.80 o                         
   3   2   6        844.18        860.30        11.49 o                         
   4   2   6       1437.28       1696.62        24.67 o                         
   5   2   6        499.96        605.03        21.13 o                         
   6   2   6        167.59        207.53         8.25 o                         
   7   2   6          6.21          4.18         0.56 o                         
   8   2   6        156.06        171.30         3.71 o                         
   9   2   6         83.02         81.12         2.80 o                         
  10   2   6         68.05         76.31         3.23 o                         
  11   2   6         11.30         11.46         1.86 o                         
  12   2   6         10.23          8.40         1.29 o                         
  13   2   6          0.20          1.30         0.48 o                         
 -13   3   6          0.29          0.52         0.38 o                         
 -12   3   6          2.08          3.01         0.79 o                         
 -11   3   6          0.27         -0.47         0.81 o                         
 -10   3   6          0.07          1.29         0.77 o                         
  -9   3   6          0.68          0.04         0.75 o                         
  -8   3   6          4.63          7.34         0.96 o                         
  -7   3   6         59.68         74.11         3.25 o                         
  -6   3   6        107.12        101.00         9.00 o                         
  -5   3   6        163.63        200.57        12.23 o                         
  -4   3   6         68.47         84.46         7.34 o                         
  -3   3   6       1181.61       1182.97        24.54 o                         
  -2   3   6         16.20         31.05         1.87 o                         
  -1   3   6         37.13         34.39         2.03 o                         
   0   3   6        142.47        125.60         3.20 o                         
   1   3   6       1460.21       1402.93        11.45 o                         
   2   3   6       1006.94       1020.24        11.70 o                         
   3   3   6        193.01        236.89         5.05 o                         
   4   3   6          1.27          2.42         1.56 o                         
   5   3   6          0.95          4.29         1.92 o                         
   6   3   6         21.44         20.01         2.00 o                         
   7   3   6         13.04         11.31         1.17 o                         
   8   3   6          0.53          0.18         0.47 o                         
   9   3   6         14.58         12.28         1.15 o                         
  10   3   6          0.24         -0.20         0.62 o                         
  11   3   6         13.26         18.05         2.11 o                         
  12   3   6         13.88         17.70         1.69 o                         
 -12   4   6          2.99          3.47         0.76 o                         
 -11   4   6         53.49         55.42         3.03 o                         
 -10   4   6          1.24         -0.10         0.76 o                         
  -9   4   6          4.72          4.56         0.65 o                         
  -8   4   6        112.15         94.73         3.26 o                         
  -7   4   6         83.42         63.24         2.76 o                         
  -6   4   6        102.67         97.83         6.03 o                         
  -5   4   6         34.43         24.80         4.40 o                         
  -4   4   6        172.67        155.13        10.50 o                         
  -3   4   6        167.15        159.87         6.58 o                         
  -2   4   6          0.85          0.38         0.61 o                         
  -1   4   6         48.24         51.45         3.32 o                         
   0   4   6         67.64         68.79         4.05 o                         
   1   4   6         15.41         11.52         1.52 o                         
   2   4   6         41.99         51.54         3.39 o                         
   3   4   6          0.76          0.45         0.90 o                         
   4   4   6        160.67        167.29        10.51 o                         
   5   4   6        160.66        168.68         5.34 o                         
   6   4   6          1.38          1.67         0.55 o                         
   7   4   6        126.53        123.66         4.52 o                         
   8   4   6         34.06         37.77         1.93 o                         
   9   4   6          0.03          0.62         0.57 o                         
  10   4   6          2.80          3.50         0.80 o                         
  11   4   6         10.16         10.93         1.49 o                         
  12   4   6          0.15          0.89         0.49 o                         
 -11   5   6          3.66          2.66         0.71 o                         
 -10   5   6         10.52         10.09         0.91 o                         
  -9   5   6         13.92         16.21         1.29 o                         
  -8   5   6        231.73        208.14         6.47 o                         
  -7   5   6          7.77          6.80         1.33 o                         
  -6   5   6         93.27         88.28         3.56 o                         
  -5   5   6        136.89        108.96         6.47 o                         
  -4   5   6        215.06        206.14         8.51 o                         
  -3   5   6         39.21         27.28         2.88 o                         
  -2   5   6        508.34        548.18        18.45 o                         
  -1   5   6         95.94         98.43         7.63 o                         
   0   5   6         53.58         54.27         5.64 o                         
   1   5   6          4.59          8.78         2.28 o                         
   2   5   6         40.61         40.93         5.02 o                         
   3   5   6         37.80         34.03         4.83 o                         
   4   5   6         35.53         41.44         1.51 o                         
   5   5   6         44.65         41.01         2.08 o                         
   6   5   6         30.44         25.94         2.31 o                         
   7   5   6         10.11         12.31         1.82 o                         
   8   5   6         51.57         50.14         2.55 o                         
   9   5   6          2.63          3.03         0.73 o                         
  10   5   6         21.83         20.01         1.39 o                         
  11   5   6          0.08          0.05         0.45 o                         
 -10   6   6          0.50          0.19         0.52 o                         
  -9   6   6          0.23          0.93         0.65 o                         
  -8   6   6         38.84         47.34         3.07 o                         
  -7   6   6         53.05         64.98         3.77 o                         
  -6   6   6          0.31         -0.07         0.61 o                         
  -5   6   6         22.61         26.68         1.59 o                         
  -4   6   6         71.96         73.94         2.67 o                         
  -3   6   6         75.67         80.50         2.55 o                         
  -2   6   6        112.48        101.69         2.35 o                         
  -1   6   6          1.60          0.94         0.41 o                         
   0   6   6         22.83         29.31         1.13 o                         
   1   6   6         20.85         15.57         1.05 o                         
   2   6   6         46.59         59.68         1.97 o                         
   3   6   6        118.67        127.05         2.88 o                         
   4   6   6          4.76          5.82         0.68 o                         
   5   6   6          1.12          1.88         0.90 o                         
   6   6   6          0.94          0.36         0.68 o                         
   7   6   6         63.29         65.67         3.62 o                         
   8   6   6         37.15         41.65         4.03 o                         
   9   6   6         54.08         61.20         3.51 o                         
  10   6   6          0.70          0.98         0.65 o                         
  -9   7   6          0.03          1.33         0.54 o                         
  -8   7   6          7.15          8.24         1.28 o                         
  -7   7   6          3.01          2.43         0.81 o                         
  -6   7   6         15.08         17.94         1.34 o                         
  -5   7   6          7.20          7.79         0.75 o                         
  -4   7   6        105.61        113.55         2.70 o                         
  -3   7   6         11.52          9.00         0.80 o                         
  -2   7   6          2.98          2.46         0.39 o                         
  -1   7   6        389.16        396.72         4.32 o                         
   0   7   6        349.58        380.45         4.26 o                         
   1   7   6          0.06          0.09         0.32 o                         
   2   7   6          4.79          4.31         0.66 o                         
   3   7   6          4.54          3.29         0.61 o                         
   4   7   6          7.88         10.30         0.92 o                         
   5   7   6          0.32          0.39         0.83 o                         
   6   7   6          1.19          0.11         0.65 o                         
   7   7   6          9.65         12.02         1.48 o                         
   8   7   6         10.00          9.38         0.90 o                         
   9   7   6          1.68          1.97         0.68 o                         
  -8   8   6          2.78          3.89         0.75 o                         
  -7   8   6         12.83         15.14         1.58 o                         
  -6   8   6          5.36          5.19         0.72 o                         
  -5   8   6          0.00          0.08         0.39 o                         
  -4   8   6          0.03         -0.12         0.44 o                         
  -3   8   6          8.60          9.23         1.01 o                         
  -2   8   6          8.32          8.64         0.67 o                         
  -1   8   6          2.88          3.67         0.50 o                         
   0   8   6         23.92         21.46         1.06 o                         
   1   8   6          8.44          8.25         0.80 o                         
   2   8   6          4.43          3.64         0.60 o                         
   3   8   6          9.77          8.92         0.83 o                         
   4   8   6         10.25         11.85         1.61 o                         
   5   8   6          2.71          3.04         0.93 o                         
   6   8   6          2.13          1.66         0.62 o                         
   7   8   6          7.21          4.95         0.82 o                         
   8   8   6          0.32          0.32         0.23 o                         
  -6   9   6          3.18          3.69         0.81 o                         
  -5   9   6          0.27          0.74         1.09 o                         
  -4   9   6          1.39          1.26         0.62 o                         
  -3   9   6          7.20          6.06         0.76 o                         
  -2   9   6          0.13         -0.03         0.60 o                         
  -1   9   6         32.86         28.97         1.87 o                         
   0   9   6         22.96         28.67         1.58 o                         
   1   9   6          9.61          8.58         0.92 o                         
   2   9   6          9.42          8.62         1.18 o                         
   3   9   6          3.23          2.82         0.80 o                         
   4   9   6         24.09         24.14         1.89 o                         
   5   9   6          0.66          0.19         0.44 o                         
   6   9   6          3.45          3.34         0.60 o                         
  -3  10   6          0.13          0.20         0.34 o                         
  -2  10   6          0.37          0.76         0.47 o                         
  -1  10   6          2.14          2.99         0.70 o                         
   0  10   6          0.54          0.85         0.33 o                         
   1  10   6         15.22         15.46         1.24 o                         
   2  10   6          5.21          5.29         0.77 o                         
   3  10   6          5.73          7.18         0.83 o                         
   4  10   6          1.10          0.88         0.32 o                         
 -13   0   7          5.24          2.18         0.50 o                         
 -11   0   7        270.30        262.29         6.98 o                         
  -9   0   7        106.43         79.06         4.09 o                         
  -7   0   7        502.95        523.23        20.05 o                         
  -5   0   7         93.88         82.77         4.23 o                         
  -3   0   7          1.21          3.14         1.13 o                         
  -1   0   7        588.95        612.26        12.47 o                         
   1   0   7       2215.05       2275.63        24.40 o                         
   3   0   7         55.62         49.33         4.52 o                         
   5   0   7        497.73        667.30        20.52 o                         
   7   0   7         16.45         20.12         4.01 o                         
   9   0   7        117.46        121.78         4.19 o                         
  11   0   7          6.92          7.98         1.49 o                         
 -13   1   7          0.06         -0.16         0.36 o                         
 -12   1   7          0.52          0.15         0.55 o                         
 -11   1   7          1.47          1.23         0.46 o                         
 -10   1   7         34.88         29.23         1.74 o                         
  -9   1   7         53.03         69.47         2.65 o                         
  -8   1   7         11.92         11.72         1.04 o                         
  -7   1   7         46.13         50.25         3.49 o                         
  -6   1   7        160.52        168.28         6.01 o                         
  -5   1   7       1165.98       1183.29        18.48 o                         
  -4   1   7        656.31        713.14        10.85 o                         
  -3   1   7        220.87        216.98         5.95 o                         
  -2   1   7        543.16        519.90         8.59 o                         
  -1   1   7       4451.54       4621.70        25.85 o                         
   0   1   7       5153.56       5110.19       159.47 o                         
   1   1   7       4621.24       5507.97        40.16 o                         
   2   1   7       1366.78       1368.91        11.56 o                         
   3   1   7        273.96        278.49         7.49 o                         
   4   1   7       1649.01       1919.65        21.56 o                         
   5   1   7        978.79       1161.48        18.42 o                         
   6   1   7        329.22        343.33        10.87 o                         
   7   1   7          9.50          8.62         0.94 o                         
   8   1   7         41.55         36.90         1.32 o                         
   9   1   7          5.33          2.46         0.45 o                         
  10   1   7          3.80          3.22         0.66 o                         
  11   1   7         62.49         72.22         2.93 o                         
  12   1   7          0.01         -0.32         0.43 o                         
  13   1   7         44.02         46.18         2.09 o                         
 -13   2   7         20.26         16.94         1.33 o                         
 -12   2   7          9.95          9.45         1.25 o                         
 -11   2   7         53.82         54.59         3.23 o                         
 -10   2   7        113.74        125.33         5.37 o                         
  -9   2   7        114.10        109.20         5.00 o                         
  -8   2   7        226.57        194.53         5.48 o                         
  -7   2   7        505.58        514.38         8.98 o                         
  -6   2   7        429.94        450.16        19.29 o                         
  -5   2   7          5.63          2.92         1.97 o                         
  -4   2   7       1494.43       1519.87        12.36 o                         
  -3   2   7        954.71        982.04        12.56 o                         
  -2   2   7         88.47         84.47         3.45 o                         
  -1   2   7          7.46          5.09         0.87 o                         
   0   2   7       2253.05       2389.06        96.13 o                         
   1   2   7         76.05         61.95         2.23 o                         
   2   2   7         25.33         30.32         1.66 o                         
   3   2   7         47.62         50.29         2.38 o                         
   4   2   7          0.00         -0.80         0.98 o                         
   5   2   7        108.30        112.94         5.77 o                         
   6   2   7          0.04         -0.30         0.71 o                         
   7   2   7          0.37          0.41         0.42 o                         
   8   2   7        234.89        228.56         3.76 o                         
   9   2   7          3.60          3.96         0.65 o                         
  10   2   7          6.03          6.66         1.14 o                         
  11   2   7         34.03         40.08         3.22 o                         
  12   2   7          8.82          7.50         1.21 o                         
  13   2   7          1.56          2.02         0.52 o                         
 -13   3   7          1.94          4.16         0.63 o                         
 -12   3   7          1.97          2.73         0.76 o                         
 -11   3   7          5.97          6.27         1.29 o                         
 -10   3   7         35.56         38.00         2.89 o                         
  -9   3   7          8.04          7.02         1.38 o                         
  -8   3   7         20.88         16.13         2.12 o                         
  -7   3   7        512.48        510.01         8.58 o                         
  -6   3   7          5.31          3.89         2.04 o                         
  -5   3   7         60.34         77.02         7.79 o                         
  -4   3   7         94.64         79.87         7.24 o                         
  -3   3   7        764.63        793.80        14.10 o                         
  -2   3   7         63.88         59.43         2.83 o                         
  -1   3   7       4262.54       4341.70        25.58 o                         
   0   3   7         26.40         26.42         1.49 o                         
   1   3   7         81.84         74.96         2.71 o                         
   2   3   7         67.13         96.76         3.22 o                         
   3   3   7        121.37        145.75         4.12 o                         
   4   3   7        126.62        151.66         9.39 o                         
   5   3   7         32.69         38.35         5.18 o                         
   6   3   7          2.60          1.91         0.69 o                         
   7   3   7         22.96         20.19         1.57 o                         
   8   3   7         10.22         11.03         1.10 o                         
   9   3   7         26.39         23.13         1.51 o                         
  10   3   7         17.24         16.89         1.53 o                         
  11   3   7          0.91         -0.41         0.73 o                         
  12   3   7          3.53          2.90         0.82 o                         
 -12   4   7          0.08         -0.07         0.39 o                         
 -11   4   7          5.60          6.83         1.19 o                         
 -10   4   7         27.69         27.95         2.35 o                         
  -9   4   7          0.10          0.17         0.73 o                         
  -8   4   7        223.96        216.83         6.78 o                         
  -7   4   7        111.92        130.92         3.97 o                         
  -6   4   7         67.88         69.90         2.44 o                         
  -5   4   7         48.29         45.17         6.22 o                         
  -4   4   7        153.32        150.04        10.69 o                         
  -3   4   7         92.30        112.23         8.54 o                         
  -2   4   7        247.97        347.98        28.25 o                         
  -1   4   7        351.46        317.61        28.07 o                         
   0   4   7         56.10         66.27         3.64 o                         
   1   4   7         20.96         19.09         1.93 o                         
   2   4   7         66.19         53.47         5.71 o                         
   3   4   7         24.13         27.61         3.75 o                         
   4   4   7        196.74        200.87        11.58 o                         
   5   4   7         48.51         51.41         2.30 o                         
   6   4   7         50.19         52.06         2.44 o                         
   7   4   7          7.25          5.15         1.01 o                         
   8   4   7          5.55          7.93         0.95 o                         
   9   4   7          8.44          7.34         0.89 o                         
  10   4   7          9.26          9.39         1.08 o                         
  11   4   7          2.76          4.29         0.95 o                         
  12   4   7          1.67          2.11         0.53 o                         
 -11   5   7          0.00          0.27         0.42 o                         
 -10   5   7          2.26          1.47         0.41 o                         
  -9   5   7          1.80          2.97         0.65 o                         
  -8   5   7         93.81         97.33         4.43 o                         
  -7   5   7          7.47          9.31         1.42 o                         
  -6   5   7        236.63        269.59         8.71 o                         
  -5   5   7          8.29          6.93         6.63 o                         
  -4   5   7          9.77          9.96         2.70 o                         
  -3   5   7         68.39         67.39         4.74 o                         
  -2   5   7        151.77        185.93        10.91 o                         
  -1   5   7        285.77        294.23        13.63 o                         
   0   5   7        244.91        248.96        12.34 o                         
   1   5   7         55.43         68.52         6.47 o                         
   2   5   7        202.68        204.86        11.38 o                         
   3   5   7         15.76         14.22         1.08 o                         
   4   5   7          4.22          2.16         2.18 o                         
   5   5   7         32.56         25.45         1.70 o                         
   6   5   7         25.37         27.37         2.38 o                         
   7   5   7         14.18         19.50         1.61 o                         
   8   5   7         21.85         24.03         1.48 o                         
   9   5   7         16.75         22.00         1.21 o                         
  10   5   7          3.19          2.97         0.60 o                         
  11   5   7          1.93          1.21         0.47 o                         
 -10   6   7          0.01          0.12         0.41 o                         
  -9   6   7         30.64         32.91         1.58 o                         
  -8   6   7         41.07         40.77         2.87 o                         
  -7   6   7          3.07          6.69         1.35 o                         
  -6   6   7         18.68         22.70         2.30 o                         
  -5   6   7        277.77        279.51         5.07 o                         
  -4   6   7         28.73         21.17         1.33 o                         
  -3   6   7         16.33         18.48         1.23 o                         
  -2   6   7        153.64        151.38         2.88 o                         
  -1   6   7         58.32         53.26         1.50 o                         
   0   6   7          1.09          0.70         0.29 o                         
   1   6   7          1.51          0.43         0.35 o                         
   2   6   7          0.21          0.44         0.44 o                         
   3   6   7         84.69         88.75         3.02 o                         
   4   6   7          1.21          1.55         0.64 o                         
   5   6   7        111.85        109.50         5.50 o                         
   6   6   7          0.39         -0.48         0.65 o                         
   7   6   7          2.72          3.53         0.65 o                         
   8   6   7         13.25         15.36         2.79 o                         
   9   6   7         35.61         39.43         1.69 o                         
  10   6   7         14.58         14.75         1.47 o                         
  -9   7   7          9.99          9.21         1.13 o                         
  -8   7   7          9.10          8.19         1.27 o                         
  -7   7   7          2.57          2.47         0.52 o                         
  -6   7   7         11.45         12.12         1.13 o                         
  -5   7   7          6.17          5.40         0.63 o                         
  -4   7   7         56.55         60.46         1.97 o                         
  -3   7   7          7.70          9.81         0.83 o                         
  -2   7   7         31.07         32.11         1.48 o                         
  -1   7   7        177.98        184.01         3.02 o                         
   0   7   7         34.52         34.63         1.36 o                         
   1   7   7         21.35         21.12         1.27 o                         
   2   7   7         41.94         42.15         1.76 o                         
   3   7   7         18.10         18.39         1.19 o                         
   4   7   7         15.85         19.94         1.62 o                         
   5   7   7          1.60          0.78         0.63 o                         
   6   7   7         41.27         39.35         2.80 o                         
   7   7   7          7.10          5.61         1.06 o                         
   8   7   7         23.27         25.06         1.72 o                         
   9   7   7         20.68         23.17         1.75 o                         
  -8   8   7          0.60          0.70         0.45 o                         
  -7   8   7          0.56          0.45         0.53 o                         
  -6   8   7          4.33          4.73         1.05 o                         
  -5   8   7          1.09          0.09         0.37 o                         
  -4   8   7         21.42         21.25         1.14 o                         
  -3   8   7          3.70          2.27         0.44 o                         
  -2   8   7          0.18          0.05         0.38 o                         
  -1   8   7         51.89         49.67         1.56 o                         
   0   8   7          3.31          4.01         0.51 o                         
   1   8   7          2.44          3.55         0.55 o                         
   2   8   7          0.65          1.12         0.41 o                         
   3   8   7         10.10          9.57         0.85 o                         
   4   8   7          0.41          0.29         0.63 o                         
   5   8   7          0.02         -0.30         0.60 o                         
   6   8   7          0.21          0.95         0.53 o                         
   7   8   7          5.18          4.83         0.62 o                         
   8   8   7          0.73          0.26         0.35 o                         
  -6   9   7         14.36         17.40         1.51 o                         
  -5   9   7          1.76          1.30         0.40 o                         
  -4   9   7          1.76          1.99         0.46 o                         
  -3   9   7          8.02          7.30         0.80 o                         
  -2   9   7          0.22          0.29         0.58 o                         
  -1   9   7          6.17          6.64         0.77 o                         
   0   9   7          9.65         10.65         0.99 o                         
   1   9   7         23.57         24.77         1.16 o                         
   2   9   7          7.19          7.27         0.66 o                         
   3   9   7          0.00         -0.65         0.65 o                         
   4   9   7          0.16         -0.62         0.62 o                         
   5   9   7          3.83          4.73         0.79 o                         
   6   9   7          0.76          1.09         0.38 o                         
  -3  10   7          0.22          1.74         0.46 o                         
  -2  10   7          3.15          3.51         0.64 o                         
  -1  10   7          5.88          5.59         0.84 o                         
   0  10   7          0.55         -0.05         0.27 o                         
   1  10   7          7.36          5.88         0.79 o                         
   2  10   7          0.14          0.22         0.36 o                         
   3  10   7          0.22         -0.03         0.27 o                         
 -12   0   8          5.58          3.90         0.78 o                         
 -10   0   8          8.05          7.32         1.30 o                         
  -8   0   8         48.71         65.55         5.63 o                         
  -6   0   8        564.09        578.70        20.80 o                         
  -4   0   8        431.27        432.79        13.48 o                         
  -2   0   8       1954.69       1944.13        25.26 o                         
   0   0   8       6895.41       7475.33        49.98 o                         
   2   0   8          2.58          2.47         0.37 o                         
   4   0   8        126.67        129.07         8.17 o                         
   6   0   8        274.44        410.53        17.21 o                         
   8   0   8          9.50         12.64         1.29 o                         
  10   0   8         18.63         17.25         2.31 o                         
  12   0   8          2.11          1.33         0.53 o                         
 -13   1   8          0.42          0.19         0.34 o                         
 -12   1   8          0.01         -0.69         0.69 o                         
 -11   1   8         11.75         11.36         1.03 o                         
 -10   1   8        132.17        131.17         4.22 o                         
  -9   1   8          7.33          5.48         0.99 o                         
  -8   1   8         11.08          9.83         0.99 o                         
  -7   1   8          2.68          4.22         1.25 o                         
  -6   1   8        142.73        137.28         7.10 o                         
  -5   1   8          7.13         13.44         2.12 o                         
  -4   1   8        255.44        250.90         7.14 o                         
  -3   1   8        523.48        520.98        15.78 o                         
  -2   1   8          8.54          8.77         2.99 o                         
  -1   1   8          0.04          0.83         0.87 o                         
   0   1   8       1885.05       1828.87        62.14 o                         
   1   1   8        994.53        959.21        11.59 o                         
   2   1   8       3042.91       3260.34        27.23 o                         
   3   1   8         77.14         77.01         4.22 o                         
   4   1   8        487.50        513.49        11.59 o                         
   5   1   8         35.43         38.45         3.46 o                         
   6   1   8         49.16         52.79         4.42 o                         
   7   1   8        172.82        185.64         4.39 o                         
   8   1   8         22.28         18.02         0.95 o                         
   9   1   8          7.55          8.34         1.01 o                         
  10   1   8         35.46         34.34         1.83 o                         
  11   1   8          5.65          4.65         0.80 o                         
  12   1   8         13.63          9.90         0.88 o                         
 -13   2   8          2.02          2.11         0.56 o                         
 -12   2   8          2.70          4.03         0.87 o                         
 -11   2   8         15.45         15.48         1.80 o                         
 -10   2   8        177.68        173.23         6.02 o                         
  -9   2   8         53.07         46.59         3.34 o                         
  -8   2   8        208.88        187.58         7.21 o                         
  -7   2   8          4.25          5.32         0.94 o                         
  -6   2   8          0.62         -1.62         1.62 o                         
  -5   2   8        377.82        445.72        11.51 o                         
  -4   2   8        106.55        109.27         4.06 o                         
  -3   2   8        521.50        569.96        10.99 o                         
  -2   2   8         92.53         97.74         4.00 o                         
  -1   2   8        468.00        482.20         8.61 o                         
   0   2   8       1964.18       1956.15        15.43 o                         
   1   2   8        246.02        265.10         4.92 o                         
   2   2   8         80.59         78.68         2.77 o                         
   3   2   8        292.60        244.58         6.25 o                         
   4   2   8         70.06         70.29         5.86 o                         
   5   2   8         80.95         97.82         5.52 o                         
   6   2   8         16.09         17.46         2.68 o                         
   7   2   8        171.09        148.22         4.80 o                         
   8   2   8         30.94         32.32         1.41 o                         
   9   2   8         75.39         72.84         2.26 o                         
  10   2   8         26.80         29.10         2.13 o                         
  11   2   8         36.78         45.45         3.34 o                         
  12   2   8          1.12          1.46         0.63 o                         
 -13   3   8         35.22         36.49         1.70 o                         
 -12   3   8         40.19         38.25         2.27 o                         
 -11   3   8         49.24         53.69         3.12 o                         
 -10   3   8         19.81         19.86         2.16 o                         
  -9   3   8         33.17         32.59         2.71 o                         
  -8   3   8         58.13         57.28         2.63 o                         
  -7   3   8        189.57        180.53         5.54 o                         
  -6   3   8          1.06          0.67         1.13 o                         
  -5   3   8         19.40         30.24         5.10 o                         
  -4   3   8          1.09          2.47         1.60 o                         
  -3   3   8        100.09        110.40         7.46 o                         
  -2   3   8       1872.19       1800.73        44.66 o                         
  -1   3   8         48.30         41.35         2.63 o                         
   0   3   8        357.88        392.33        12.25 o                         
   1   3   8        213.93        220.83         6.29 o                         
   2   3   8       1063.11       1161.25        11.63 o                         
   3   3   8        100.35        132.80         4.11 o                         
   4   3   8         69.42         60.27         5.87 o                         
   5   3   8        405.83        412.86        16.91 o                         
   6   3   8         63.09         58.07         2.97 o                         
   7   3   8         16.45         15.51         1.44 o                         
   8   3   8        142.47        147.93         3.76 o                         
   9   3   8          1.33          0.75         0.53 o                         
  10   3   8         68.77         78.99         2.94 o                         
  11   3   8          0.63          0.07         0.64 o                         
  12   3   8          0.21         -0.09         0.41 o                         
 -12   4   8          0.45          0.41         0.42 o                         
 -11   4   8         18.66         20.90         1.84 o                         
 -10   4   8          0.00          0.08         0.64 o                         
  -9   4   8          0.04          0.41         0.76 o                         
  -8   4   8         35.13         31.25         2.63 o                         
  -7   4   8         59.83         75.85         5.76 o                         
  -6   4   8          8.83         10.01         3.71 o                         
  -5   4   8         15.88          9.21         3.00 o                         
  -4   4   8        144.72        118.43         9.81 o                         
  -3   4   8         31.83         35.86         4.91 o                         
  -2   4   8        117.18         96.36         5.00 o                         
  -1   4   8         96.66         96.87         9.04 o                         
   0   4   8         26.85         17.08         1.92 o                         
   1   4   8          9.20          6.23         1.84 o                         
   2   4   8         22.55         28.66         2.57 o                         
   3   4   8          6.58          4.37         1.15 o                         
   4   4   8        291.14        286.34        13.66 o                         
   5   4   8          0.28         -0.54         0.58 o                         
   6   4   8         46.76         40.09         2.80 o                         
   7   4   8         18.44         16.57         1.59 o                         
   8   4   8         13.13         10.83         1.07 o                         
   9   4   8         30.38         32.67         1.72 o                         
  10   4   8          0.00         -0.60         0.60 o                         
  11   4   8          1.33          3.39         0.88 o                         
 -11   5   8          7.29          7.99         1.04 o                         
 -10   5   8          7.22          6.63         0.76 o                         
  -9   5   8          8.16          6.22         1.15 o                         
  -8   5   8         29.32         29.77         2.47 o                         
  -7   5   8         28.67         28.03         2.42 o                         
  -6   5   8          0.65          2.20         0.73 o                         
  -5   5   8        129.42        101.01         6.58 o                         
  -4   5   8         18.02         13.62         2.36 o                         
  -3   5   8          1.00          1.72         0.90 o                         
  -2   5   8        138.58        125.68         9.17 o                         
  -1   5   8         54.12         38.90         5.08 o                         
   0   5   8         47.60         58.62         6.11 o                         
   1   5   8         12.03         14.83         3.06 o                         
   2   5   8        117.14        121.82         3.06 o                         
   3   5   8         40.22         41.03         1.96 o                         
   4   5   8          0.07         -0.27         0.61 o                         
   5   5   8          3.95          3.85         0.87 o                         
   6   5   8         58.38         56.53         3.98 o                         
   7   5   8          0.30          0.38         0.54 o                         
   8   5   8          0.14          0.23         0.47 o                         
   9   5   8         33.42         38.25         1.56 o                         
  10   5   8          3.84          4.26         0.64 o                         
  11   5   8          0.78          0.78         0.43 o                         
 -10   6   8          0.24          0.10         0.41 o                         
  -9   6   8          8.46         10.08         0.90 o                         
  -8   6   8          0.54          1.58         0.92 o                         
  -7   6   8        108.62        117.51         5.13 o                         
  -6   6   8        117.76        134.64         5.46 o                         
  -5   6   8          1.66          2.54         0.97 o                         
  -4   6   8         80.13         71.30         2.42 o                         
  -3   6   8        102.80        112.76         3.02 o                         
  -2   6   8        308.96        291.91         4.93 o                         
  -1   6   8        265.42        285.39         3.48 o                         
   0   6   8         28.19         33.71         1.27 o                         
   1   6   8         16.32         15.45         0.99 o                         
   2   6   8         59.32         55.71         2.24 o                         
   3   6   8          2.50          1.85         0.56 o                         
   4   6   8        209.96        199.39         7.23 o                         
   5   6   8         12.07         14.44         2.11 o                         
   6   6   8          0.21          1.10         0.80 o                         
   7   6   8          0.47         -0.37         0.43 o                         
   8   6   8         61.35         59.95         2.38 o                         
   9   6   8          1.77          2.33         0.54 o                         
  10   6   8          0.07         -0.25         0.40 o                         
  -9   7   8          0.06          0.85         0.53 o                         
  -8   7   8         10.26         10.43         0.90 o                         
  -7   7   8          3.64          5.34         1.00 o                         
  -6   7   8          0.53          1.12         0.81 o                         
  -5   7   8         43.40         36.93         1.52 o                         
  -4   7   8         11.95          9.46         0.83 o                         
  -3   7   8         37.20         33.28         1.49 o                         
  -2   7   8         13.33         16.17         1.06 o                         
  -1   7   8         11.84         12.31         0.83 o                         
   0   7   8        119.53        122.08         2.73 o                         
   1   7   8        299.50        320.12         4.78 o                         
   2   7   8          3.14          1.53         0.59 o                         
   3   7   8          2.34          0.77         0.37 o                         
   4   7   8          0.75          0.33         0.56 o                         
   5   7   8        107.78        105.39         4.79 o                         
   6   7   8         75.58         81.77         3.95 o                         
   7   7   8          5.53          5.40         0.99 o                         
   8   7   8          5.74          5.02         0.66 o                         
   9   7   8          0.29         -0.16         0.40 o                         
  -8   8   8          2.85          1.80         0.61 o                         
  -7   8   8          1.08          1.12         0.65 o                         
  -6   8   8          1.35          0.83         0.65 o                         
  -5   8   8          3.00          2.47         0.42 o                         
  -4   8   8         21.08         21.44         1.13 o                         
  -3   8   8          3.78          5.08         0.63 o                         
  -2   8   8         11.70         10.78         0.87 o                         
  -1   8   8         20.28         20.65         1.00 o                         
   0   8   8          0.03         -0.19         0.33 o                         
   1   8   8          0.13         -0.26         0.46 o                         
   2   8   8         32.60         39.58         1.85 o                         
   3   8   8          8.64          9.11         1.04 o                         
   4   8   8          0.06         -0.42         0.69 o                         
   5   8   8          3.24          3.15         0.87 o                         
   6   8   8          0.03         -0.39         0.56 o                         
   7   8   8          4.01          3.17         0.51 o                         
   8   8   8          1.22          0.66         0.44 o                         
  -6   9   8          0.03          0.26         0.46 o                         
  -5   9   8          0.56          0.31         0.40 o                         
  -4   9   8          3.53          3.10         0.69 o                         
  -3   9   8         12.59         10.55         0.91 o                         
  -2   9   8          4.89          3.70         0.87 o                         
  -1   9   8          0.52          0.84         0.44 o                         
   0   9   8          2.38          1.70         0.37 o                         
   1   9   8         46.44         53.59         2.63 o                         
   2   9   8          5.38          5.34         0.69 o                         
   3   9   8          0.34         -0.38         0.63 o                         
   4   9   8          0.46          0.14         0.47 o                         
   5   9   8          6.10          6.31         0.87 o                         
   6   9   8          0.00          0.01         0.31 o                         
   1  10   8          1.84          1.71         0.41 o                         
   2  10   8          0.00          0.03         0.28 o                         
   3  10   8          0.00         -0.32         0.32 o                         
 -13   0   9          0.75          0.30         0.29 o                         
 -11   0   9         54.78         60.61         3.28 o                         
  -9   0   9        341.61        302.92         7.76 o                         
  -7   0   9        618.57        599.58        23.43 o                         
  -5   0   9        271.52        205.53         7.68 o                         
  -3   0   9         93.05        117.62         6.95 o                         
  -1   0   9       2274.56       2393.06        29.22 o                         
   1   0   9          0.59          0.09         0.75 o                         
   3   0   9       2967.77       3317.80        39.11 o                         
   5   0   9        467.91        511.65        18.01 o                         
   7   0   9          9.13         13.85         1.16 o                         
   9   0   9        100.70         96.95         5.06 o                         
  11   0   9         57.48         61.24         3.83 o                         
 -13   1   9         10.22          9.13         0.95 o                         
 -12   1   9          0.50          0.10         0.46 o                         
 -11   1   9         12.20         15.64         1.20 o                         
 -10   1   9          4.84          3.51         0.74 o                         
  -9   1   9          0.95          3.61         0.63 o                         
  -8   1   9         17.13         20.72         1.12 o                         
  -7   1   9          3.74          2.56         0.67 o                         
  -6   1   9          0.77          1.78         0.97 o                         
  -5   1   9          1.36          0.09         0.76 o                         
  -4   1   9          6.07          5.84         1.30 o                         
  -3   1   9        451.48        526.34        11.33 o                         
  -2   1   9        227.96        244.30         6.69 o                         
  -1   1   9        122.72        127.95         4.73 o                         
   0   1   9        140.74        134.64         6.57 o                         
   1   1   9        123.49        124.87         4.39 o                         
   2   1   9          7.26          6.29         0.80 o                         
   3   1   9        302.23        312.80        11.76 o                         
   4   1   9          1.95          5.14         1.52 o                         
   5   1   9        717.56        727.94        18.05 o                         
   6   1   9          5.22          5.73         1.67 o                         
   7   1   9         69.33         61.65         2.41 o                         
   8   1   9          0.06         -0.31         0.67 o                         
   9   1   9         13.71         12.88         1.20 o                         
  10   1   9          3.08          2.04         0.54 o                         
  11   1   9          6.99          5.25         0.86 o                         
  12   1   9          0.05          0.59         0.32 o                         
 -13   2   9          1.90          1.94         0.48 o                         
 -12   2   9          2.15          3.97         0.83 o                         
 -11   2   9         58.68         56.64         3.22 o                         
 -10   2   9          4.01          4.92         1.14 o                         
  -9   2   9        582.61        546.65        10.80 o                         
  -8   2   9        142.02        135.41         4.83 o                         
  -7   2   9        468.01        517.13         6.41 o                         
  -6   2   9        223.03        229.63        14.60 o                         
  -5   2   9        209.31        197.63         7.91 o                         
  -4   2   9       1017.88       1076.18        22.92 o                         
  -3   2   9        104.23        145.60         5.44 o                         
  -2   2   9       1299.82       1463.75        16.73 o                         
  -1   2   9        837.76        903.48        16.50 o                         
   0   2   9        974.25        952.39        18.80 o                         
   1   2   9        158.46        168.30         5.04 o                         
   2   2   9         15.72         20.31         1.51 o                         
   3   2   9          5.69          3.18         0.67 o                         
   4   2   9         61.07         62.74         6.46 o                         
   5   2   9        215.58        225.14        20.59 o                         
   6   2   9         72.91         64.47         3.21 o                         
   7   2   9        145.55        137.99         3.68 o                         
   8   2   9          2.22          3.37         0.60 o                         
   9   2   9          4.40          8.47         0.85 o                         
  10   2   9          1.48          2.53         0.83 o                         
  11   2   9          6.99          5.91         1.38 o                         
  12   2   9          4.68          5.36         0.98 o                         
 -13   3   9          0.07          0.27         0.29 o                         
 -12   3   9          1.97          1.77         0.58 o                         
 -11   3   9          6.27          4.22         0.95 o                         
 -10   3   9        134.80        149.99         5.49 o                         
  -9   3   9          9.27         10.39         1.64 o                         
  -8   3   9        197.30        163.60         5.36 o                         
  -7   3   9          0.18          0.94         0.78 o                         
  -6   3   9          6.19          3.37         2.70 o                         
  -5   3   9         83.63         70.51         7.82 o                         
  -4   3   9        304.75        267.75        13.82 o                         
  -3   3   9          0.37          1.43         1.31 o                         
  -2   3   9        472.99        568.13        17.66 o                         
  -1   3   9         14.11         18.65         4.59 o                         
   0   3   9       1480.03       1531.15        19.54 o                         
   1   3   9        354.74        338.22         7.89 o                         
   2   3   9        187.53        171.37         4.66 o                         
   3   3   9         93.40         99.40         3.68 o                         
   4   3   9        516.08        581.87        18.77 o                         
   5   3   9          2.75          5.88         1.09 o                         
   6   3   9         26.03         24.33         2.32 o                         
   7   3   9        108.22         86.33         3.46 o                         
   8   3   9          0.20         -0.44         0.48 o                         
   9   3   9         14.19         11.39         1.10 o                         
  10   3   9          1.79          3.20         0.62 o                         
  11   3   9          3.78          5.26         1.17 o                         
  12   3   9          0.70          0.09         0.40 o                         
 -12   4   9          0.88          0.15         0.38 o                         
 -11   4   9          4.28          6.33         0.70 o                         
 -10   4   9          0.00          0.16         0.71 o                         
  -9   4   9        103.60        113.07         4.85 o                         
  -8   4   9          7.11         10.05         1.60 o                         
  -7   4   9         41.96         37.96         5.44 o                         
  -6   4   9          1.92          8.29         1.53 o                         
  -5   4   9        301.05        300.31         6.62 o                         
  -4   4   9         90.97         78.79         8.18 o                         
  -3   4   9         11.77         18.39         3.65 o                         
  -2   4   9        218.15        200.89         7.45 o                         
  -1   4   9         29.67         31.19         2.81 o                         
   0   4   9          3.01          4.82         1.09 o                         
   1   4   9         28.94         29.46         4.07 o                         
   2   4   9         49.07         48.14         3.32 o                         
   3   4   9          9.10          5.96         2.75 o                         
   4   4   9         17.06         13.22         1.61 o                         
   5   4   9         76.08         69.68         2.28 o                         
   6   4   9         37.90         29.67         1.92 o                         
   7   4   9          0.72          1.80         0.69 o                         
   8   4   9         22.04         25.81         1.56 o                         
   9   4   9         25.31         28.21         1.57 o                         
  10   4   9         14.44         14.78         1.25 o                         
  11   4   9          0.54          0.53         0.45 o                         
 -11   5   9          9.27          7.78         0.63 o                         
 -10   5   9          2.19          3.38         0.57 o                         
  -9   5   9          0.76          1.67         0.77 o                         
  -8   5   9          0.36          0.23         0.62 o                         
  -7   5   9         39.21         45.54         3.01 o                         
  -6   5   9         14.35         10.50         1.37 o                         
  -5   5   9          0.30          0.01         4.14 o                         
  -4   5   9         13.13         11.45         2.22 o                         
  -3   5   9         15.76         22.61         1.83 o                         
  -2   5   9          0.02         -1.52         1.52 o                         
  -1   5   9         17.90         22.08         4.02 o                         
   0   5   9         21.80         19.64         3.67 o                         
   1   5   9        195.85        184.42         3.74 o                         
   2   5   9         44.12         55.11         2.10 o                         
   3   5   9          0.00         -0.50         0.50 o                         
   4   5   9         24.24         21.87         1.66 o                         
   5   5   9         57.09         45.81         2.33 o                         
   6   5   9          2.83          2.42         1.00 o                         
   7   5   9         33.48         34.06         2.17 o                         
   8   5   9          9.63          8.12         0.88 o                         
   9   5   9          3.75          2.87         0.63 o                         
  10   5   9          0.60          1.22         0.40 o                         
 -10   6   9          5.17          6.02         0.87 o                         
  -9   6   9         30.13         29.34         1.46 o                         
  -8   6   9         66.55         79.88         4.03 o                         
  -7   6   9         59.25         59.03         3.61 o                         
  -6   6   9         13.87         16.20         1.96 o                         
  -5   6   9         15.77         19.48         2.12 o                         
  -4   6   9         32.96         34.65         1.70 o                         
  -3   6   9        137.80        123.45         3.17 o                         
  -2   6   9        405.81        403.19         5.36 o                         
  -1   6   9         92.78        102.94         2.12 o                         
   0   6   9         68.51         61.43         1.95 o                         
   1   6   9         41.40         42.53         1.95 o                         
   2   6   9         33.00         32.75         1.77 o                         
   3   6   9         18.58         18.53         1.45 o                         
   4   6   9          5.34          7.33         1.66 o                         
   5   6   9          3.44          6.05         1.52 o                         
   6   6   9          6.12          2.20         0.79 o                         
   7   6   9          1.16         -0.30         0.62 o                         
   8   6   9          7.59          6.77         1.33 o                         
   9   6   9          0.67          0.70         0.35 o                         
  10   6   9          5.89          4.98         0.79 o                         
  -9   7   9          1.48          2.26         0.64 o                         
  -8   7   9          2.17          1.13         0.42 o                         
  -7   7   9          0.19          0.19         0.42 o                         
  -6   7   9         22.17         21.19         1.45 o                         
  -5   7   9          1.45          2.07         0.56 o                         
  -4   7   9          7.04          6.64         0.68 o                         
  -3   7   9         34.95         31.43         1.45 o                         
  -2   7   9          2.16          2.58         0.48 o                         
  -1   7   9         41.27         39.46         1.70 o                         
   0   7   9         88.48         94.19         2.19 o                         
   1   7   9         91.49         89.97         2.56 o                         
   2   7   9          4.76          3.96         0.65 o                         
   3   7   9          2.02          3.89         0.84 o                         
   4   7   9         39.56         32.72         2.01 o                         
   5   7   9          1.14          2.02         0.95 o                         
   6   7   9          4.22          4.02         1.04 o                         
   7   7   9          3.01          3.84         0.85 o                         
   8   7   9          0.00          0.64         0.36 o                         
   9   7   9         13.20         12.71         1.16 o                         
  -8   8   9          2.47          1.71         0.51 o                         
  -7   8   9          1.28          1.38         0.63 o                         
  -6   8   9          6.47          6.06         0.72 o                         
  -5   8   9          0.05          0.14         0.26 o                         
  -4   8   9         17.01         14.60         0.92 o                         
  -3   8   9         16.79         14.51         0.94 o                         
  -2   8   9          1.41          1.23         0.40 o                         
  -1   8   9          0.99          0.89         0.34 o                         
   0   8   9          0.09          0.56         0.35 o                         
   1   8   9         10.80          9.92         1.40 o                         
   2   8   9          0.44          0.12         0.35 o                         
   3   8   9          2.93          2.75         0.87 o                         
   4   8   9          6.68          7.75         1.34 o                         
   5   8   9          6.16          6.13         1.11 o                         
   6   8   9          0.19         -0.39         0.54 o                         
   7   8   9         16.44         15.00         0.92 o                         
  -6   9   9         15.42         19.09         1.44 o                         
  -5   9   9          1.57          0.90         0.47 o                         
  -4   9   9          0.98          2.02         0.42 o                         
  -3   9   9          0.03          0.09         0.33 o                         
  -2   9   9          7.99          8.32         0.80 o                         
  -1   9   9          6.90          7.79         0.80 o                         
   0   9   9          7.11          8.74         0.96 o                         
   1   9   9          0.09         -0.04         0.33 o                         
   2   9   9          3.20          3.25         0.55 o                         
   3   9   9          4.94          4.53         0.86 o                         
   4   9   9          4.72          5.11         0.86 o                         
   5   9   9          0.02         -0.48         0.48 o                         
   6   9   9          0.34          0.22         0.20 o                         
 -12   0  10         20.06         23.51         1.74 o                         
 -10   0  10          4.19          3.29         0.91 o                         
  -8   0  10          1.17          1.86         0.55 o                         
  -6   0  10          8.28          6.65         2.66 o                         
  -4   0  10       1030.52       1079.62        23.52 o                         
  -2   0  10        211.13        231.61         9.71 o                         
   0   0  10         64.84        123.94         6.83 o                         
   2   0  10        158.51        189.82         8.70 o                         
   4   0  10         12.50          9.25         2.53 o                         
   6   0  10        265.66        249.23        13.91 o                         
   8   0  10          5.26          1.36         0.85 o                         
  10   0  10         85.63         82.93         4.89 o                         
  12   0  10          0.01         -0.19         0.48 o                         
 -13   1  10          1.80          2.37         0.50 o                         
 -12   1  10          0.33          0.93         0.54 o                         
 -11   1  10         34.67         36.01         1.72 o                         
 -10   1  10         21.84         21.47         1.92 o                         
  -9   1  10         76.34         66.65         2.56 o                         
  -8   1  10         58.00         55.68         2.18 o                         
  -7   1  10         10.79          9.59         0.87 o                         
  -6   1  10        124.79         78.63         5.77 o                         
  -5   1  10         57.15         46.96         3.11 o                         
  -4   1  10        312.21        291.29         8.54 o                         
  -3   1  10        579.73        576.60        15.29 o                         
  -2   1  10        153.95        130.69         5.21 o                         
  -1   1  10        472.65        478.47        18.46 o                         
   0   1  10       2154.40       2506.49        22.20 o                         
   1   1  10        212.60        210.57         7.10 o                         
   2   1  10         19.14         14.99         1.21 o                         
   3   1  10       1376.58       1475.37        22.36 o                         
   4   1  10       2792.92       3159.16       107.56 o                         
   5   1  10          3.99          3.47         1.43 o                         
   6   1  10         37.50         39.01         2.50 o                         
   7   1  10          7.99         10.16         0.85 o                         
   8   1  10        137.57        133.63         3.51 o                         
   9   1  10         26.12         28.71         1.74 o                         
  10   1  10         20.53         20.77         1.41 o                         
  11   1  10          1.46          1.78         0.55 o                         
  12   1  10         14.67         14.38         1.47 o                         
 -13   2  10         15.59         16.83         1.17 o                         
 -12   2  10          0.77          1.64         0.64 o                         
 -11   2  10         95.91        102.30         4.28 o                         
 -10   2  10          1.24          1.33         0.81 o                         
  -9   2  10         15.05         27.27         2.51 o                         
  -8   2  10         50.70         41.67         4.68 o                         
  -7   2  10         60.36         54.08         2.71 o                         
  -6   2  10         83.88         82.60         8.93 o                         
  -5   2  10        162.08        138.93         5.11 o                         
  -4   2  10        881.54        977.96        15.65 o                         
  -3   2  10       1234.86       1347.66        18.03 o                         
  -2   2  10        157.52        169.74         6.01 o                         
  -1   2  10        143.89        157.03         5.59 o                         
   0   2  10       1652.97       1746.30        24.83 o                         
   1   2  10        809.83        935.00        10.16 o                         
   2   2  10        218.44        221.93         5.15 o                         
   3   2  10        456.10        528.48        21.26 o                         
   4   2  10         63.91         59.88         6.09 o                         
   5   2  10         70.60         78.04         7.68 o                         
   6   2  10          2.01          2.14         1.30 o                         
   7   2  10          7.49          7.43         1.03 o                         
   8   2  10        145.55        151.14         3.26 o                         
   9   2  10         57.67         55.22         1.95 o                         
  10   2  10         91.24         94.76         2.81 o                         
  11   2  10         12.16         11.13         1.66 o                         
  12   2  10          0.72         -0.13         0.50 o                         
 -12   3  10          0.04          0.16         0.46 o                         
 -11   3  10          7.46          5.13         1.09 o                         
 -10   3  10          5.45          3.98         1.05 o                         
  -9   3  10         39.85         40.73         2.99 o                         
  -8   3  10          0.01          0.69         0.65 o                         
  -7   3  10         14.62         25.01         2.81 o                         
  -6   3  10        191.03        187.13         5.40 o                         
  -5   3  10         17.12         13.86         3.62 o                         
  -4   3  10         80.43         89.58         5.61 o                         
  -3   3  10        427.76        399.36        15.38 o                         
  -2   3  10        222.41        254.06         7.33 o                         
  -1   3  10         35.18         38.81         2.88 o                         
   0   3  10        391.72        384.58         9.11 o                         
   1   3  10         39.88         38.56         2.70 o                         
   2   3  10          6.86         11.30         1.28 o                         
   3   3  10         23.35         20.81         2.06 o                         
   4   3  10        121.57        122.63         9.02 o                         
   5   3  10         68.51         80.53         2.88 o                         
   6   3  10         80.06         83.05         7.90 o                         
   7   3  10        109.27         99.02         2.92 o                         
   8   3  10         50.48         46.28         2.11 o                         
   9   3  10          0.13          0.00         0.48 o                         
  10   3  10          2.24          1.70         0.67 o                         
  11   3  10         15.73         18.05         1.86 o                         
  12   3  10          6.70          8.71         0.97 o                         
 -12   4  10          1.93          2.46         0.57 o                         
 -11   4  10          3.10          5.15         0.62 o                         
 -10   4  10         28.21         26.27         2.20 o                         
  -9   4  10         34.57         37.14         2.78 o                         
  -8   4  10          4.92          3.02         1.09 o                         
  -7   4  10         21.07         21.71         2.17 o                         
  -6   4  10         71.05         74.56         5.31 o                         
  -5   4  10          0.08          1.54         0.90 o                         
  -4   4  10          6.38          5.05         2.27 o                         
  -3   4  10          8.50          8.72         2.65 o                         
  -2   4  10          8.77          7.17         1.45 o                         
  -1   4  10         18.59         22.81         2.56 o                         
   0   4  10          0.89          1.11         0.65 o                         
   1   4  10         15.19         12.19         2.32 o                         
   2   4  10          3.91          4.69         1.59 o                         
   3   4  10         56.95         52.52         3.81 o                         
   4   4  10         59.26         64.60         2.55 o                         
   5   4  10         34.37         38.66         1.84 o                         
   6   4  10         82.94         66.39         2.91 o                         
   7   4  10          6.37          3.09         0.78 o                         
   8   4  10          0.14         -0.44         0.44 o                         
   9   4  10          8.05          9.25         0.90 o                         
  10   4  10          2.28          1.44         0.59 o                         
  11   4  10          0.49          0.35         0.45 o                         
 -11   5  10          0.05          0.12         0.20 o                         
 -10   5  10          7.11          7.93         0.82 o                         
  -9   5  10          2.58          2.36         0.76 o                         
  -8   5  10         44.43         37.83         2.73 o                         
  -7   5  10         18.11          8.67         1.40 o                         
  -6   5  10          0.62          0.05         0.62 o                         
  -5   5  10         17.55         13.53         1.48 o                         
  -4   5  10        100.04        113.26         7.02 o                         
  -3   5  10         11.52          7.19         1.36 o                         
  -2   5  10          9.06          5.43         0.86 o                         
  -1   5  10         20.57         16.91         1.11 o                         
   0   5  10         66.07         65.19         2.47 o                         
   1   5  10          2.26          2.52         0.58 o                         
   2   5  10          2.41          3.14         0.58 o                         
   3   5  10          4.99          4.46         0.82 o                         
   4   5  10          3.87          2.37         0.85 o                         
   5   5  10         10.95         11.63         1.35 o                         
   6   5  10         33.41         32.84         3.17 o                         
   7   5  10         17.75         17.05         1.56 o                         
   8   5  10          7.99          9.06         0.91 o                         
   9   5  10         22.56         24.47         1.50 o                         
  10   5  10          1.12          0.92         0.32 o                         
 -10   6  10          9.61          8.38         1.00 o                         
  -9   6  10          2.87          2.50         0.50 o                         
  -8   6  10         65.31         69.34         3.68 o                         
  -7   6  10          3.85          6.08         1.32 o                         
  -6   6  10         12.85         21.51         2.27 o                         
  -4   6  10         40.74         40.95         1.92 o                         
  -3   6  10         65.54         69.80         2.40 o                         
  -2   6  10         42.32         40.92         1.55 o                         
  -1   6  10        114.23        108.89         2.19 o                         
   0   6  10        117.60        114.27         2.65 o                         
   1   6  10         64.68         62.24         2.39 o                         
   2   6  10          1.70          1.41         0.60 o                         
   3   6  10          0.00          0.55         0.80 o                         
   4   6  10          0.92         -0.35         0.87 o                         
   5   6  10         35.87         38.08         2.25 o                         
   6   6  10         35.16         31.36         2.88 o                         
   7   6  10          0.07          0.39         0.64 o                         
   8   6  10          1.05          1.42         0.51 o                         
   9   6  10         13.00         12.04         0.86 o                         
  -9   7  10          2.27          2.48         0.70 o                         
  -8   7  10          2.01          4.01         0.61 o                         
  -7   7  10          3.06          2.95         0.56 o                         
  -6   7  10         22.04         19.81         1.40 o                         
  -5   7  10          0.69          0.19         0.65 o                         
  -4   7  10          0.19          1.24         0.37 o                         
  -3   7  10          7.16          7.02         0.73 o                         
  -2   7  10          9.20          7.52         0.76 o                         
  -1   7  10          2.48          1.53         0.42 o                         
   0   7  10         96.52        104.43         2.71 o                         
   1   7  10          1.47          2.85         0.60 o                         
   2   7  10         50.92         51.65         1.97 o                         
   3   7  10         14.00         12.42         1.82 o                         
   4   7  10          0.00         -0.05         0.55 o                         
   5   7  10         10.39          6.41         1.30 o                         
   6   7  10          4.69          3.95         1.01 o                         
   7   7  10         40.09         38.74         2.39 o                         
   8   7  10          0.60          0.99         0.37 o                         
   9   7  10         19.14         17.43         1.23 o                         
  -8   8  10          0.50         -0.41         0.41 o                         
  -7   8  10          8.14          8.05         1.12 o                         
  -6   8  10          2.61          3.56         0.64 o                         
  -5   8  10          0.11          0.36         0.39 o                         
  -4   8  10         18.34         18.02         1.00 o                         
  -3   8  10         13.98         12.18         0.87 o                         
  -2   8  10          3.74          3.23         0.49 o                         
  -1   8  10         35.31         35.19         1.25 o                         
   0   8  10          0.31         -0.01         0.38 o                         
   1   8  10         10.76         11.48         0.92 o                         
   2   8  10          6.81          4.53         0.80 o                         
   3   8  10          0.34          0.14         0.44 o                         
   4   8  10         10.95         13.02         1.57 o                         
   5   8  10          1.78          1.42         0.69 o                         
   6   8  10          3.70          2.30         0.61 o                         
   7   8  10          6.29          4.90         0.53 o                         
  -6   9  10          4.75          6.48         0.83 o                         
  -5   9  10          4.68          4.05         0.75 o                         
  -4   9  10          0.00         -0.02         0.25 o                         
  -3   9  10          2.74          2.37         0.37 o                         
  -2   9  10          9.05         10.40         0.85 o                         
  -1   9  10          0.00          0.67         0.39 o                         
   0   9  10          0.07          0.14         0.28 o                         
   1   9  10          8.28          7.23         0.75 o                         
   2   9  10          2.16          2.99         0.57 o                         
   3   9  10          2.08          3.10         0.64 o                         
   4   9  10          0.03         -0.46         0.46 o                         
   5   9  10          0.01         -0.08         0.31 o                         
 -11   0  11         49.93         47.47         2.79 o                         
  -9   0  11        140.49        134.51         5.17 o                         
  -7   0  11         77.46         61.54         3.08 o                         
  -5   0  11         12.60          9.08         2.37 o                         
  -3   0  11          6.41         12.69         2.59 o                         
  -1   0  11       6658.27       7758.49        61.73 o                         
   3   0  11          7.52          3.72         1.72 o                         
   5   0  11        404.82        418.71        17.16 o                         
   7   0  11        127.35        133.14         7.25 o                         
   9   0  11         51.23         46.49         2.63 o                         
  11   0  11          3.68          3.08         0.97 o                         
 -13   1  11          0.38         -0.30         0.30 o                         
 -12   1  11          1.73          0.91         0.50 o                         
 -11   1  11        168.47        166.65         3.56 o                         
 -10   1  11         66.26         70.92         2.55 o                         
  -9   1  11         52.22         44.55         2.09 o                         
  -8   1  11        134.57        120.46         3.24 o                         
  -7   1  11         39.05         38.20         1.71 o                         
  -6   1  11          3.57          4.26         1.44 o                         
  -5   1  11          6.69          4.05         3.13 o                         
  -4   1  11         13.73         13.82         2.09 o                         
  -3   1  11         80.28         83.80         4.66 o                         
  -2   1  11         70.01         71.12         4.10 o                         
  -1   1  11          8.25          8.91         2.64 o                         
   0   1  11        573.82        681.10        12.13 o                         
   1   1  11       5292.56       5847.52       189.72 o                         
   2   1  11        888.42        890.33        14.02 o                         
   3   1  11        309.55        322.96         9.04 o                         
   4   1  11         12.92         12.91         2.06 o                         
   5   1  11          1.52         -0.11         1.81 o                         
   6   1  11         74.15         80.75         3.67 o                         
   7   1  11         37.15         46.36         1.80 o                         
   8   1  11        109.19        117.69         3.86 o                         
   9   1  11          4.84          1.70         0.58 o                         
  10   1  11          2.75          1.56         0.49 o                         
  11   1  11          0.05         -0.21         0.44 o                         
  12   1  11          0.18         -0.37         0.55 o                         
 -13   2  11         13.73         17.62         1.13 o                         
 -12   2  11         10.24          8.65         1.08 o                         
 -11   2  11          1.21          2.65         0.87 o                         
 -10   2  11          0.06          0.05         0.71 o                         
  -9   2  11          0.01          0.16         0.74 o                         
  -8   2  11         28.80         25.95         2.19 o                         
  -7   2  11        214.33        205.96         5.86 o                         
  -6   2  11          0.13          1.91         0.89 o                         
  -5   2  11         46.71         39.89         2.52 o                         
  -4   2  11       1109.23       1220.83        18.51 o                         
  -3   2  11          3.48          0.79         1.32 o                         
  -2   2  11         73.15         52.20         3.56 o                         
  -1   2  11       1543.36       1640.02        19.47 o                         
   0   2  11       2235.31       2286.67        20.37 o                         
   1   2  11        657.01        685.81         9.10 o                         
   2   2  11          7.68         25.28         2.98 o                         
   3   2  11         12.50         14.51         2.03 o                         
   4   2  11        105.92        133.38        11.47 o                         
   5   2  11          0.74          2.70         0.88 o                         
   6   2  11         64.26         68.24         2.68 o                         
   7   2  11         23.53         27.24         1.88 o                         
   8   2  11        103.27        109.88         3.20 o                         
   9   2  11         17.19         15.04         1.03 o                         
  10   2  11          8.62          8.87         0.91 o                         
  11   2  11          0.30         -0.42         0.79 o                         
  12   2  11          2.17          1.54         0.52 o                         
 -12   3  11          0.47          0.52         0.37 o                         
 -11   3  11          1.82          1.02         0.68 o                         
 -10   3  11         11.88         12.72         1.71 o                         
  -9   3  11         26.65         22.71         2.27 o                         
  -8   3  11        174.36        175.39         6.11 o                         
  -7   3  11         49.20         53.26         3.06 o                         
  -6   3  11         59.42         59.12         3.10 o                         
  -5   3  11          8.80          7.41         1.09 o                         
  -4   3  11        103.97         88.37         5.82 o                         
  -3   3  11        114.41         99.89         8.01 o                         
  -2   3  11          1.43         -0.39         1.93 o                         
  -1   3  11        566.26        581.81        18.02 o                         
   0   3  11          0.32          2.40         0.71 o                         
   1   3  11       1546.01       1455.61        21.37 o                         
   2   3  11        424.22        424.52         8.26 o                         
   3   3  11         59.34         76.44         4.58 o                         
   4   3  11        399.05        444.55        17.69 o                         
   5   3  11         60.02         55.53         2.46 o                         
   6   3  11        149.93        159.27        16.23 o                         
   7   3  11          2.81          4.37         0.72 o                         
   8   3  11         27.28         29.04         1.68 o                         
   9   3  11         15.70         15.15         1.20 o                         
  10   3  11         16.54         14.37         1.39 o                         
  11   3  11          7.82          8.71         1.23 o                         
 -12   4  11          1.52          2.37         0.49 o                         
 -11   4  11          4.20          4.06         0.53 o                         
 -10   4  11          0.83          0.29         0.57 o                         
  -9   4  11         21.99         25.32         2.30 o                         
  -8   4  11          0.15          0.37         0.74 o                         
  -7   4  11          0.62          1.18         0.74 o                         
  -6   4  11          1.66          1.37         2.88 o                         
  -5   4  11         89.30         89.25         4.33 o                         
  -4   4  11          4.08          4.21         0.87 o                         
  -3   4  11         97.08         93.49         5.88 o                         
  -2   4  11        163.60        165.46        13.35 o                         
  -1   4  11        194.29        204.80        18.04 o                         
   0   4  11         69.06         65.73         4.23 o                         
   1   4  11        199.89        194.57         7.15 o                         
   2   4  11        121.86        114.64         7.85 o                         
   3   4  11        233.79        252.59         7.41 o                         
   4   4  11         17.86         19.51         1.45 o                         
   5   4  11          2.21          1.32         0.52 o                         
   6   4  11         20.42         21.66         1.84 o                         
   7   4  11          1.01          0.45         0.60 o                         
   8   4  11          0.05          0.00         0.44 o                         
   9   4  11          0.49          0.20         0.44 o                         
  10   4  11          1.04          0.58         0.55 o                         
  11   4  11          0.43          0.02         0.46 o                         
 -11   5  11          3.97          6.12         0.54 o                         
 -10   5  11          4.70          3.48         0.82 o                         
  -9   5  11          4.31          2.70         0.80 o                         
  -8   5  11         32.48         31.53         2.45 o                         
  -7   5  11         11.66          4.71         0.99 o                         
  -6   5  11         85.35        108.66         4.57 o                         
  -5   5  11        162.92        152.12         4.46 o                         
  -4   5  11        163.53        150.85         8.32 o                         
  -3   5  11         12.22          9.52         1.12 o                         
  -2   5  11          1.01         -0.79         1.91 o                         
  -1   5  11         74.15         75.57         2.40 o                         
   0   5  11        103.06        111.05         3.32 o                         
   1   5  11         40.87         41.56         1.87 o                         
   2   5  11          6.05          7.72         0.85 o                         
   3   5  11          8.63         11.63         1.25 o                         
   4   5  11         65.50         55.92         2.75 o                         
   5   5  11         23.49         24.35         1.90 o                         
   6   5  11          6.57          3.20         1.15 o                         
   7   5  11          0.42         -0.04         0.46 o                         
   8   5  11          0.08         -0.10         0.41 o                         
   9   5  11          0.42         -0.22         0.36 o                         
  10   5  11          1.28          2.73         0.58 o                         
 -10   6  11          2.34          1.61         0.53 o                         
  -9   6  11         10.82         12.13         1.45 o                         
  -8   6  11          3.35          3.72         1.10 o                         
  -7   6  11         46.50         58.92         3.60 o                         
  -4   6  11         36.49         36.80         1.81 o                         
  -3   6  11        543.28        519.47         7.08 o                         
  -2   6  11          8.36          5.76         0.61 o                         
  -1   6  11         87.33         82.53         2.20 o                         
   0   6  11         90.10         97.04         2.47 o                         
   1   6  11         96.71        104.00         3.86 o                         
   2   6  11         38.83         41.08         1.98 o                         
   3   6  11         27.76         30.30         2.84 o                         
   4   6  11          1.08          0.46         0.91 o                         
   5   6  11         31.59         33.60         2.11 o                         
   6   6  11         28.48         23.75         2.44 o                         
   7   6  11          1.15          2.33         0.90 o                         
   8   6  11          1.63          0.91         0.99 o                         
   9   6  11         10.84         12.57         0.83 o                         
  -9   7  11          8.02          5.95         0.63 o                         
  -8   7  11          1.12          0.71         0.33 o                         
  -7   7  11         11.61         11.09         1.01 o                         
  -6   7  11          6.76          7.30         1.66 o                         
  -5   7  11         47.54         47.41         2.17 o                         
  -4   7  11         62.63         56.78         1.85 o                         
  -3   7  11         10.03          7.38         0.72 o                         
  -2   7  11         41.85         45.56         1.73 o                         
  -1   7  11          0.24          0.28         0.33 o                         
   0   7  11         10.03         14.30         1.04 o                         
   1   7  11         78.68         84.65         2.47 o                         
   2   7  11         22.32         21.59         1.66 o                         
   3   7  11          0.08          0.15         0.55 o                         
   4   7  11          2.64          2.50         0.90 o                         
   5   7  11          0.44          0.17         0.63 o                         
   6   7  11         30.30         27.97         2.19 o                         
   7   7  11         14.52         14.13         2.66 o                         
   8   7  11          4.76          4.02         0.50 o                         
  -8   8  11          0.70          0.93         0.41 o                         
  -7   8  11          5.06          6.14         0.89 o                         
  -6   8  11          3.01          3.43         0.52 o                         
  -5   8  11          0.51          0.80         0.39 o                         
  -4   8  11          2.02          1.70         0.39 o                         
  -3   8  11         28.92         29.11         1.27 o                         
  -2   8  11          0.00         -0.38         0.44 o                         
  -1   8  11          0.47          0.96         0.35 o                         
   0   8  11          0.66          0.58         0.50 o                         
   1   8  11         25.49         26.22         3.79 o                         
   2   8  11         19.94         21.43         1.49 o                         
   3   8  11          2.63          2.62         0.61 o                         
   4   8  11          0.55          0.76         0.58 o                         
   5   8  11          6.67          7.49         1.11 o                         
   6   8  11          0.60          0.07         0.38 o                         
   7   8  11          0.02          0.20         0.30 o                         
  -6   9  11          0.13          1.40         0.41 o                         
  -5   9  11          0.60          0.68         0.46 o                         
  -4   9  11         17.32         20.27         1.53 o                         
  -3   9  11          4.32          4.60         0.78 o                         
  -2   9  11         13.91         10.14         1.16 o                         
  -1   9  11          0.46          0.68         0.42 o                         
   0   9  11          2.45          2.94         0.48 o                         
   1   9  11          0.24          0.36         0.33 o                         
   2   9  11          2.89          3.26         0.53 o                         
   3   9  11         26.35         28.07         1.79 o                         
   4   9  11          2.73          3.15         0.62 o                         
   5   9  11          0.69          1.12         0.38 o                         
 -12   0  12         20.01         18.05         1.43 o                         
 -10   0  12         80.18         78.17         3.81 o                         
  -8   0  12          0.57          2.60         0.80 o                         
  -6   0  12         15.56         18.00         2.32 o                         
  -4   0  12        367.94        350.22        14.81 o                         
  -2   0  12       2085.54       2383.19        35.25 o                         
   0   0  12       4334.54       5262.33        52.55 o                         
   2   0  12         83.85        131.86         7.74 o                         
   4   0  12         81.62         94.03         7.73 o                         
   6   0  12         12.74          9.50         1.82 o                         
   8   0  12         16.90         10.35         1.86 o                         
  10   0  12          1.69          0.91         0.53 o                         
  12   0  12          0.21         -0.10         0.38 o                         
 -12   1  12          0.14          0.24         0.45 o                         
 -11   1  12         14.57         15.45         1.09 o                         
 -10   1  12        152.18        140.16         3.52 o                         
  -9   1  12          5.78          5.12         0.82 o                         
  -8   1  12        644.87        606.83         7.35 o                         
  -7   1  12          8.38          8.31         0.95 o                         
  -6   1  12         19.68         17.58         1.51 o                         
  -5   1  12         54.56         48.02         4.01 o                         
  -4   1  12         12.47          9.19         1.63 o                         
  -3   1  12         22.79         22.12         2.53 o                         
  -2   1  12       1009.10       1139.68        20.82 o                         
  -1   1  12         16.83         26.74         2.62 o                         
   0   1  12        457.28        392.70         9.69 o                         
   1   1  12         11.91          9.83         1.75 o                         
   2   1  12         95.86         83.63         4.44 o                         
   3   1  12        336.66        349.43        13.71 o                         
   4   1  12         52.91         61.71         4.42 o                         
   5   1  12          4.98          4.72         1.00 o                         
   6   1  12        277.81        257.24         5.15 o                         
   7   1  12         86.98         91.91         3.14 o                         
   8   1  12          0.07         -0.36         0.88 o                         
   9   1  12         77.51         76.71         2.79 o                         
  10   1  12          0.11         -0.21         0.50 o                         
  11   1  12          1.05          0.23         0.38 o                         
  12   1  12          1.22          0.85         0.41 o                         
 -12   2  12         14.10         15.72         1.39 o                         
 -11   2  12          3.46          3.79         0.91 o                         
 -10   2  12          5.20          3.91         1.09 o                         
  -9   2  12          4.98          3.69         1.10 o                         
  -8   2  12        244.23        217.28         6.73 o                         
  -7   2  12          4.21          2.13         2.22 o                         
  -6   2  12        373.04        357.17        12.63 o                         
  -5   2  12        181.05        166.69         8.44 o                         
  -4   2  12          2.51          5.94         1.94 o                         
  -3   2  12          0.14          0.24         1.33 o                         
  -2   2  12         48.06         50.57         3.69 o                         
  -1   2  12         26.63         26.96         2.71 o                         
   0   2  12          4.50          8.14         1.50 o                         
   1   2  12       1130.41       1160.56        12.33 o                         
   2   2  12        274.41        327.98         8.88 o                         
   3   2  12         14.39         10.76         1.74 o                         
   4   2  12          0.48         -0.79         0.79 o                         
   5   2  12        114.13        108.90         3.07 o                         
   6   2  12        108.84        111.81         3.50 o                         
   7   2  12         44.90         40.87         2.29 o                         
   8   2  12         13.55         10.06         1.00 o                         
   9   2  12          1.45          1.79         0.58 o                         
  10   2  12          6.72          6.88         0.88 o                         
  11   2  12          8.76          6.99         1.24 o                         
  12   2  12          0.56          1.10         0.40 o                         
 -12   3  12          2.90          2.72         0.59 o                         
 -11   3  12         74.06         80.44         3.41 o                         
 -10   3  12         69.90         68.11         3.56 o                         
  -9   3  12          5.49          4.14         1.15 o                         
  -8   3  12         98.39         89.32         4.38 o                         
  -7   3  12        108.53         88.94         3.98 o                         
  -6   3  12         50.34         37.21         2.52 o                         
  -5   3  12         75.17         78.41        10.83 o                         
  -4   3  12         39.99         36.38         5.24 o                         
  -3   3  12         44.42         38.50         5.26 o                         
  -2   3  12        165.52        154.50         6.40 o                         
  -1   3  12          2.98          7.10         1.44 o                         
   0   3  12        147.97        137.93         4.80 o                         
   1   3  12        453.09        484.18        12.48 o                         
   2   3  12         44.91         47.48         2.71 o                         
   3   3  12        101.71         95.48         5.16 o                         
   4   3  12        114.57        119.21         3.72 o                         
   5   3  12        175.30        174.31         6.67 o                         
   6   3  12          0.13         -1.81         2.68 o                         
   7   3  12         11.76         12.46         1.13 o                         
   8   3  12         66.75         64.86         2.43 o                         
   9   3  12         63.35         60.33         2.20 o                         
  10   3  12          6.21          8.04         1.06 o                         
  11   3  12          0.89          0.67         0.47 o                         
 -12   4  12          0.42         -0.10         0.30 o                         
 -11   4  12          8.84          9.20         0.77 o                         
 -10   4  12          6.71          4.04         0.90 o                         
  -9   4  12          2.65          2.47         0.84 o                         
  -8   4  12         72.68         70.68         3.80 o                         
  -7   4  12         29.80         22.08         2.20 o                         
  -6   4  12         10.50          1.09         7.04 o                         
  -5   4  12         45.69         57.68         3.07 o                         
  -4   4  12          8.24          4.94         2.07 o                         
  -3   4  12          4.62          7.55         1.83 o                         
  -2   4  12          0.01          2.49         1.04 o                         
  -1   4  12         10.94         11.61         1.91 o                         
   0   4  12          9.02          8.24         1.61 o                         
   1   4  12          6.82          8.67         2.29 o                         
   2   4  12         52.42         53.62         2.76 o                         
   3   4  12         25.30         25.44         1.75 o                         
   4   4  12         51.88         48.69         2.50 o                         
   5   4  12          8.60         10.37         1.47 o                         
   6   4  12         37.38         26.89         2.08 o                         
   7   4  12         64.22         60.48         2.34 o                         
   8   4  12         16.20         15.99         1.21 o                         
   9   4  12         22.03         23.60         1.47 o                         
  10   4  12         15.12         22.74         1.99 o                         
  11   4  12          4.77          3.62         0.61 o                         
 -11   5  12          7.76          8.56         0.62 o                         
 -10   5  12          2.18          1.78         0.45 o                         
  -9   5  12          0.16          1.41         0.71 o                         
  -8   5  12          6.73          3.98         1.01 o                         
  -7   5  12         60.31         58.13         3.35 o                         
  -6   5  12         33.25         31.83         2.47 o                         
  -5   5  12         11.83         12.15         1.54 o                         
  -4   5  12          4.88          6.14         4.91 o                         
  -3   5  12          0.33         -0.17         1.28 o                         
  -2   5  12         83.03         77.96         3.17 o                         
  -1   5  12         18.07         17.74         1.22 o                         
   0   5  12          5.62          5.25         0.72 o                         
   1   5  12         10.46          9.93         0.97 o                         
   2   5  12         13.89         12.78         1.20 o                         
   3   5  12         29.12         32.85         2.07 o                         
   4   5  12         51.20         38.46         2.30 o                         
   5   5  12         55.82         50.69         3.47 o                         
   6   5  12         37.39         31.95         3.13 o                         
   7   5  12          0.02         -0.26         0.39 o                         
   8   5  12          3.45          2.23         0.61 o                         
   9   5  12         40.64         44.04         1.28 o                         
 -10   6  12          0.06          0.31         0.33 o                         
  -9   6  12         22.70         27.99         2.06 o                         
  -8   6  12         13.91         13.18         1.64 o                         
  -7   6  12         64.01         70.95         3.87 o                         
  -4   6  12         37.39         35.55         2.75 o                         
  -3   6  12         16.43         16.74         1.06 o                         
  -2   6  12         34.25         37.91         1.55 o                         
  -1   6  12        246.14        265.09         7.07 o                         
   0   6  12        384.44        412.49         5.12 o                         
   1   6  12         72.76         82.35         2.96 o                         
   2   6  12          0.09          1.24         1.10 o                         
   3   6  12         42.83         41.72         3.31 o                         
   4   6  12         15.24         14.84         2.09 o                         
   5   6  12         11.97         12.99         1.34 o                         
   6   6  12         32.21         28.11         2.61 o                         
   7   6  12         39.54         34.81         1.88 o                         
   8   6  12          9.44          9.14         0.83 o                         
   9   6  12          5.69          5.42         0.84 o                         
  -9   7  12          4.95          4.13         0.71 o                         
  -8   7  12          0.00         -0.13         0.30 o                         
  -7   7  12          0.05          0.12         0.37 o                         
  -6   7  12          7.89          8.01         0.93 o                         
  -5   7  12         42.94         36.20         1.87 o                         
  -4   7  12          0.14          0.84         0.39 o                         
  -3   7  12          7.80          9.05         0.80 o                         
  -2   7  12         12.07         15.86         1.31 o                         
  -1   7  12          0.56          0.50         0.35 o                         
   0   7  12          1.67          3.83         0.61 o                         
   1   7  12         55.09         59.70         2.08 o                         
   2   7  12         34.44         32.94         2.00 o                         
   3   7  12          6.21          6.16         0.96 o                         
   4   7  12         14.62         13.23         1.29 o                         
   5   7  12          0.57          0.81         0.71 o                         
   6   7  12          1.52          1.78         0.74 o                         
   7   7  12          3.10          1.87         0.45 o                         
   8   7  12         16.23         14.95         0.82 o                         
  -7   8  12          2.24          1.57         0.49 o                         
  -6   8  12         15.40         13.57         0.96 o                         
  -5   8  12         23.81         26.56         1.42 o                         
  -4   8  12          6.89          6.26         0.58 o                         
  -3   8  12         22.79         23.50         1.12 o                         
  -2   8  12          1.35          0.96         0.38 o                         
  -1   8  12          1.19          1.39         0.47 o                         
   0   8  12          7.69          6.60         0.82 o                         
   1   8  12          3.49          4.34         0.72 o                         
   2   8  12          3.49          2.02         0.64 o                         
   3   8  12          2.24          2.28         0.59 o                         
   4   8  12          0.04         -0.09         0.52 o                         
   5   8  12          1.13          1.05         0.46 o                         
   6   8  12          0.35          0.76         0.29 o                         
  -5   9  12         33.99         29.91         1.60 o                         
  -4   9  12          3.42          3.96         0.63 o                         
  -3   9  12          0.00          0.03         0.36 o                         
  -2   9  12          0.01          0.18         0.48 o                         
  -1   9  12          0.01          0.33         0.41 o                         
   0   9  12          0.10         -0.36         0.43 o                         
   1   9  12          0.66          0.96         0.44 o                         
   2   9  12          0.08         -0.05         0.32 o                         
   3   9  12          0.17          0.24         0.41 o                         
   4   9  12          1.48          1.73         0.45 o                         
 -11   0  13         98.39         97.59         3.75 o                         
  -9   0  13          1.80          2.53         0.88 o                         
  -7   0  13        347.84        321.65         7.19 o                         
  -5   0  13         38.90         28.40         4.55 o                         
  -3   0  13       1013.94       1114.33        26.90 o                         
  -1   0  13        759.03        949.00        22.92 o                         
   1   0  13        179.85        182.72         9.89 o                         
   3   0  13         99.28        102.59         7.55 o                         
   5   0  13          7.23          6.59         1.16 o                         
   7   0  13         20.06         33.47         3.22 o                         
   9   0  13         39.86         34.30         2.22 o                         
  11   0  13          3.00          3.27         0.84 o                         
 -12   1  13          0.86          1.61         0.59 o                         
 -11   1  13          1.23          0.80         0.31 o                         
 -10   1  13          4.69          5.74         0.80 o                         
  -9   1  13        136.00        141.96         4.05 o                         
  -8   1  13         65.96         65.35         2.51 o                         
  -7   1  13        229.19        238.18         4.36 o                         
  -6   1  13         85.94         81.96         2.46 o                         
  -5   1  13         66.49         54.48         4.44 o                         
  -4   1  13          0.41          0.09         2.13 o                         
  -3   1  13        611.52        693.66        14.86 o                         
  -2   1  13        617.38        682.88        14.17 o                         
  -1   1  13        557.61        728.42        14.21 o                         
   0   1  13         75.90         62.13         4.12 o                         
   1   1  13        404.05        463.52        22.22 o                         
   2   1  13          5.30          3.24         1.44 o                         
   3   1  13        337.21        340.28         9.97 o                         
   4   1  13          2.18          5.34         1.68 o                         
   5   1  13         36.97         44.32         2.69 o                         
   6   1  13         35.45         37.46         2.01 o                         
   7   1  13          0.36         -0.64         0.64 o                         
   8   1  13         69.42         72.62         4.81 o                         
   9   1  13         27.29         32.17         1.80 o                         
  10   1  13          5.93          4.48         0.66 o                         
  11   1  13          1.11          0.17         0.39 o                         
 -12   2  13          0.27          1.56         0.51 o                         
 -11   2  13        114.15        108.95         4.03 o                         
 -10   2  13          0.14         -0.73         0.76 o                         
  -9   2  13        117.54        112.83         4.83 o                         
  -8   2  13        100.85        111.51         4.87 o                         
  -7   2  13        433.98        436.07         8.75 o                         
  -6   2  13        205.92        227.84         6.10 o                         
  -5   2  13        253.48        259.07         5.75 o                         
  -4   2  13         47.83         46.80         6.30 o                         
  -3   2  13         44.63         41.40         3.68 o                         
  -2   2  13        123.65        147.16         6.61 o                         
  -1   2  13       1473.14       1499.39        20.71 o                         
   0   2  13        345.89        373.73        10.12 o                         
   1   2  13        197.94        214.51         6.80 o                         
   2   2  13        249.28        251.87         8.11 o                         
   3   2  13         76.91         70.89         4.57 o                         
   4   2  13        150.69        173.66         7.56 o                         
   5   2  13        139.94        149.70         3.67 o                         
   6   2  13          1.86          1.79         1.59 o                         
   7   2  13        153.24        166.65         4.51 o                         
   8   2  13        100.65         92.62         2.84 o                         
   9   2  13          1.10          1.37         0.58 o                         
  10   2  13          0.10          0.37         0.39 o                         
  11   2  13          0.04         -0.03         0.56 o                         
 -12   3  13         12.76         11.99         1.08 o                         
 -11   3  13          5.78          4.31         0.87 o                         
 -10   3  13          6.31          5.39         1.15 o                         
  -9   3  13          1.34          0.99         0.68 o                         
  -8   3  13         11.85         12.33         1.67 o                         
  -7   3  13        116.68        121.28         5.04 o                         
  -6   3  13          3.30          0.98         3.09 o                         
  -5   3  13        135.50        151.60         4.93 o                         
  -4   3  13          3.99          4.99         0.94 o                         
  -3   3  13         19.98         20.38         4.00 o                         
  -2   3  13        228.29        245.67         8.51 o                         
  -1   3  13        197.83        175.61         7.19 o                         
   0   3  13        121.10        115.35         4.60 o                         
   1   3  13         14.05         17.30         2.16 o                         
   2   3  13        176.71        171.06        10.01 o                         
   3   3  13         33.81         29.79         1.85 o                         
   4   3  13         41.68         39.95         2.04 o                         
   5   3  13         14.55         13.94         1.27 o                         
   6   3  13          4.63          1.78         0.66 o                         
   7   3  13          7.75          8.33         0.94 o                         
   8   3  13         27.71         24.76         1.48 o                         
   9   3  13         25.48         25.62         1.90 o                         
  10   3  13         56.49         60.74         2.95 o                         
  11   3  13          0.12          1.00         0.56 o                         
 -11   4  13          7.84          6.55         0.78 o                         
 -10   4  13          6.74          6.54         1.09 o                         
  -9   4  13         12.63         11.24         1.53 o                         
  -8   4  13          9.51          6.65         1.22 o                         
  -7   4  13          1.25          0.16         0.61 o                         
  -6   4  13          1.95          1.57         0.93 o                         
  -5   4  13         15.33         16.43         1.72 o                         
  -4   4  13         63.87         59.78         3.06 o                         
  -3   4  13         10.67          5.41         2.00 o                         
  -2   4  13         20.49         19.28         3.43 o                         
  -1   4  13         22.65         24.10         1.73 o                         
   0   4  13          0.48          0.47         0.41 o                         
   1   4  13         75.15         68.21         4.26 o                         
   2   4  13         55.73         56.97         3.41 o                         
   3   4  13         59.90         72.67         2.96 o                         
   4   4  13         24.42         22.63         1.75 o                         
   5   4  13         10.38          9.96         1.37 o                         
   6   4  13         22.18         22.88         2.72 o                         
   7   4  13         27.38         26.99         1.54 o                         
   8   4  13         72.21         72.55         2.62 o                         
   9   4  13          0.73          0.26         0.34 o                         
  10   4  13         14.90         16.17         1.56 o                         
 -10   5  13          8.00          8.32         0.74 o                         
  -9   5  13         13.15          9.85         1.30 o                         
  -8   5  13          4.51          4.39         1.07 o                         
  -7   5  13          0.11          0.16         0.62 o                         
  -6   5  13        141.57        118.58         4.78 o                         
  -5   5  13         66.72         58.06         3.32 o                         
  -4   5  13          0.00         -0.81         4.03 o                         
  -3   5  13          2.40          0.31         1.19 o                         
  -2   5  13        208.97        207.17         4.06 o                         
  -1   5  13         24.69         27.31         1.50 o                         
   0   5  13        149.35        152.04         3.60 o                         
   1   5  13         25.36         28.60         2.21 o                         
   2   5  13          0.81          1.08         0.60 o                         
   3   5  13         16.40         11.93         1.31 o                         
   4   5  13          8.06          7.93         1.09 o                         
   5   5  13         14.91         16.50         1.58 o                         
   6   5  13         30.70         26.94         2.85 o                         
   7   5  13          7.39          5.86         0.71 o                         
   8   5  13          7.07          7.50         0.73 o                         
   9   5  13          5.97          7.03         0.64 o                         
 -10   6  13         10.82         12.07         0.73 o                         
  -9   6  13          0.95          1.34         0.66 o                         
  -8   6  13          2.20          1.55         0.77 o                         
  -7   6  13         19.92         27.85         2.38 o                         
  -4   6  13         41.13         36.39         2.69 o                         
  -3   6  13         54.73         55.75         2.65 o                         
  -2   6  13         60.54         62.92         1.98 o                         
  -1   6  13         93.79         88.28         2.99 o                         
   0   6  13        186.93        203.14         3.74 o                         
   1   6  13        109.55        121.98         5.43 o                         
   2   6  13        106.00        112.06         5.25 o                         
   3   6  13         24.50         21.64         2.48 o                         
   4   6  13         65.53         64.72         2.88 o                         
   5   6  13          0.53         -0.16         0.54 o                         
   6   6  13          0.00          0.65         0.65 o                         
   7   6  13          4.41          4.03         0.68 o                         
   8   6  13          0.00         -0.34         0.34 o                         
  -9   7  13          4.49          6.75         0.78 o                         
  -8   7  13         16.32         17.58         1.04 o                         
  -7   7  13          8.50          9.15         0.87 o                         
  -6   7  13         18.46         14.07         1.12 o                         
  -5   7  13         31.75         32.62         1.73 o                         
  -4   7  13         40.95         40.81         2.10 o                         
  -3   7  13          2.60          2.04         0.44 o                         
  -2   7  13          4.72          4.12         0.57 o                         
  -1   7  13          5.88          6.58         0.86 o                         
   0   7  13          0.21          0.10         0.39 o                         
   1   7  13          0.93          1.22         0.56 o                         
   2   7  13          2.72          2.37         0.64 o                         
   3   7  13         18.92         19.26         1.51 o                         
   4   7  13         20.88         19.02         1.47 o                         
   5   7  13         13.03         12.50         1.56 o                         
   6   7  13         35.53         34.04         2.24 o                         
   7   7  13          0.05          0.59         0.30 o                         
   8   7  13          3.18          2.91         0.45 o                         
  -7   8  13          0.92          1.63         0.53 o                         
  -6   8  13          0.27          0.84         0.35 o                         
  -5   8  13          6.25          7.57         0.79 o                         
  -4   8  13          0.02         -0.40         0.40 o                         
  -3   8  13          2.24          2.84         0.54 o                         
  -2   8  13          0.85          0.72         0.38 o                         
  -1   8  13         10.07          7.85         1.26 o                         
   0   8  13          1.03          0.47         0.38 o                         
   1   8  13         19.77         23.20         1.43 o                         
   2   8  13         10.15         12.59         1.08 o                         
   3   8  13         17.40         18.66         1.36 o                         
   4   8  13         18.33         20.34         1.70 o                         
   5   8  13          6.25          6.82         0.93 o                         
   6   8  13          0.06         -0.13         0.22 o                         
  -3   9  13          0.55          0.88         0.42 o                         
  -2   9  13          0.56         -0.28         0.38 o                         
  -1   9  13          0.01         -0.10         0.42 o                         
   0   9  13          1.70          2.19         0.67 o                         
   1   9  13          0.02         -0.13         0.26 o                         
   2   9  13          0.76          1.85         0.50 o                         
   3   9  13         24.47         24.96         1.42 o                         
 -12   0  14          3.70          2.48         0.53 o                         
 -10   0  14         59.45         53.39         3.03 o                         
  -8   0  14          1.21          0.45         0.58 o                         
  -6   0  14          5.28          5.06         1.34 o                         
  -4   0  14          0.73          3.08         1.62 o                         
  -2   0  14        121.74        132.78         9.16 o                         
   0   0  14        122.29         82.41         7.09 o                         
   2   0  14          0.69          3.86         2.06 o                         
   4   0  14        448.98        413.08         8.80 o                         
   6   0  14        707.72        705.74        12.47 o                         
   8   0  14         88.08         94.76         5.18 o                         
  10   0  14          0.12          1.04         0.77 o                         
 -12   1  14         14.48         14.48         1.21 o                         
 -11   1  14          0.82         -0.06         0.59 o                         
 -10   1  14         20.50         21.09         1.33 o                         
  -9   1  14         80.14         79.68         2.74 o                         
  -8   1  14          2.01          2.87         1.23 o                         
  -7   1  14        135.87        125.22         3.21 o                         
  -6   1  14        376.18        372.28         5.34 o                         
  -5   1  14        143.95        136.59         3.07 o                         
  -4   1  14          0.75          1.73         2.23 o                         
  -3   1  14        644.12        654.67        15.21 o                         
  -2   1  14         21.44         21.50         2.63 o                         
  -1   1  14         20.94         27.68         2.95 o                         
   0   1  14        108.81        118.18         7.29 o                         
   1   1  14         68.89         52.02         3.98 o                         
   2   1  14          0.75          0.28         0.90 o                         
   3   1  14         59.62         42.80         3.66 o                         
   4   1  14        255.39        256.27         4.80 o                         
   5   1  14          0.00          0.06         0.69 o                         
   6   1  14         33.06         36.39         2.14 o                         
   7   1  14         11.74          9.87         1.25 o                         
   8   1  14        200.99        193.93         7.72 o                         
   9   1  14          1.02          1.75         0.58 o                         
  10   1  14          4.59          4.76         0.72 o                         
  11   1  14          0.00         -0.32         0.37 o                         
 -12   2  14          0.12          0.41         0.33 o                         
 -11   2  14         45.00         48.64         2.61 o                         
 -10   2  14          4.34          2.82         0.83 o                         
  -9   2  14         28.17         28.24         2.43 o                         
  -8   2  14         20.72         16.98         2.01 o                         
  -7   2  14         25.67         28.59         2.52 o                         
  -6   2  14         10.08          8.67         1.60 o                         
  -5   2  14          0.01          0.74         0.91 o                         
  -4   2  14          0.01          2.52         1.27 o                         
  -3   2  14       2742.09       2831.18        32.00 o                         
  -2   2  14        415.61        436.92        14.75 o                         
  -1   2  14        157.96        173.07         7.35 o                         
   0   2  14         72.67         78.00         5.42 o                         
   1   2  14         73.91         57.66         4.25 o                         
   2   2  14        132.80        135.70         6.10 o                         
   3   2  14         19.07         16.98         2.30 o                         
   4   2  14          1.71          2.22         0.72 o                         
   5   2  14         77.74         73.16         2.60 o                         
   6   2  14         23.53         21.43         2.75 o                         
   7   2  14          0.31         -0.47         1.08 o                         
   8   2  14          1.91          0.75         0.66 o                         
   9   2  14        131.48        133.31         3.38 o                         
  10   2  14         23.14         23.24         1.21 o                         
  11   2  14          0.00         -0.61         0.61 o                         
 -12   3  14          0.99          2.33         0.52 o                         
 -11   3  14          0.05         -0.28         0.54 o                         
 -10   3  14         24.14         23.53         2.00 o                         
  -9   3  14         42.72         41.82         2.87 o                         
  -8   3  14         12.00         14.57         1.83 o                         
  -7   3  14        129.17        124.35         5.14 o                         
  -6   3  14         45.02         35.84         5.34 o                         
  -5   3  14        186.37        207.18        19.55 o                         
  -4   3  14        225.52        206.33        16.62 o                         
  -3   3  14         17.88         17.09         2.56 o                         
  -2   3  14        148.05        151.78         7.02 o                         
  -1   3  14        495.02        497.27        12.70 o                         
   0   3  14        366.39        382.18         8.72 o                         
   1   3  14          0.55          1.78         0.65 o                         
   2   3  14        132.65        136.65         4.37 o                         
   3   3  14         64.30         70.32         2.48 o                         
   4   3  14         18.48         19.00         1.19 o                         
   5   3  14        137.89        137.19         3.95 o                         
   6   3  14          8.05          6.50         1.61 o                         
   7   3  14        111.06        110.43         3.08 o                         
   8   3  14          3.68          5.74         0.74 o                         
   9   3  14         14.54         18.70         1.57 o                         
  10   3  14          6.09          7.36         0.88 o                         
  11   3  14          1.40          1.88         0.54 o                         
 -11   4  14          3.58          3.68         0.84 o                         
 -10   4  14          5.24          3.87         0.93 o                         
  -9   4  14         27.13         23.95         2.09 o                         
  -8   4  14        104.15         97.65         4.38 o                         
  -7   4  14         13.70         13.68         1.77 o                         
  -6   4  14          0.59          0.91         0.71 o                         
  -5   4  14        185.69        199.41         5.87 o                         
  -4   4  14         12.57         11.41         1.40 o                         
  -3   4  14        614.66        580.51        32.13 o                         
  -2   4  14        277.10        258.11        10.64 o                         
  -1   4  14          0.01          2.11         0.93 o                         
   0   4  14          0.72          0.40         0.41 o                         
   1   4  14        137.96        149.05         4.26 o                         
   2   4  14        141.11        148.96         5.57 o                         
   3   4  14         70.59         72.32         3.02 o                         
   4   4  14         71.01         71.92         3.09 o                         
   5   4  14        125.70        119.66         4.11 o                         
   6   4  14          4.68          5.10         1.02 o                         
   7   4  14          0.00         -0.31         0.44 o                         
   8   4  14         17.10         15.61         1.08 o                         
   9   4  14         18.37         19.76         1.43 o                         
  10   4  14          0.55          1.09         0.47 o                         
 -10   5  14          0.76          0.21         0.29 o                         
  -9   5  14          4.02          4.17         0.90 o                         
  -8   5  14          7.68          7.15         1.18 o                         
  -7   5  14         12.49         10.63         1.48 o                         
  -6   5  14         73.37         73.90         3.76 o                         
  -5   5  14         19.46         28.02         2.35 o                         
  -4   5  14          3.81          2.53         0.68 o                         
  -3   5  14         61.96         70.02         7.77 o                         
  -2   5  14         60.71         64.03         2.30 o                         
  -1   5  14         19.66         23.98         1.45 o                         
   0   5  14          7.43          5.65         3.29 o                         
   1   5  14         20.65         23.67         4.64 o                         
   2   5  14          0.11          0.27         0.85 o                         
   3   5  14          1.87          2.12         0.65 o                         
   4   5  14         22.45         26.63         1.94 o                         
   5   5  14         21.66         18.33         2.06 o                         
   6   5  14         14.61         12.04         1.94 o                         
   7   5  14         19.14         20.01         1.47 o                         
   8   5  14          1.54          1.14         0.34 o                         
   9   5  14          0.01         -0.42         0.42 o                         
  -9   6  14          2.64          3.23         0.71 o                         
  -8   6  14         45.37         48.80         2.83 o                         
  -7   6  14          6.30          4.05         1.05 o                         
  -6   6  14         46.43         54.11         3.32 o                         
  -5   6  14         29.20         30.13         2.48 o                         
  -4   6  14          1.78          1.07         0.54 o                         
  -3   6  14         51.18         52.11         1.78 o                         
  -2   6  14          0.92          0.36         0.40 o                         
  -1   6  14        248.23        265.52        10.57 o                         
   0   6  14         10.72         16.05         1.40 o                         
   1   6  14          2.59          2.45         1.11 o                         
   2   6  14         83.58         81.38         4.44 o                         
   3   6  14          0.78         -0.13         1.03 o                         
   4   6  14          0.57         -0.61         0.61 o                         
   5   6  14          6.45          6.40         0.94 o                         
   6   6  14          0.10          0.56         0.66 o                         
   7   6  14          4.10          4.11         0.62 o                         
   8   6  14          1.06          0.05         0.28 o                         
  -8   7  14         20.92         20.12         1.04 o                         
  -7   7  14          0.11         -0.29         0.38 o                         
  -6   7  14          2.55          2.38         0.65 o                         
  -5   7  14         31.08         30.40         1.98 o                         
  -4   7  14          1.06          1.30         0.54 o                         
  -3   7  14          1.09          1.03         0.50 o                         
  -2   7  14         63.51         67.16         3.43 o                         
  -1   7  14         18.76         23.50         2.32 o                         
   0   7  14         12.95         15.86         1.29 o                         
   1   7  14         23.49         21.86         1.54 o                         
   2   7  14          5.35          4.62         0.83 o                         
   3   7  14         73.23         80.98         2.92 o                         
   4   7  14          0.86          1.23         0.59 o                         
   5   7  14          9.26          9.63         1.32 o                         
   6   7  14          5.84          5.25         0.67 o                         
   7   7  14          7.05          8.32         1.09 o                         
  -7   8  14          0.01          0.64         0.35 o                         
  -6   8  14          1.95          3.36         0.47 o                         
  -5   8  14          6.04          4.35         0.72 o                         
  -4   8  14          0.02         -0.10         0.49 o                         
  -3   8  14          0.71          0.82         0.52 o                         
  -2   8  14          1.03          0.00         0.53 o                         
  -1   8  14          1.39          0.73         0.59 o                         
   0   8  14         11.59         10.40         1.45 o                         
   1   8  14          7.38          9.34         0.88 o                         
   2   8  14          6.95          8.01         0.87 o                         
   3   8  14         25.13         25.04         1.39 o                         
   4   8  14         22.97         21.98         1.66 o                         
   5   8  14          4.15          5.04         0.77 o                         
   6   8  14          6.49          6.02         0.68 o                         
  -3   9  14          4.92          3.80         0.67 o                         
  -2   9  14          0.26          0.40         0.38 o                         
  -1   9  14          0.01         -0.47         0.47 o                         
   0   9  14          3.29          2.39         0.62 o                         
   1   9  14          3.16          1.97         0.57 o                         
 -11   0  15         40.60         42.00         2.28 o                         
  -9   0  15         22.48         20.80         2.02 o                         
  -7   0  15         17.30         14.23         1.57 o                         
  -5   0  15        401.43        402.22        13.08 o                         
  -3   0  15         36.09         45.32         5.86 o                         
  -1   0  15        121.93        109.05         8.67 o                         
   1   0  15        545.55        549.27        19.38 o                         
   3   0  15        919.30        912.28        12.48 o                         
   5   0  15        288.49        317.45         8.74 o                         
   7   0  15          0.23          1.71         0.96 o                         
   9   0  15        285.29        302.32         6.31 o                         
  11   0  15          4.46          6.47         0.95 o                         
 -12   1  15          3.57          4.50         0.66 o                         
 -11   1  15          0.44          1.16         0.58 o                         
 -10   1  15          7.16          9.49         0.88 o                         
  -9   1  15          1.31          2.20         0.62 o                         
  -8   1  15        212.89        225.10         4.66 o                         
  -7   1  15         46.86         44.77         2.10 o                         
  -6   1  15         76.41         70.26         2.26 o                         
  -5   1  15          2.49          3.92         0.98 o                         
  -4   1  15          8.52          7.39         1.02 o                         
  -3   1  15         33.49         41.79         3.99 o                         
  -2   1  15         55.63         59.54         4.61 o                         
  -1   1  15         68.00         48.54         4.07 o                         
   0   1  15         94.43         84.09         5.30 o                         
   1   1  15         30.08         31.58         3.25 o                         
   2   1  15        148.65        153.63        12.84 o                         
   3   1  15         15.19         17.57         1.23 o                         
   4   1  15         88.79         93.71         2.98 o                         
   5   1  15        200.47        212.71         4.71 o                         
   6   1  15          2.39          2.89         1.07 o                         
   7   1  15         84.75         94.85         3.71 o                         
   8   1  15         13.20         12.57         2.05 o                         
   9   1  15          2.03          2.01         0.58 o                         
  10   1  15         28.26         30.24         1.39 o                         
  11   1  15          0.85          1.77         0.56 o                         
 -12   2  15          2.96          2.92         0.54 o                         
 -11   2  15         40.24         47.62         2.47 o                         
 -10   2  15         26.92         25.99         2.12 o                         
  -9   2  15         76.01         70.85         3.71 o                         
  -8   2  15         23.00         23.42         2.24 o                         
  -7   2  15        111.18        105.73         4.72 o                         
  -6   2  15         39.73         38.09         2.59 o                         
  -5   2  15        116.18        106.35         4.15 o                         
  -4   2  15        114.56        131.75         4.07 o                         
  -3   2  15         84.49         91.07         3.31 o                         
  -2   2  15         66.21         60.87         5.28 o                         
  -1   2  15          7.33          5.09         1.35 o                         
   0   2  15        109.12        115.65         6.20 o                         
   1   2  15          8.62          6.54         1.54 o                         
   2   2  15        686.10        720.06        22.57 o                         
   3   2  15         43.43         51.61         2.10 o                         
   4   2  15         32.67         35.33         2.35 o                         
   5   2  15        328.41        343.06         7.81 o                         
   6   2  15         86.46         75.51         5.01 o                         
   7   2  15         46.45         48.11         3.99 o                         
   8   2  15          6.51          5.59         1.07 o                         
   9   2  15         44.44         50.00         2.00 o                         
  10   2  15          0.97          1.24         0.54 o                         
  11   2  15          0.00         -0.53         0.53 o                         
 -11   3  15          0.58          0.42         0.43 o                         
 -10   3  15         36.53         32.35         2.27 o                         
  -9   3  15         13.44         11.81         1.51 o                         
  -8   3  15         11.72         15.19         1.78 o                         
  -7   3  15          5.76          7.32         1.37 o                         
  -6   3  15        183.33        173.19         6.03 o                         
  -5   3  15          9.27          6.44         1.17 o                         
  -4   3  15        580.70        563.76         9.71 o                         
  -3   3  15         21.91         32.75         2.25 o                         
  -2   3  15         44.25         37.32         2.10 o                         
  -1   3  15        132.60        142.14         3.13 o                         
   0   3  15         29.31         33.56         2.43 o                         
   1   3  15        209.20        219.87         4.66 o                         
   2   3  15         30.69         26.03         1.29 o                         
   3   3  15         20.48         20.24         1.40 o                         
   4   3  15         26.05         26.11         1.49 o                         
   5   3  15         99.20        105.77         4.06 o                         
   6   3  15          1.66          0.94         0.92 o                         
   7   3  15          3.65          4.21         0.89 o                         
   8   3  15         47.53         51.57         2.67 o                         
   9   3  15          3.33          4.84         0.86 o                         
  10   3  15          4.91          4.12         0.93 o                         
 -11   4  15         12.27         12.95         0.76 o                         
 -10   4  15          5.09          5.54         0.96 o                         
  -9   4  15          5.15          5.08         0.96 o                         
  -8   4  15         59.77         51.86         3.16 o                         
  -7   4  15         17.41         14.69         1.79 o                         
  -6   4  15        199.90        208.04         6.56 o                         
  -5   4  15         28.96         28.37         2.46 o                         
  -4   4  15         23.48         31.35         2.30 o                         
  -3   4  15        192.04        189.09         6.59 o                         
  -2   4  15        467.07        480.19        10.41 o                         
  -1   4  15        305.47        296.45         4.92 o                         
   0   4  15        339.08        369.50        12.44 o                         
   1   4  15        332.20        335.15        11.52 o                         
   2   4  15         22.10         17.72         2.22 o                         
   3   4  15         45.93         42.68         2.35 o                         
   4   4  15          5.26          4.03         0.90 o                         
   5   4  15         10.53         10.59         1.55 o                         
   6   4  15         38.69         42.30         1.86 o                         
   7   4  15         15.74         12.96         1.30 o                         
   8   4  15         19.25         20.48         1.14 o                         
   9   4  15          2.03          2.00         0.56 o                         
 -10   5  15          0.67          0.74         0.27 o                         
  -9   5  15          3.84          5.77         0.95 o                         
  -8   5  15          1.61          2.22         0.77 o                         
  -7   5  15          0.37         -0.02         0.59 o                         
  -6   5  15         96.23         96.34         4.25 o                         
  -5   5  15        177.08        166.91         5.58 o                         
  -4   5  15        124.97        145.78         5.16 o                         
  -2   5  15         69.01         78.68         4.09 o                         
  -1   5  15        220.50        247.43         8.75 o                         
   0   5  15         68.46         75.49         3.68 o                         
   1   5  15          0.36          1.18         0.82 o                         
   2   5  15          0.60          1.71         0.63 o                         
   3   5  15          4.43          6.15         1.00 o                         
   4   5  15          4.97          4.82         0.92 o                         
   5   5  15          5.24          2.99         0.60 o                         
   6   5  15          1.25          1.01         0.52 o                         
   7   5  15          0.02         -0.17         0.37 o                         
   8   5  15          3.38          4.33         0.61 o                         
   9   5  15          0.81          0.49         0.34 o                         
  -9   6  15          2.96          6.12         0.61 o                         
  -8   6  15         34.48         27.52         2.05 o                         
  -7   6  15          0.10          0.16         0.54 o                         
  -6   6  15         33.66         35.29         2.57 o                         
  -5   6  15          4.70          8.06         1.08 o                         
  -4   6  15          5.29          4.56         0.77 o                         
  -3   6  15         67.80         59.92         2.43 o                         
  -2   6  15          5.84          5.41         1.22 o                         
  -1   6  15         16.62         14.97         2.01 o                         
   0   6  15         51.39         61.89         2.56 o                         
   1   6  15        164.33        169.27         6.31 o                         
   2   6  15          4.63          5.44         1.39 o                         
   3   6  15         31.12         29.84         2.75 o                         
   4   6  15         62.11         62.75         2.74 o                         
   5   6  15         67.98         64.99         3.81 o                         
   6   6  15          0.02          0.57         0.36 o                         
   7   6  15          9.09          7.91         0.61 o                         
   8   6  15          1.56          0.71         0.36 o                         
  -8   7  15          1.78          1.98         0.36 o                         
  -7   7  15         10.65         10.59         0.85 o                         
  -6   7  15          0.92         -0.33         0.67 o                         
  -5   7  15          2.67          3.40         0.62 o                         
  -4   7  15          3.39          3.57         0.69 o                         
  -3   7  15         61.51         65.20         2.75 o                         
  -2   7  15         28.51         31.48         2.60 o                         
  -1   7  15          0.18          0.28         0.80 o                         
   0   7  15         33.49         36.89         2.91 o                         
   1   7  15         28.55         25.08         1.61 o                         
   2   7  15          0.14          0.68         0.53 o                         
   3   7  15         53.43         49.80         2.21 o                         
   4   7  15          3.42          3.63         0.72 o                         
   5   7  15          0.42         -0.19         0.44 o                         
   6   7  15          0.17         -0.16         0.30 o                         
   7   7  15          1.63          0.73         0.35 o                         
  -6   8  15          5.22          5.46         0.52 o                         
  -5   8  15          6.15          6.51         0.78 o                         
  -4   8  15          0.18          0.19         0.27 o                         
  -3   8  15          1.16          0.71         0.59 o                         
  -2   8  15          4.16          3.55         0.89 o                         
  -1   8  15          0.38          0.56         0.62 o                         
   0   8  15          7.14          7.66         1.27 o                         
   1   8  15         25.80         24.56         1.31 o                         
   2   8  15          2.54          4.06         1.00 o                         
   3   8  15          7.73          8.38         0.79 o                         
   4   8  15          9.39          9.19         1.02 o                         
   5   8  15          8.87          8.69         0.87 o                         
  -2   9  15          4.28          4.43         0.71 o                         
  -1   9  15          0.29          0.14         0.33 o                         
   0   9  15          0.41          0.86         0.45 o                         
   1   9  15          0.06          0.06         0.32 o                         
 -10   0  16          3.93          2.55         0.69 o                         
  -8   0  16        178.12        174.68         5.86 o                         
  -6   0  16         62.85         54.91         4.47 o                         
  -4   0  16        162.74        147.98         4.70 o                         
  -2   0  16          2.26          2.65         1.63 o                         
   0   0  16         45.45         53.92         6.23 o                         
   2   0  16        131.90        137.38         4.78 o                         
   4   0  16          0.22          1.45         1.31 o                         
   6   0  16        957.79        965.18        17.25 o                         
   8   0  16          7.43          7.42         1.53 o                         
  10   0  16          1.93          1.12         0.65 o                         
 -11   1  16          4.28          4.93         0.86 o                         
 -10   1  16          0.65          0.05         0.39 o                         
  -9   1  16          1.36          0.71         0.43 o                         
  -8   1  16        166.87        163.72         3.97 o                         
  -7   1  16         29.24         31.82         2.00 o                         
  -6   1  16         67.86         71.63         2.33 o                         
  -5   1  16         88.75         88.55         2.62 o                         
  -4   1  16         23.79         26.76         1.43 o                         
  -3   1  16        142.28        158.57         3.35 o                         
  -2   1  16         28.19         35.84         3.86 o                         
  -1   1  16         49.48         49.85         4.37 o                         
   0   1  16          0.45          0.43         0.69 o                         
   1   1  16         22.70         20.46         4.21 o                         
   2   1  16        149.53        158.41         3.63 o                         
   3   1  16         72.31         80.72         2.73 o                         
   4   1  16       1529.55       1488.97        14.87 o                         
   5   1  16        116.40        129.78         5.14 o                         
   6   1  16         80.79         86.83         3.60 o                         
   7   1  16         80.00         85.61         5.20 o                         
   8   1  16         83.80         82.45         4.79 o                         
   9   1  16         24.99         24.51         1.42 o                         
  10   1  16          0.19          0.02         0.37 o                         
  11   1  16          1.18          0.96         0.42 o                         
 -11   2  16          0.31          0.85         0.53 o                         
 -10   2  16         37.80         40.63         2.53 o                         
  -9   2  16          4.43          4.13         1.01 o                         
  -8   2  16          0.54          0.02         0.70 o                         
  -7   2  16          0.63         -0.25         0.64 o                         
  -6   2  16          2.72          3.48         1.02 o                         
  -5   2  16        284.00        290.75         4.95 o                         
  -4   2  16        111.56        100.48         3.08 o                         
  -3   2  16        108.24        117.12         2.91 o                         
  -2   2  16          4.41          3.05         1.30 o                         
  -1   2  16          7.70         12.44         1.78 o                         
   0   2  16         21.60         15.99         1.79 o                         
   1   2  16         17.59         22.49         1.62 o                         
   2   2  16        572.97        583.12         7.08 o                         
   3   2  16         10.89         11.57         1.63 o                         
   4   2  16         65.26         67.18         3.22 o                         
   5   2  16          0.46          1.47         1.07 o                         
   6   2  16        263.66        257.56         9.20 o                         
   7   2  16          8.57          8.46         1.85 o                         
   8   2  16         31.24         31.94         2.15 o                         
   9   2  16         36.47         38.87         1.67 o                         
  10   2  16          0.27          0.49         0.62 o                         
 -11   3  16          0.27          0.02         0.39 o                         
 -10   3  16         21.77         21.82         1.78 o                         
  -9   3  16          1.90          4.29         0.95 o                         
  -8   3  16          0.15          0.53         0.68 o                         
  -7   3  16         26.34         21.77         2.18 o                         
  -6   3  16         26.71         34.13         2.75 o                         
  -5   3  16        201.27        211.58        18.12 o                         
  -4   3  16          2.86          0.20         2.82 o                         
  -3   3  16        252.81        267.52         7.31 o                         
  -2   3  16        408.75        380.91         7.69 o                         
  -1   3  16        500.40        535.96         5.92 o                         
   0   3  16         73.60         79.07         2.28 o                         
   1   3  16        133.17        148.59         2.90 o                         
   2   3  16         25.60         26.91         1.29 o                         
   3   3  16          1.75          0.60         0.45 o                         
   4   3  16        219.27        221.62         4.31 o                         
   5   3  16        271.08        253.49         7.69 o                         
   6   3  16          3.10          4.39         1.32 o                         
   7   3  16          0.51         -0.48         0.70 o                         
   8   3  16         34.81         33.82         2.11 o                         
   9   3  16          0.90          1.57         0.55 o                         
  10   3  16          5.29          5.34         0.88 o                         
 -11   4  16          9.22          9.98         0.87 o                         
 -10   4  16          0.03         -0.01         0.47 o                         
  -9   4  16          4.84          4.76         0.90 o                         
  -8   4  16          3.42          2.28         0.84 o                         
  -7   4  16          8.41         10.81         1.51 o                         
  -6   4  16         23.37         26.96         2.43 o                         
  -5   4  16        241.62        238.21         7.00 o                         
  -4   4  16         14.00         10.46         1.53 o                         
  -3   4  16          8.57          4.75         1.07 o                         
  -2   4  16          4.95          7.64         1.11 o                         
  -1   4  16         44.60         56.22         2.22 o                         
   0   4  16         77.85         78.95         2.88 o                         
   1   4  16         14.44         13.18         1.70 o                         
   2   4  16        247.18        250.72        11.16 o                         
   3   4  16          2.16          1.29         0.94 o                         
   4   4  16         38.13         40.40         2.36 o                         
   5   4  16          0.12         -0.63         0.63 o                         
   6   4  16          2.32          2.44         0.79 o                         
   7   4  16          0.07         -0.48         0.53 o                         
   8   4  16          1.93          1.37         0.53 o                         
   9   4  16          1.49          0.87         0.94 o                         
 -10   5  16         14.03         17.50         0.85 o                         
  -9   5  16          0.10          0.31         0.43 o                         
  -8   5  16          0.03         -0.54         0.54 o                         
  -7   5  16          0.47          0.09         0.55 o                         
  -6   5  16         83.21         76.16         3.70 o                         
  -5   5  16          7.86          5.84         1.20 o                         
  -4   5  16          0.04          0.57         0.49 o                         
  -3   5  16         37.00         34.21         2.73 o                         
  -2   5  16         24.04         23.29         2.30 o                         
  -1   5  16         61.62         62.01         3.72 o                         
   0   5  16        423.78        431.05         9.88 o                         
   1   5  16         55.55         61.24         3.79 o                         
   2   5  16         19.16         20.46         2.96 o                         
   3   5  16         23.32         21.11         1.70 o                         
   4   5  16         18.71         15.09         1.43 o                         
   5   5  16         15.99         15.31         1.54 o                         
   6   5  16          0.02          0.22         0.78 o                         
   7   5  16          0.01          0.40         0.68 o                         
   8   5  16          0.03          0.72         0.60 o                         
  -9   6  16          9.78         15.14         1.39 o                         
  -8   6  16          0.59          1.42         0.42 o                         
  -7   6  16          0.07         -0.13         0.37 o                         
  -6   6  16         18.00         18.97         1.31 o                         
  -5   6  16          9.47          6.81         0.85 o                         
  -4   6  16         26.99         27.40         1.63 o                         
  -3   6  16          8.61          5.74         0.78 o                         
  -2   6  16          9.62         13.07         1.84 o                         
  -1   6  16         16.35         21.34         2.29 o                         
   0   6  16         36.10         34.57         2.91 o                         
   1   6  16         99.25        103.62         4.93 o                         
   2   6  16         60.79         71.91         4.10 o                         
   3   6  16         89.33         89.06         3.22 o                         
   4   6  16          1.06          1.56         0.58 o                         
   5   6  16          3.46          2.81         0.90 o                         
   6   6  16          2.48          2.25         0.86 o                         
   7   6  16          0.56          0.22         0.25 o                         
   8   6  16          0.10          0.03         0.29 o                         
  -8   7  16          1.90          0.91         0.35 o                         
  -7   7  16         13.99         14.14         0.90 o                         
  -6   7  16          1.19          1.19         0.42 o                         
  -5   7  16          0.20          0.77         0.41 o                         
  -4   7  16          3.94          5.32         0.73 o                         
  -3   7  16         13.29         11.33         1.23 o                         
  -2   7  16         21.50         24.30         2.25 o                         
  -1   7  16          9.39          9.90         1.61 o                         
   0   7  16          2.70          2.61         1.00 o                         
   1   7  16         40.17         43.09         1.99 o                         
   2   7  16         25.14         25.64         1.85 o                         
   3   7  16          9.11          8.10         0.92 o                         
   4   7  16          4.68          5.90         0.79 o                         
   5   7  16          2.15          2.81         0.76 o                         
   6   7  16          2.19          3.34         0.64 o                         
  -5   8  16          5.64          5.51         0.63 o                         
  -4   8  16          0.51          0.98         0.30 o                         
  -3   8  16          0.59          1.26         0.60 o                         
  -2   8  16          1.03          1.20         0.63 o                         
  -1   8  16          1.98         -0.43         0.62 o                         
   0   8  16          2.08          1.54         0.63 o                         
   1   8  16          9.65         10.91         1.39 o                         
   2   8  16          5.79          6.21         0.64 o                         
   3   8  16         18.12         16.64         1.27 o                         
   4   8  16          4.81          3.88         0.63 o                         
 -11   0  17          7.52          6.77         0.86 o                         
  -9   0  17        141.64        142.67         4.98 o                         
  -7   0  17        164.39        174.48         5.92 o                         
  -5   0  17       2129.19       2093.34        18.59 o                         
  -3   0  17         92.27         98.26         3.86 o                         
  -1   0  17         22.56         17.97         1.65 o                         
   1   0  17        281.14        287.23         6.87 o                         
   3   0  17       1510.69       1503.23        17.19 o                         
   5   0  17        180.60        183.66         7.40 o                         
   7   0  17        189.38        202.08         7.51 o                         
   9   0  17         31.22         35.22         1.86 o                         
 -11   1  17          0.75          0.47         0.34 o                         
 -10   1  17          0.25          0.49         0.37 o                         
  -9   1  17         30.00         31.52         1.63 o                         
  -8   1  17          0.62          1.53         0.58 o                         
  -7   1  17       1307.26       1308.38        11.82 o                         
  -6   1  17        127.22        130.34         3.60 o                         
  -5   1  17        407.19        406.58         5.74 o                         
  -4   1  17          3.83          4.76         0.62 o                         
  -3   1  17        505.27        529.48         6.34 o                         
  -2   1  17         21.58         26.13         1.39 o                         
  -1   1  17          4.99          9.89         0.87 o                         
   0   1  17         49.29         46.04         1.91 o                         
   1   1  17         15.29         15.52         1.55 o                         
   2   1  17         23.33         29.99         1.75 o                         
   3   1  17        196.98        227.80         4.70 o                         
   4   1  17         13.62         14.67         1.45 o                         
   5   1  17        688.67        713.32        10.23 o                         
   6   1  17         26.92         28.25         2.05 o                         
   7   1  17         56.16         73.15         4.75 o                         
   8   1  17          4.25          3.82         1.29 o                         
   9   1  17         37.53         38.47         1.65 o                         
  10   1  17         11.47         11.97         1.18 o                         
 -11   2  17          0.07          0.57         0.47 o                         
 -10   2  17          0.06          0.34         0.52 o                         
  -9   2  17          2.08          1.89         0.81 o                         
  -8   2  17         31.83         36.60         2.74 o                         
  -7   2  17          0.79          3.57         1.17 o                         
  -6   2  17        144.76        148.93         5.64 o                         
  -5   2  17        783.22        808.96        11.16 o                         
  -4   2  17         39.42         41.88         1.93 o                         
  -3   2  17         93.62         95.27         2.70 o                         
  -2   2  17        375.87        390.24         5.46 o                         
  -1   2  17        133.66        158.11         3.50 o                         
   0   2  17         44.39         47.52         1.95 o                         
   1   2  17          0.29          0.05         0.45 o                         
   2   2  17          0.86          0.73         0.46 o                         
   3   2  17        228.09        220.87         4.65 o                         
   4   2  17        235.19        238.52         5.42 o                         
   5   2  17         21.97         18.56         2.51 o                         
   6   2  17          0.03          0.24         0.94 o                         
   7   2  17          0.03          0.25         0.83 o                         
   8   2  17         17.25         16.06         1.48 o                         
   9   2  17          0.78          0.64         0.56 o                         
  10   2  17          0.09         -0.52         0.52 o                         
 -11   3  17          7.11          6.37         0.76 o                         
 -10   3  17          0.52          0.37         0.54 o                         
  -9   3  17         30.59         23.66         2.02 o                         
  -8   3  17          3.87          2.98         0.98 o                         
  -7   3  17        119.86        119.69         4.97 o                         
  -6   3  17         83.87        106.23         4.78 o                         
  -5   3  17        230.40        246.96         7.25 o                         
  -4   3  17         35.22         41.32         2.68 o                         
  -3   3  17         41.27         37.90         2.51 o                         
  -2   3  17         13.53         18.28         5.73 o                         
  -1   3  17         81.71         78.44         2.32 o                         
   0   3  17        102.43         98.62         2.39 o                         
   1   3  17          0.11          0.51         0.37 o                         
   2   3  17         13.53         14.23         0.97 o                         
   3   3  17        119.80        111.61         3.30 o                         
   4   3  17         21.44         27.76         1.56 o                         
   5   3  17          2.39          2.54         1.37 o                         
   6   3  17          1.15          1.91         1.10 o                         
   7   3  17          3.72          3.28         0.84 o                         
   8   3  17          8.27          8.22         1.06 o                         
   9   3  17          0.91          0.58         0.49 o                         
  10   3  17          7.14          4.59         0.67 o                         
 -10   4  17          0.38         -0.14         0.40 o                         
  -9   4  17          2.67          3.33         0.82 o                         
  -8   4  17         13.07         16.75         1.77 o                         
  -7   4  17          2.17          1.74         0.78 o                         
  -6   4  17          0.33          1.86         0.75 o                         
  -5   4  17          0.04         -0.23         0.87 o                         
  -4   4  17          1.66         -0.31         0.63 o                         
  -3   4  17         12.61         14.42         1.72 o                         
  -2   4  17         82.86         97.08         2.93 o                         
  -1   4  17         55.44         50.30         2.78 o                         
   0   4  17         12.60          6.93         0.94 o                         
   1   4  17         83.06         97.16         4.53 o                         
   2   4  17        100.61        100.70         4.69 o                         
   3   4  17        143.84        146.51         4.35 o                         
   4   4  17         66.92         66.41         2.96 o                         
   5   4  17         23.67         24.25         2.80 o                         
   6   4  17          9.09         10.47         1.24 o                         
   7   4  17          0.03         -0.47         0.47 o                         
   8   4  17          4.88          6.32         0.81 o                         
   9   4  17          0.19          0.28         0.30 o                         
 -10   5  17          0.12          0.15         0.18 o                         
  -9   5  17          0.52          0.13         0.31 o                         
  -8   5  17          0.66          0.81         0.58 o                         
  -7   5  17          0.16          0.20         0.61 o                         
  -6   5  17          1.84          2.17         0.86 o                         
  -5   5  17          8.61          4.84         1.02 o                         
  -4   5  17          0.39         -0.49         0.52 o                         
  -3   5  17        138.14        147.74         3.78 o                         
  -2   5  17         33.86         36.25         2.80 o                         
  -1   5  17        214.75        222.43         7.10 o                         
   0   5  17          6.52          8.54         1.64 o                         
   1   5  17         79.86         86.62         4.43 o                         
   2   5  17          1.64          2.00         0.70 o                         
   3   5  17          5.53          5.05         0.93 o                         
   4   5  17          8.24          6.73         0.99 o                         
   5   5  17         50.25         48.16         3.61 o                         
   6   5  17          0.24          0.36         0.64 o                         
   7   5  17          0.68         -0.51         0.60 o                         
   8   5  17          0.78          0.57         0.46 o                         
  -9   6  17          2.49          2.08         0.32 o                         
  -8   6  17          1.30          1.02         0.34 o                         
  -7   6  17          0.65          0.25         0.35 o                         
  -6   6  17          8.37         11.59         1.01 o                         
  -5   6  17          0.52          0.80         0.47 o                         
  -4   6  17          3.28          3.57         1.22 o                         
  -3   6  17          8.55          9.39         1.88 o                         
  -2   6  17         44.36         48.96         3.35 o                         
  -1   6  17         79.61         88.01         4.39 o                         
   0   6  17        154.09        177.51         6.26 o                         
   1   6  17         22.37         22.62         2.32 o                         
   2   6  17          3.65          2.19         0.90 o                         
   3   6  17          2.28          1.03         0.51 o                         
   4   6  17          1.82          1.07         0.86 o                         
   5   6  17          0.46          0.72         0.64 o                         
   6   6  17          7.41          5.18         0.90 o                         
   7   6  17          5.04          3.83         0.77 o                         
  -7   7  17          0.40          0.45         0.29 o                         
  -6   7  17          2.22          3.00         0.48 o                         
  -5   7  17          4.62          3.53         0.61 o                         
  -4   7  17         10.71          9.36         0.84 o                         
  -3   7  17          4.14          4.19         0.98 o                         
  -2   7  17         83.39         90.69         4.11 o                         
  -1   7  17         22.79         19.30         2.03 o                         
   0   7  17         26.89         33.97         2.59 o                         
   1   7  17          1.52          1.01         0.40 o                         
   2   7  17          1.79          1.75         0.49 o                         
   3   7  17         16.18         18.15         1.24 o                         
   4   7  17          3.27          1.87         0.63 o                         
   5   7  17          6.62          6.78         0.89 o                         
   6   7  17          1.90          2.39         0.50 o                         
  -5   8  17          1.96          3.06         0.57 o                         
  -4   8  17          1.42          0.99         0.46 o                         
  -3   8  17         10.91         10.21         1.17 o                         
  -2   8  17          0.76          0.55         0.52 o                         
  -1   8  17          1.68          1.45         0.62 o                         
   0   8  17          9.74          9.80         1.27 o                         
   1   8  17          4.94          3.04         0.74 o                         
   2   8  17          8.93          7.42         0.62 o                         
   3   8  17          0.57          0.99         0.35 o                         
 -10   0  18         11.29         12.03         1.26 o                         
  -8   0  18         13.62         11.53         1.53 o                         
  -6   0  18         54.04         55.02         3.37 o                         
  -4   0  18          0.08         -1.59         1.77 o                         
  -2   0  18        300.75        360.13         7.52 o                         
   0   0  18          3.70          5.44         3.84 o                         
   2   0  18        100.75         98.38         4.33 o                         
   4   0  18         19.52         18.56         2.38 o                         
   6   0  18         19.20         17.47         2.31 o                         
   8   0  18         51.04         51.80         3.32 o                         
  10   0  18          8.49          6.04         0.93 o                         
 -11   1  18          7.66          9.54         0.97 o                         
 -10   1  18         15.38         15.43         1.46 o                         
  -9   1  18         22.54         23.09         1.36 o                         
  -8   1  18         23.14         25.15         1.54 o                         
  -7   1  18         20.49         22.55         1.65 o                         
  -6   1  18        980.78       1007.75        10.08 o                         
  -5   1  18         46.14         43.78         1.92 o                         
  -4   1  18         80.67         78.35         2.54 o                         
  -3   1  18          8.09         10.10         1.53 o                         
  -2   1  18         57.08         51.79         2.04 o                         
  -1   1  18        234.12        226.18         4.28 o                         
   0   1  18          1.36          1.51         0.47 o                         
   1   1  18          0.83          0.75         0.50 o                         
   2   1  18         20.52         19.61         1.38 o                         
   3   1  18         61.25         53.71         2.36 o                         
   4   1  18          9.80         10.96         1.25 o                         
   5   1  18         11.92         13.56         1.46 o                         
   6   1  18          3.35          3.19         0.77 o                         
   7   1  18         17.92         17.61         2.28 o                         
   8   1  18          6.07          3.61         0.91 o                         
   9   1  18          0.65          1.29         0.40 o                         
  10   1  18         12.70         10.41         0.77 o                         
 -11   2  18         12.67         12.66         1.07 o                         
 -10   2  18          6.38          4.60         0.86 o                         
  -9   2  18          5.49          7.10         1.23 o                         
  -8   2  18         90.75         92.22         4.23 o                         
  -7   2  18         27.70         30.84         2.60 o                         
  -6   2  18         22.93         23.56         2.36 o                         
  -5   2  18         50.33         43.85         2.10 o                         
  -4   2  18        132.02        140.38         3.54 o                         
  -3   2  18        104.77         96.81         2.85 o                         
  -2   2  18         30.66         28.70         1.56 o                         
  -1   2  18          3.94          3.59         0.59 o                         
   0   2  18          5.19          5.82         0.88 o                         
   1   2  18          1.02          0.79         0.41 o                         
   2   2  18        248.42        271.06         5.12 o                         
   3   2  18        120.82        135.21         3.71 o                         
   4   2  18         20.13         21.51         1.83 o                         
   5   2  18        144.78        153.37         7.01 o                         
   6   2  18         43.71         51.07         4.05 o                         
   7   2  18          3.47          2.26         1.06 o                         
   8   2  18          8.50          9.51         0.86 o                         
   9   2  18          0.00          0.42         0.31 o                         
  10   2  18          0.36          0.48         0.35 o                         
 -11   3  18          0.61          0.28         0.24 o                         
 -10   3  18         43.46         45.10         2.26 o                         
  -9   3  18          4.67          4.16         0.92 o                         
  -8   3  18         11.30         10.58         1.50 o                         
  -7   3  18         94.73         96.55         4.40 o                         
  -6   3  18         62.10         64.34         3.71 o                         
  -5   3  18         24.50         25.57         2.37 o                         
  -4   3  18         23.70         24.34         2.29 o                         
  -3   3  18          0.33          0.44         0.82 o                         
  -2   3  18        262.12        268.80         4.88 o                         
  -1   3  18         14.58          7.18         0.83 o                         
   0   3  18        203.72        206.61         3.51 o                         
   1   3  18         51.73         54.98         1.84 o                         
   2   3  18         37.68         34.62         1.62 o                         
   3   3  18        152.54        140.37         3.94 o                         
   4   3  18          7.34          8.65         1.10 o                         
   5   3  18          3.10          3.98         1.37 o                         
   6   3  18          0.12         -1.14         1.14 o                         
   7   3  18         14.68         15.17         1.54 o                         
   8   3  18          0.00          0.22         0.43 o                         
   9   3  18          3.00          4.92         0.66 o                         
 -10   4  18          0.44          0.38         0.40 o                         
  -9   4  18          0.96          0.61         0.51 o                         
  -8   4  18          5.21          4.61         0.99 o                         
  -7   4  18          0.33          0.25         0.57 o                         
  -6   4  18          0.33          0.69         0.72 o                         
  -5   4  18        128.65        119.34         4.90 o                         
  -4   4  18         91.40         91.62         4.35 o                         
  -3   4  18         29.47         25.59         1.64 o                         
  -2   4  18          6.07          4.98         0.80 o                         
  -1   4  18        142.30        154.20         4.00 o                         
   0   4  18        340.66        326.55         5.84 o                         
   1   4  18         75.38         81.74         2.94 o                         
   2   4  18          0.03          0.22         0.81 o                         
   3   4  18         84.54         89.38         3.37 o                         
   4   4  18         19.39         20.40         1.91 o                         
   5   4  18        126.86        123.25         6.03 o                         
   6   4  18          8.93          8.64         1.06 o                         
   7   4  18          4.20          5.18         0.81 o                         
   8   4  18          0.44          0.26         0.54 o                         
   9   4  18          3.66          3.98         0.71 o                         
  -9   5  18          0.85          0.84         0.24 o                         
  -8   5  18          1.91          1.05         0.50 o                         
  -7   5  18         15.81         16.27         1.56 o                         
  -6   5  18         13.34         14.11         1.53 o                         
  -5   5  18          1.40          0.21         0.50 o                         
  -4   5  18         45.63         51.25         2.20 o                         
  -3   5  18         28.23         30.10         1.72 o                         
  -2   5  18         42.75         44.22         3.10 o                         
  -1   5  18          7.55          7.46         1.52 o                         
   0   5  18         10.53         15.20         1.92 o                         
   1   5  18        117.73        120.61         3.82 o                         
   2   5  18         49.81         53.63         2.59 o                         
   3   5  18          7.97          3.83         1.08 o                         
   4   5  18          0.01         -0.65         0.65 o                         
   5   5  18          1.50          1.31         0.71 o                         
   6   5  18         12.15         10.84         1.61 o                         
   7   5  18          1.78          1.15         0.63 o                         
   8   5  18          0.71          0.87         0.32 o                         
  -8   6  18          0.55         -0.14         0.24 o                         
  -7   6  18          6.53          7.38         0.70 o                         
  -6   6  18          0.58          0.57         0.34 o                         
  -5   6  18          2.42          1.06         0.40 o                         
  -4   6  18          1.91          2.35         0.61 o                         
  -3   6  18          4.04          2.80         0.99 o                         
  -2   6  18          0.00         -0.57         0.86 o                         
  -1   6  18          4.32          4.95         1.21 o                         
   0   6  18         27.57         30.42         2.56 o                         
   1   6  18         15.37         16.51         1.28 o                         
   2   6  18          4.23          4.05         1.06 o                         
   3   6  18         13.52         12.00         1.15 o                         
   4   6  18         36.62         38.40         1.89 o                         
   5   6  18          1.72          2.30         0.76 o                         
   6   6  18          6.09          4.83         0.56 o                         
   7   6  18          0.05         -0.40         0.40 o                         
  -7   7  18          0.73          1.46         0.45 o                         
  -6   7  18         37.72         41.54         1.41 o                         
  -5   7  18          3.34          3.16         0.76 o                         
  -4   7  18          6.93          7.49         1.10 o                         
  -3   7  18          2.52          3.20         0.93 o                         
  -2   7  18          9.49         12.80         1.60 o                         
  -1   7  18          4.29          5.31         1.14 o                         
   0   7  18         16.75         17.12         1.79 o                         
   1   7  18          9.31          7.01         1.19 o                         
   2   7  18          0.90          0.60         0.36 o                         
   3   7  18          6.72          6.59         0.72 o                         
   4   7  18          1.42          1.28         0.41 o                         
   5   7  18          7.42          7.80         0.85 o                         
  -4   8  18          0.52          0.68         0.39 o                         
  -3   8  18          1.41          1.27         0.47 o                         
  -2   8  18          7.99          7.65         0.99 o                         
  -1   8  18          0.98          0.95         0.47 o                         
   0   8  18          0.41          0.12         0.50 o                         
   1   8  18          0.01          0.08         0.43 o                         
   2   8  18          1.72          1.65         0.56 o                         
  -9   0  19         42.41         39.07         2.43 o                         
  -7   0  19        279.95        295.61         7.54 o                         
  -5   0  19        317.00        329.44         8.17 o                         
  -3   0  19         43.39         37.83         4.96 o                         
  -1   0  19         56.71         54.03         3.04 o                         
   1   0  19         17.50         13.96         1.67 o                         
   3   0  19        245.02        243.02         8.19 o                         
   5   0  19         35.50         30.35         3.05 o                         
   7   0  19        149.33        157.53         6.09 o                         
   9   0  19         62.65         70.59         3.46 o                         
 -11   1  19          2.15          2.68         0.47 o                         
 -10   1  19          2.60          2.46         0.61 o                         
  -9   1  19         98.68         98.60         2.61 o                         
  -8   1  19         23.89         26.31         1.54 o                         
  -7   1  19         28.60         30.91         1.75 o                         
  -6   1  19        141.86        150.36         3.86 o                         
  -5   1  19          0.67         -0.70         0.70 o                         
  -4   1  19        165.16        177.86         4.03 o                         
  -3   1  19        113.81        116.99         3.15 o                         
  -2   1  19        118.01        117.24         3.15 o                         
  -1   1  19         36.61         26.51         2.29 o                         
   0   1  19          3.60          4.58         1.00 o                         
   1   1  19          2.88          2.05         0.58 o                         
   2   1  19        156.03        153.85         5.85 o                         
   3   1  19        371.46        400.68        10.03 o                         
   4   1  19         15.95         16.73         1.31 o                         
   5   1  19          1.61          0.59         1.03 o                         
   6   1  19          2.55          1.84         0.72 o                         
   7   1  19          3.43          2.13         0.96 o                         
   8   1  19          8.27          8.08         0.99 o                         
   9   1  19          6.28          7.04         0.64 o                         
 -11   2  19         11.56         11.44         0.92 o                         
 -10   2  19          8.83         10.03         1.13 o                         
  -9   2  19         15.95         12.02         1.40 o                         
  -8   2  19         31.48         35.01         2.55 o                         
  -7   2  19        223.09        229.93         6.79 o                         
  -6   2  19         33.74         36.97         1.88 o                         
  -5   2  19         11.60         12.04         1.45 o                         
  -4   2  19         18.39         20.33         1.80 o                         
  -3   2  19          0.78          0.34         0.44 o                         
  -2   2  19        181.23        180.58         3.93 o                         
  -1   2  19         99.73        103.71         3.02 o                         
   0   2  19         13.46         10.24         1.01 o                         
   1   2  19         39.05         32.40         2.39 o                         
   2   2  19          0.57          1.51         0.76 o                         
   3   2  19          6.12          6.81         1.09 o                         
   4   2  19         67.19         66.63         3.13 o                         
   5   2  19          1.18          0.92         0.96 o                         
   6   2  19          2.67          3.44         1.34 o                         
   7   2  19          1.78          1.30         0.88 o                         
   8   2  19         16.29         18.94         1.12 o                         
   9   2  19          1.86          1.97         0.35 o                         
 -10   3  19          2.78          2.67         0.62 o                         
  -9   3  19          2.69          3.57         0.85 o                         
  -8   3  19         39.42         42.51         2.68 o                         
  -7   3  19         12.57         15.14         1.75 o                         
  -6   3  19          1.21          2.90         0.98 o                         
  -5   3  19          0.33          0.25         0.66 o                         
  -4   3  19        251.82        269.59         7.57 o                         
  -3   3  19         58.21         56.71         2.39 o                         
  -2   3  19          4.18          3.66         0.68 o                         
  -1   3  19          4.66          3.88         0.70 o                         
   0   3  19        300.33        291.97         4.54 o                         
   1   3  19          1.76          2.20         0.43 o                         
   2   3  19        539.79        535.11        11.39 o                         
   3   3  19         14.77         13.50         1.91 o                         
   4   3  19         17.26         16.01         2.29 o                         
   5   3  19         10.90         11.23         1.96 o                         
   6   3  19          4.65          4.87         1.39 o                         
   7   3  19          2.21          0.94         0.49 o                         
   8   3  19          1.93          1.90         0.52 o                         
   9   3  19          0.04          0.68         0.29 o                         
 -10   4  19         10.59         10.38         0.63 o                         
  -9   4  19          0.44          0.50         0.49 o                         
  -8   4  19          2.60          2.80         0.78 o                         
  -7   4  19          3.10          2.82         0.83 o                         
  -6   4  19         55.38         55.54         3.19 o                         
  -5   4  19         14.79         15.96         1.81 o                         
  -4   4  19         20.03         21.54         1.51 o                         
  -3   4  19          1.08          1.26         0.76 o                         
  -2   4  19         90.34         93.63         3.11 o                         
  -1   4  19         12.22         16.93         2.20 o                         
   0   4  19          3.58          2.13         0.56 o                         
   1   4  19        114.47        104.08         3.32 o                         
   2   4  19         15.48         18.72         1.45 o                         
   3   4  19         14.66         15.47         1.42 o                         
   4   4  19         28.69         27.44         1.81 o                         
   5   4  19          6.50          6.23         0.93 o                         
   6   4  19          2.84          2.10         0.59 o                         
   7   4  19          0.27          0.74         0.82 o                         
   8   4  19          0.22          0.34         0.45 o                         
  -9   5  19          0.92          2.34         0.33 o                         
  -8   5  19          0.01          0.28         0.28 o                         
  -7   5  19          1.33          1.70         0.43 o                         
  -6   5  19          1.34          0.60         0.44 o                         
  -5   5  19         53.49         53.07         2.13 o                         
  -4   5  19          0.40          0.65         0.60 o                         
  -3   5  19         92.59         99.24         3.04 o                         
  -2   5  19         35.56         36.99         2.84 o                         
  -1   5  19         20.02         21.45         2.16 o                         
   0   5  19         50.48         54.31         3.45 o                         
   1   5  19        224.51        233.01         9.21 o                         
   2   5  19        135.39        127.44         3.86 o                         
   3   5  19         27.35         24.47         1.69 o                         
   4   5  19         15.75         14.05         1.29 o                         
   5   5  19          2.58          2.23         0.88 o                         
   6   5  19          0.04          0.12         0.61 o                         
   7   5  19         12.80         14.70         1.41 o                         
  -8   6  19         16.72         16.32         1.16 o                         
  -7   6  19          3.64          4.39         0.59 o                         
  -6   6  19         16.03         16.75         1.16 o                         
  -5   6  19          3.24          3.18         0.53 o                         
  -4   6  19          0.00         -0.37         0.37 o                         
  -3   6  19          1.01          2.20         0.86 o                         
  -2   6  19         13.02         12.98         1.70 o                         
  -1   6  19          9.81         10.46         1.51 o                         
   0   6  19         54.61         54.53         3.29 o                         
   1   6  19         23.60         23.00         2.18 o                         
   2   6  19         10.11          8.81         0.89 o                         
   3   6  19          0.53         -0.43         0.43 o                         
   4   6  19         15.80         15.45         1.60 o                         
   5   6  19          9.02          6.85         1.06 o                         
   6   6  19          7.62          6.06         0.80 o                         
  -6   7  19          3.69          3.83         0.67 o                         
  -5   7  19          7.67         10.66         1.16 o                         
  -4   7  19          5.47          7.35         1.02 o                         
  -3   7  19         27.78         29.94         2.10 o                         
  -2   7  19          2.96          2.08         0.77 o                         
  -1   7  19          0.19          0.46         0.55 o                         
   0   7  19         31.35         31.51         2.27 o                         
   1   7  19          0.35          1.08         0.70 o                         
   2   7  19          7.83          7.00         0.66 o                         
   3   7  19          6.53          4.94         0.55 o                         
   4   7  19          0.00         -0.28         0.28 o                         
  -3   8  19         13.70         20.11         1.33 o                         
  -2   8  19          0.49          0.60         0.38 o                         
  -1   8  19          0.02          0.54         0.45 o                         
   0   8  19          1.71          0.94         0.43 o                         
   1   8  19          0.72          0.81         0.44 o                         
 -10   0  20          3.79          2.52         0.53 o                         
  -8   0  20        688.51        722.28        10.84 o                         
  -6   0  20        191.10        190.64         6.13 o                         
  -4   0  20        296.95        301.72         7.91 o                         
  -2   0  20        316.64        387.78        12.27 o                         
   0   0  20         40.59         45.07         6.55 o                         
   2   0  20        292.40        291.89         8.76 o                         
   4   0  20         71.20         85.64         5.00 o                         
   6   0  20          1.47          0.43         0.68 o                         
   8   0  20         18.81         15.65         1.16 o                         
 -10   1  20          0.79          1.03         0.44 o                         
  -9   1  20         50.85         53.70         1.83 o                         
  -8   1  20         37.67         41.63         1.83 o                         
  -7   1  20         16.24         18.18         1.32 o                         
  -6   1  20        351.84        379.00         6.09 o                         
  -5   1  20          0.00          0.07         1.11 o                         
  -4   1  20         16.36         15.23         1.61 o                         
  -3   1  20          0.16          0.73         0.47 o                         
  -2   1  20         35.36         30.21         1.65 o                         
  -1   1  20          0.54          0.32         0.41 o                         
   0   1  20         13.74         16.52         1.43 o                         
   1   1  20          9.38          8.36         1.30 o                         
   2   1  20          2.36          1.64         0.72 o                         
   3   1  20        203.57        202.53         5.27 o                         
   4   1  20          3.31          3.74         0.68 o                         
   5   1  20          2.37          0.72         0.48 o                         
   6   1  20          3.49          2.64         1.04 o                         
   7   1  20          4.64          4.86         1.05 o                         
   8   1  20         19.45         21.49         1.16 o                         
   9   1  20         14.70         13.87         0.96 o                         
 -10   2  20          5.11          4.66         0.74 o                         
  -9   2  20         12.07         11.44         1.29 o                         
  -8   2  20         34.58         35.39         2.46 o                         
  -7   2  20         12.87         12.61         1.63 o                         
  -6   2  20          0.81          0.61         0.46 o                         
  -5   2  20         25.48         23.25         1.51 o                         
  -4   2  20         38.17         38.72         2.01 o                         
  -3   2  20         31.89         30.61         1.82 o                         
  -2   2  20          0.14          0.74         0.77 o                         
  -1   2  20          5.73          9.43         1.11 o                         
   0   2  20          3.48          4.39         0.78 o                         
   1   2  20        235.29        212.55         5.12 o                         
   2   2  20          0.74          0.08         0.61 o                         
   3   2  20         20.44         22.06         2.46 o                         
   4   2  20         23.47         24.93         2.87 o                         
   5   2  20          4.31          3.73         1.30 o                         
   6   2  20         12.05         15.48         2.20 o                         
   7   2  20          0.11         -0.08         0.54 o                         
   8   2  20          1.59          2.74         0.45 o                         
   9   2  20          0.15         -0.21         0.64 o                         
 -10   3  20          0.16          0.11         0.32 o                         
  -9   3  20         25.68         25.16         1.75 o                         
  -8   3  20         70.39         74.36         3.34 o                         
  -7   3  20          1.36          2.84         0.97 o                         
  -6   3  20          8.97          7.64         1.28 o                         
  -5   3  20          2.33          3.53         1.05 o                         
  -4   3  20         10.16         13.34         1.79 o                         
  -3   3  20         41.97         41.01         2.03 o                         
  -2   3  20          4.68          3.02         0.66 o                         
  -1   3  20         83.28         82.62         2.39 o                         
   0   3  20         26.70         29.31         1.45 o                         
   1   3  20         95.60        101.16         3.51 o                         
   2   3  20          0.02          2.47         1.02 o                         
   3   3  20        217.93        229.28         6.50 o                         
   4   3  20          0.19          1.11         0.95 o                         
   5   3  20          3.42          4.77         1.40 o                         
   6   3  20          1.39          1.42         0.81 o                         
   7   3  20          3.05          2.98         0.64 o                         
   8   3  20          4.00          4.94         0.63 o                         
  -9   4  20          3.42          3.35         0.97 o                         
  -8   4  20          8.04          6.51         1.00 o                         
  -7   4  20         16.06         20.73         1.83 o                         
  -6   4  20          1.11          0.51         0.53 o                         
  -5   4  20          0.04          0.36         0.42 o                         
  -4   4  20          1.46          1.89         0.54 o                         
  -3   4  20         11.93         12.40         1.14 o                         
  -2   4  20         15.32         15.43         1.30 o                         
  -1   4  20          5.41          5.95         0.87 o                         
   0   4  20          0.98          2.74         1.34 o                         
   1   4  20         86.43         87.17         2.98 o                         
   2   4  20          7.80          8.90         0.89 o                         
   3   4  20          0.02          0.03         0.94 o                         
   4   4  20         11.31          9.73         1.68 o                         
   5   4  20          8.59          8.55         0.99 o                         
   6   4  20         16.10         18.85         2.22 o                         
   7   4  20          0.08          0.43         0.80 o                         
   8   4  20          0.22          0.62         0.41 o                         
  -8   5  20         34.27         40.45         1.10 o                         
  -7   5  20          0.52          0.18         0.31 o                         
  -6   5  20          0.95          0.18         0.34 o                         
  -5   5  20          1.27          0.55         0.39 o                         
  -4   5  20         74.00         70.19         3.69 o                         
  -3   5  20          6.41          7.89         0.91 o                         
  -2   5  20         25.06         27.40         2.38 o                         
  -1   5  20         40.67         46.96         3.06 o                         
   0   5  20         46.01         46.09         3.06 o                         
   1   5  20          3.65          3.13         0.73 o                         
   2   5  20         57.81         55.03         2.46 o                         
   3   5  20         24.68         21.84         1.53 o                         
   4   5  20         22.44         20.25         2.16 o                         
   5   5  20          7.47          6.70         1.22 o                         
   6   5  20         23.03         20.06         1.75 o                         
   7   5  20          0.28         -0.02         0.31 o                         
  -7   6  20          2.31          2.87         0.39 o                         
  -6   6  20         10.78         14.38         1.86 o                         
  -5   6  20          2.61          3.36         0.51 o                         
  -4   6  20          8.66         11.86         1.43 o                         
  -3   6  20         14.17         13.90         1.58 o                         
  -2   6  20          3.46          3.86         0.95 o                         
  -1   6  20         13.05         16.10         1.74 o                         
   0   6  20          1.64          0.56         0.62 o                         
   1   6  20         16.96         17.95         1.83 o                         
   2   6  20         13.97         13.31         1.01 o                         
   3   6  20          3.36          3.11         0.42 o                         
   4   6  20          0.11          0.35         0.52 o                         
   5   6  20          0.65          0.99         0.42 o                         
  -5   7  20         10.10         11.50         1.08 o                         
  -4   7  20          2.08          2.58         0.62 o                         
  -3   7  20          0.89          0.85         0.53 o                         
  -2   7  20          2.25          2.72         0.75 o                         
  -1   7  20         30.49         32.90         2.15 o                         
   0   7  20          8.81          9.50         1.19 o                         
   1   7  20          3.63          3.38         0.75 o                         
   2   7  20          0.04         -0.31         0.49 o                         
  -9   0  21         45.69         47.44         2.36 o                         
  -7   0  21         63.01         63.27         3.33 o                         
  -5   0  21         77.07         81.90         4.08 o                         
  -3   0  21        363.19        381.99         9.09 o                         
  -1   0  21         71.02         60.91         3.77 o                         
   1   0  21         63.41         68.61         4.18 o                         
   3   0  21         68.27         77.85         4.65 o                         
   5   0  21         71.72         68.53         4.26 o                         
   7   0  21         23.35         24.11         2.06 o                         
   9   0  21          1.11          1.11         0.44 o                         
 -10   1  21          5.36          5.98         0.75 o                         
  -9   1  21         23.10         23.80         1.73 o                         
  -8   1  21         25.74         30.88         1.52 o                         
  -7   1  21          0.25          0.33         0.90 o                         
  -6   1  21          0.79          0.72         0.49 o                         
  -5   1  21         34.55         36.95         1.97 o                         
  -4   1  21         21.52         22.97         1.59 o                         
  -3   1  21          2.40          3.34         0.67 o                         
  -2   1  21          7.38         10.00         1.66 o                         
  -1   1  21         38.70         50.41         2.43 o                         
   0   1  21          7.54          3.83         0.79 o                         
   1   1  21         99.57         83.07         3.25 o                         
   2   1  21         22.66         24.19         1.81 o                         
   3   1  21          7.72          9.10         1.41 o                         
   4   1  21          2.42          1.47         0.84 o                         
   5   1  21         51.60         53.48         2.59 o                         
   6   1  21          3.31          3.43         1.12 o                         
   7   1  21          6.50          5.51         1.09 o                         
   8   1  21         23.54         23.51         1.10 o                         
   9   1  21          0.00         -0.17         0.33 o                         
 -10   2  21         27.90         27.48         1.48 o                         
  -9   2  21         15.00         15.50         1.40 o                         
  -8   2  21          8.28          9.64         1.31 o                         
  -7   2  21         21.23         25.90         2.20 o                         
  -6   2  21          0.96          0.66         0.65 o                         
  -5   2  21         26.71         30.69         1.73 o                         
  -4   2  21         20.29         24.24         1.60 o                         
  -3   2  21          0.30          1.84         0.60 o                         
  -2   2  21          1.57          0.18         0.44 o                         
  -1   2  21         29.21         24.53         1.71 o                         
   0   2  21          1.40          0.56         0.49 o                         
   1   2  21         47.06         46.58         2.42 o                         
   2   2  21         36.12         32.38         2.09 o                         
   3   2  21         13.16         12.22         1.84 o                         
   4   2  21         10.94         10.71         1.88 o                         
   5   2  21          0.02          0.32         1.02 o                         
   6   2  21          2.26          1.98         1.02 o                         
   7   2  21          6.46          6.05         0.82 o                         
   8   2  21          0.01         -0.10         0.28 o                         
  -9   3  21         33.54         32.34         1.22 o                         
  -8   3  21         54.02         66.33         3.00 o                         
  -7   3  21          0.06         -0.25         0.57 o                         
  -6   3  21          1.67          1.52         0.76 o                         
  -5   3  21          2.11          2.02         0.54 o                         
  -4   3  21         33.91         43.77         2.03 o                         
  -3   3  21          3.01          3.04         0.65 o                         
  -2   3  21          2.37          4.20         1.17 o                         
  -1   3  21         14.97         14.21         1.31 o                         
   0   3  21          3.97          5.31         0.85 o                         
   1   3  21          0.24          0.64         0.51 o                         
   2   3  21         15.01         12.54         1.89 o                         
   3   3  21          4.27          4.97         0.95 o                         
   4   3  21          0.62          0.97         0.72 o                         
   5   3  21          0.65          1.11         0.85 o                         
   6   3  21          3.75          3.67         0.68 o                         
   7   3  21          4.70          4.76         0.67 o                         
   8   3  21          0.81          0.87         0.46 o                         
  -9   4  21          0.15         -0.31         0.32 o                         
  -8   4  21          0.31          0.56         0.31 o                         
  -7   4  21          0.83          1.31         0.43 o                         
  -6   4  21          5.93          8.83         0.88 o                         
  -5   4  21          0.11         -0.10         0.38 o                         
  -4   4  21         51.21         45.81         2.04 o                         
  -3   4  21          0.01          0.13         0.41 o                         
  -2   4  21          0.00          0.07         0.67 o                         
  -1   4  21         51.33         54.15         2.32 o                         
   0   4  21        119.49        117.04         3.37 o                         
   1   4  21          7.26          6.09         0.84 o                         
   2   4  21        122.29        113.65         2.80 o                         
   3   4  21          8.33          7.56         0.93 o                         
   4   4  21          0.11          0.61         0.74 o                         
   5   4  21          0.03         -0.40         0.66 o                         
   6   4  21         11.18         12.09         1.51 o                         
   7   4  21          0.74          0.73         0.52 o                         
  -8   5  21         35.24         39.61         1.70 o                         
  -7   5  21          2.27          2.33         0.33 o                         
  -6   5  21          0.21          0.75         0.28 o                         
  -5   5  21         45.57         49.88         1.48 o                         
  -4   5  21         22.06         23.83         1.38 o                         
  -3   5  21          0.59          0.44         0.37 o                         
  -2   5  21          4.57          5.23         1.14 o                         
  -1   5  21         69.20         74.43         3.68 o                         
   0   5  21          6.08          6.71         0.87 o                         
   1   5  21        102.74         99.00         3.12 o                         
   2   5  21          3.78          5.28         0.83 o                         
   3   5  21         10.19         11.85         1.09 o                         
   4   5  21          5.73          7.32         1.25 o                         
   5   5  21          2.11          4.20         0.93 o                         
   6   5  21          2.09          1.86         0.55 o                         
  -6   6  21         19.21         20.38         1.43 o                         
  -5   6  21          3.30          4.23         0.82 o                         
  -4   6  21          3.34          3.03         0.75 o                         
  -3   6  21         13.70         14.43         1.48 o                         
  -2   6  21          2.91          3.06         0.82 o                         
  -1   6  21         39.83         45.69         2.71 o                         
   0   6  21          0.21         -0.02         0.53 o                         
   1   6  21          0.21          1.09         0.61 o                         
   2   6  21          1.76          1.65         0.54 o                         
   3   6  21          1.15          1.20         0.46 o                         
   4   6  21          2.88          2.01         0.50 o                         
   5   6  21          1.49          1.48         0.39 o                         
  -4   7  21          4.89          4.52         0.70 o                         
  -3   7  21          7.16          7.22         0.94 o                         
  -2   7  21          0.03         -0.01         0.38 o                         
  -1   7  21         10.45          9.72         1.10 o                         
   0   7  21          6.03          4.29         0.79 o                         
   1   7  21          1.72          1.24         0.52 o                         
  -8   0  22        116.92        120.75         3.98 o                         
  -6   0  22          1.52          1.57         0.86 o                         
  -4   0  22        242.82        239.00         7.06 o                         
  -2   0  22        223.97        206.79         6.82 o                         
   0   0  22         38.88         22.66         2.42 o                         
   2   0  22          9.90          6.34         1.38 o                         
   4   0  22         81.63         79.25         4.56 o                         
   6   0  22          0.22         -0.52         0.52 o                         
   8   0  22         34.92         36.75         2.23 o                         
  -9   1  22          0.06          0.05         0.39 o                         
  -8   1  22         20.89         22.30         1.21 o                         
  -7   1  22          4.00          4.03         0.67 o                         
  -6   1  22         10.04         10.59         1.04 o                         
  -5   1  22          0.30          0.47         0.48 o                         
  -4   1  22         12.35          9.90         1.14 o                         
  -3   1  22          0.47          0.04         0.52 o                         
  -2   1  22          0.17          0.38         0.51 o                         
  -1   1  22          0.00         -0.45         0.58 o                         
   0   1  22         52.53         42.91         2.31 o                         
   1   1  22          7.51          6.65         1.42 o                         
   2   1  22          2.19          2.54         0.63 o                         
   3   1  22          6.34          4.45         0.89 o                         
   4   1  22         10.84          8.79         1.10 o                         
   5   1  22          6.58          5.76         1.37 o                         
   6   1  22          7.77          8.51         1.40 o                         
   7   1  22          3.57          2.68         0.74 o                         
   8   1  22         20.12         22.60         1.20 o                         
  -9   2  22         22.79         22.36         1.52 o                         
  -8   2  22          0.58          0.89         0.57 o                         
  -7   2  22          2.63          4.54         0.97 o                         
  -6   2  22         13.80         14.24         1.69 o                         
  -5   2  22          1.01          0.95         0.47 o                         
  -4   2  22         39.65         42.83         2.09 o                         
  -3   2  22         55.19         56.01         2.43 o                         
  -2   2  22         30.48         24.14         1.66 o                         
  -1   2  22         31.55         31.29         2.27 o                         
   0   2  22          1.81          4.93         0.87 o                         
   1   2  22         21.97         19.67         1.58 o                         
   2   2  22         21.20         16.41         1.47 o                         
   3   2  22          0.02          0.12         0.64 o                         
   4   2  22          0.02          0.17         0.75 o                         
   5   2  22          1.01          0.70         0.76 o                         
   6   2  22          7.85          5.51         1.21 o                         
   7   2  22          0.68          0.48         0.32 o                         
   8   2  22          0.13          0.32         0.32 o                         
  -9   3  22         16.60         16.87         1.21 o                         
  -8   3  22          7.69          9.04         0.70 o                         
  -7   3  22         15.62         19.40         1.13 o                         
  -6   3  22         21.67         27.07         1.44 o                         
  -5   3  22         10.93         10.83         0.98 o                         
  -4   3  22          3.04          1.31         0.43 o                         
  -3   3  22          1.71          1.38         0.45 o                         
  -2   3  22          0.53          2.23         0.95 o                         
  -1   3  22          3.45          1.52         1.00 o                         
   0   3  22          0.03          0.17         0.46 o                         
   1   3  22          8.10          5.95         1.25 o                         
   2   3  22          0.79         -0.58         0.72 o                         
   3   3  22         47.81         45.83         3.98 o                         
   4   3  22          0.95          1.72         0.93 o                         
   5   3  22          0.05          0.92         0.82 o                         
   6   3  22          1.06          1.26         0.48 o                         
   7   3  22          0.25          0.69         0.31 o                         
  -8   4  22          5.91          7.69         0.58 o                         
  -7   4  22          0.94          1.37         0.36 o                         
  -6   4  22          0.37          0.86         0.40 o                         
  -5   4  22         41.53         44.81         2.20 o                         
  -4   4  22          0.39          0.76         0.46 o                         
  -3   4  22         17.94         18.76         1.31 o                         
  -2   4  22         23.04         21.81         1.81 o                         
  -1   4  22         63.72         65.39         2.44 o                         
   0   4  22          0.47          0.13         0.46 o                         
   1   4  22          6.78          5.39         0.73 o                         
   2   4  22         11.15         11.05         1.14 o                         
   3   4  22          0.00         -0.08         0.77 o                         
   4   4  22          5.71          4.81         1.12 o                         
   5   4  22          5.85          5.20         1.12 o                         
   6   4  22          2.10          3.33         0.79 o                         
  -7   5  22         25.17         29.10         1.57 o                         
  -6   5  22         27.68         25.59         1.08 o                         
  -5   5  22         25.88         26.07         1.29 o                         
  -4   5  22          0.93          0.30         0.33 o                         
  -3   5  22          1.66          1.21         0.42 o                         
  -2   5  22         38.84         45.66         2.70 o                         
  -1   5  22          0.23         -0.27         0.58 o                         
   0   5  22          6.74          3.67         0.64 o                         
   1   5  22          1.09          1.17         0.46 o                         
   2   5  22         31.87         32.05         1.64 o                         
   3   5  22          0.54         -0.67         0.67 o                         
   4   5  22         10.50          7.79         1.14 o                         
   5   5  22          0.33          0.91         0.44 o                         
  -5   6  22          5.76          7.50         0.87 o                         
  -4   6  22          0.01         -0.03         0.41 o                         
  -3   6  22          0.50          0.28         0.43 o                         
  -2   6  22          2.55          2.60         0.66 o                         
  -1   6  22         19.99         18.40         1.60 o                         
   0   6  22          2.26          4.15         0.83 o                         
   1   6  22         17.78         15.52         1.45 o                         
   2   6  22          1.43          0.90         0.45 o                         
  -2   7  22          0.21          0.54         0.41 o                         
  -1   7  22         13.54         12.11         1.09 o                         
   0   7  22          1.90          0.91         0.36 o                         
  -9   0  23          6.78          6.30         0.71 o                         
  -7   0  23         40.03         44.86         2.57 o                         
  -5   0  23         26.10         24.92         2.22 o                         
  -3   0  23         24.74         27.78         2.47 o                         
  -1   0  23        205.30        172.41         6.32 o                         
   1   0  23          4.68          3.73         1.19 o                         
   3   0  23         11.92          9.50         1.18 o                         
   5   0  23          5.70          3.78         0.98 o                         
  -9   1  23          1.44          1.75         0.48 o                         
  -8   1  23         51.53         53.76         1.68 o                         
  -7   1  23         21.75         20.46         1.21 o                         
  -6   1  23         13.75         15.18         1.57 o                         
  -5   1  23         22.78         23.74         1.51 o                         
  -4   1  23          5.12          5.12         0.80 o                         
  -3   1  23         55.22         51.16         2.35 o                         
  -2   1  23         31.81         30.69         2.73 o                         
  -1   1  23          1.61          1.19         0.59 o                         
   0   1  23          8.32          9.86         1.19 o                         
   1   1  23         72.85         67.89         2.91 o                         
   2   1  23          3.54          2.03         0.74 o                         
   3   1  23          6.00          3.25         0.63 o                         
   4   1  23          8.45          9.53         1.99 o                         
   5   1  23          9.69          9.03         1.48 o                         
   6   1  23          0.00         -0.57         0.57 o                         
   7   1  23          0.66         -0.30         0.30 o                         
  -9   2  23          0.46          0.46         0.38 o                         
  -8   2  23          0.24          0.48         0.46 o                         
  -7   2  23         19.38         20.68         1.77 o                         
  -6   2  23          0.14          0.46         0.71 o                         
  -5   2  23          4.54          4.36         0.69 o                         
  -4   2  23          0.97          2.13         0.61 o                         
  -3   2  23         16.91         22.22         1.54 o                         
  -2   2  23          2.31          2.60         0.66 o                         
  -1   2  23        131.96        132.58         3.84 o                         
   0   2  23         61.78         60.98         2.67 o                         
   1   2  23          3.09          2.63         0.72 o                         
   2   2  23          0.70         -0.97         0.97 o                         
   3   2  23          4.82          3.41         0.78 o                         
   4   2  23          0.26          0.29         0.70 o                         
   5   2  23          1.48          1.39         0.81 o                         
   6   2  23          2.83          3.30         0.94 o                         
   7   2  23          0.16          0.06         0.22 o                         
  -8   3  23         26.26         32.69         1.81 o                         
  -7   3  23          0.00          0.14         0.47 o                         
  -6   3  23          0.85         -0.09         0.54 o                         
  -5   3  23          9.04          8.25         1.29 o                         
  -4   3  23          0.74          0.60         0.70 o                         
  -3   3  23         41.41         38.12         2.77 o                         
  -2   3  23         23.93         23.15         2.26 o                         
  -1   3  23          3.36          3.37         0.67 o                         
   0   3  23         27.19         22.95         1.59 o                         
   1   3  23         13.61          9.83         1.52 o                         
   2   3  23         38.60         42.56         2.26 o                         
   3   3  23          1.23          1.57         0.97 o                         
   4   3  23          1.56          0.21         0.61 o                         
   5   3  23          0.00         -0.39         0.69 o                         
   6   3  23          3.14          2.34         0.67 o                         
   7   3  23          0.61          0.24         0.31 o                         
  -7   4  23          5.09          6.05         0.53 o                         
  -6   4  23          0.02          0.03         0.27 o                         
  -5   4  23          3.65          4.32         0.62 o                         
  -4   4  23          1.53          1.37         0.40 o                         
  -3   4  23          0.00          0.35         0.51 o                         
  -2   4  23          4.79          4.58         0.65 o                         
  -1   4  23          3.81          2.61         0.56 o                         
   0   4  23          1.96          1.59         0.78 o                         
   1   4  23          1.71          1.04         0.54 o                         
   2   4  23          0.03          0.40         0.68 o                         
   3   4  23          2.53          2.06         0.81 o                         
   4   4  23          0.01          0.52         0.61 o                         
   5   4  23          0.53          1.01         0.52 o                         
   6   4  23          2.12          0.98         0.43 o                         
  -6   5  23          2.14          2.87         0.56 o                         
  -5   5  23          6.36          4.98         0.54 o                         
  -4   5  23          0.10          0.46         0.45 o                         
  -3   5  23         19.97         22.17         1.70 o                         
  -2   5  23          0.59         -0.04         0.47 o                         
  -1   5  23          6.65          5.48         0.69 o                         
   0   5  23          0.61          0.84         0.40 o                         
   1   5  23         49.88         46.51         1.85 o                         
   2   5  23          1.70          1.44         0.66 o                         
   3   5  23         21.29         15.21         1.52 o                         
   4   5  23          0.22          0.11         0.39 o                         
  -4   6  23          0.86          0.67         0.34 o                         
  -3   6  23          2.51          1.17         0.48 o                         
  -2   6  23         14.46         14.29         1.27 o                         
  -1   6  23          1.15          0.81         0.49 o                         
   0   6  23          2.70          1.58         0.50 o                         
   1   6  23          1.11          1.07         0.43 o                         
  -8   0  24         84.76         84.93         2.81 o                         
  -6   0  24        151.47        154.99         4.88 o                         
  -4   0  24         11.52          8.80         1.36 o                         
  -2   0  24         50.89         54.80         3.51 o                         
   0   0  24          2.00          4.64         1.27 o                         
   2   0  24         22.84         24.98         2.55 o                         
   4   0  24          0.30          0.21         0.63 o                         
   6   0  24          5.62          6.55         0.94 o                         
  -8   1  24          3.60          3.92         0.70 o                         
  -7   1  24          8.68          8.37         0.77 o                         
  -6   1  24         12.81         16.03         1.12 o                         
  -5   1  24          7.19          6.72         0.81 o                         
  -4   1  24          1.09          1.02         0.68 o                         
  -3   1  24         21.16         23.00         1.57 o                         
  -2   1  24         19.16         13.24         1.44 o                         
  -1   1  24          0.63          0.08         0.48 o                         
   0   1  24          1.66          3.43         0.77 o                         
   1   1  24          1.04          0.86         0.64 o                         
   2   1  24          4.76          4.58         0.81 o                         
   3   1  24          0.02          0.42         0.46 o                         
   4   1  24          0.32         -0.39         0.39 o                         
   5   1  24          5.86          6.06         1.15 o                         
   6   1  24          0.17         -0.38         0.53 o                         
   7   1  24          0.97          0.56         0.29 o                         
  -8   2  24         43.52         45.88         2.09 o                         
  -7   2  24          2.21          1.39         0.56 o                         
  -6   2  24          2.69          2.12         0.74 o                         
  -5   2  24         11.18         13.79         1.64 o                         
  -4   2  24         16.80         17.25         1.25 o                         
  -3   2  24          4.03          2.82         0.61 o                         
  -2   2  24          2.24          2.91         0.67 o                         
  -1   2  24          2.54          2.58         0.96 o                         
   0   2  24          7.14          4.93         0.83 o                         
   1   2  24         28.17         27.97         1.80 o                         
   2   2  24          0.15          0.47         0.61 o                         
   3   2  24          0.59          0.89         0.83 o                         
   4   2  24          6.17          6.24         1.23 o                         
   5   2  24          3.84          5.33         1.11 o                         
   6   2  24          7.37          7.20         1.22 o                         
  -8   3  24          0.86          0.54         0.35 o                         
  -7   3  24         13.45         16.17         1.35 o                         
  -6   3  24         18.59         20.91         1.72 o                         
  -5   3  24         35.85         36.70         2.41 o                         
  -4   3  24          6.25          7.06         1.16 o                         
  -3   3  24          0.00         -0.07         0.53 o                         
  -2   3  24          0.65          0.26         0.63 o                         
  -1   3  24         45.05         44.48         2.98 o                         
   0   3  24          1.56          1.53         0.82 o                         
   1   3  24         56.85         56.25         3.35 o                         
   2   3  24         18.99         20.73         1.57 o                         
   3   3  24          4.29          1.76         0.80 o                         
   4   3  24          1.70          0.72         0.62 o                         
   5   3  24         14.40         13.10         0.97 o                         
   6   3  24          1.40          1.23         0.53 o                         
  -7   4  24          6.41          6.60         0.76 o                         
  -6   4  24          3.71          1.98         0.55 o                         
  -5   4  24          1.04          2.62         0.74 o                         
  -4   4  24          2.85          1.86         0.67 o                         
  -3   4  24          0.01         -0.04         0.47 o                         
  -2   4  24          1.54          1.80         0.75 o                         
  -1   4  24          0.19          0.15         0.51 o                         
   0   4  24         37.00         37.58         2.46 o                         
   1   4  24         28.26         27.71         1.57 o                         
   2   4  24          0.21         -0.25         0.62 o                         
   3   4  24          1.08          1.27         0.62 o                         
   4   4  24          0.59          0.34         0.45 o                         
   5   4  24          0.05         -0.18         0.36 o                         
  -4   5  24          0.18          0.29         0.31 o                         
  -3   5  24          5.40          4.01         0.70 o                         
  -2   5  24          5.30          5.26         0.79 o                         
  -1   5  24          0.01         -0.31         0.52 o                         
   0   5  24         21.29         15.57         1.54 o                         
   1   5  24          0.06          0.26         0.47 o                         
   2   5  24         11.04          7.68         1.02 o                         
   3   5  24          0.01          0.34         0.35 o                         
  -7   0  25         61.46         56.02         2.44 o                         
  -5   0  25          0.00         -0.16         0.56 o                         
  -3   0  25         21.62         27.26         2.32 o                         
  -1   0  25         79.37         78.66         4.07 o                         
   1   0  25          1.75          2.04         0.88 o                         
   3   0  25          0.78          1.18         0.72 o                         
   5   0  25          5.23          4.59         0.86 o                         
  -8   1  25          7.50          6.55         0.75 o                         
  -7   1  25          0.53          0.87         0.94 o                         
  -6   1  25          2.57          2.91         0.51 o                         
  -5   1  25          6.14          6.17         0.71 o                         
  -4   1  25          1.99          1.95         0.47 o                         
  -3   1  25         26.85         22.99         1.51 o                         
  -2   1  25          7.52          6.69         0.91 o                         
  -1   1  25          1.98          2.25         0.61 o                         
   0   1  25          3.18          2.43         0.67 o                         
   1   1  25         13.61         14.61         1.33 o                         
   2   1  25          0.22         -0.02         0.48 o                         
   3   1  25         10.98         12.60         1.11 o                         
   4   1  25          3.11          2.26         0.80 o                         
   5   1  25          0.80          0.38         0.49 o                         
   6   1  25          0.01         -0.10         0.23 o                         
  -8   2  25         12.14         11.48         0.92 o                         
  -7   2  25          5.08          6.30         0.87 o                         
  -6   2  25          6.62          8.48         1.15 o                         
  -5   2  25         22.51         32.10         2.24 o                         
  -4   2  25          2.39          1.43         0.46 o                         
  -3   2  25          0.66          0.32         0.36 o                         
  -2   2  25          8.74          8.93         0.99 o                         
  -1   2  25          2.02          2.39         0.61 o                         
   0   2  25          7.11          8.40         0.99 o                         
   1   2  25          0.44         -0.18         0.73 o                         
   2   2  25         16.77         15.90         1.34 o                         
   3   2  25         10.35         10.94         1.57 o                         
   4   2  25          3.70          4.77         1.00 o                         
   5   2  25          2.81          2.42         0.62 o                         
   6   2  25          1.54          1.38         0.40 o                         
  -7   3  25         11.65         11.77         1.04 o                         
  -6   3  25          0.05          0.05         0.39 o                         
  -5   3  25          0.53          1.05         0.57 o                         
  -4   3  25         10.06          9.59         1.27 o                         
  -3   3  25          0.74         -0.80         0.80 o                         
  -2   3  25          2.70          2.70         0.85 o                         
  -1   3  25          4.52          5.14         1.07 o                         
   0   3  25          4.66          3.56         0.90 o                         
   1   3  25          6.09          5.60         1.15 o                         
   2   3  25          9.14         11.13         1.56 o                         
   3   3  25          0.59          0.60         0.69 o                         
   4   3  25          0.19          0.63         0.33 o                         
   5   3  25          0.30         -0.06         0.41 o                         
  -6   4  25          3.05          1.83         0.39 o                         
  -5   4  25         12.02          7.72         0.91 o                         
  -4   4  25          2.48          1.11         0.55 o                         
  -3   4  25          0.63          0.45         0.46 o                         
  -2   4  25          3.06          3.67         0.72 o                         
  -1   4  25         27.99         29.42         2.05 o                         
   0   4  25          8.49          7.21         0.82 o                         
   1   4  25         32.38         28.62         2.24 o                         
   2   4  25          4.16          3.92         0.92 o                         
   3   4  25          0.63         -0.02         0.47 o                         
   4   4  25          0.50          0.50         0.39 o                         
   0   5  25          0.07          1.59         0.48 o                         
   1   5  25          9.13          8.25         0.96 o                         
  -6   0  26          7.74          6.15         0.91 o                         
  -4   0  26         21.86         21.09         1.86 o                         
  -2   0  26         84.00         84.48         3.98 o                         
   0   0  26          3.14          3.08         0.95 o                         
   2   0  26          8.81          9.92         1.43 o                         
   4   0  26          2.30          3.16         0.73 o                         
  -7   1  26          4.07          3.58         0.59 o                         
  -6   1  26         27.15         31.07         1.28 o                         
  -5   1  26          0.12          0.29         0.58 o                         
  -4   1  26          2.98          0.99         0.98 o                         
  -3   1  26          6.22          6.63         0.81 o                         
  -2   1  26          1.06          0.21         0.44 o                         
  -1   1  26          1.50          1.26         0.50 o                         
   0   1  26          0.04         -0.34         0.41 o                         
   1   1  26          5.08          5.05         0.81 o                         
   2   1  26          3.67          3.01         0.55 o                         
   3   1  26          6.88          9.23         1.34 o                         
   4   1  26          0.02          0.44         0.51 o                         
   5   1  26          0.00          0.27         0.37 o                         
  -7   2  26          0.15         -0.19         0.31 o                         
  -6   2  26         14.08         15.17         1.32 o                         
  -5   2  26          0.72         -0.48         0.48 o                         
  -4   2  26         11.69         11.83         1.40 o                         
  -3   2  26          0.20          0.06         0.37 o                         
  -2   2  26          0.00          0.08         0.39 o                         
  -1   2  26          0.04          0.07         0.36 o                         
   0   2  26         19.01         18.89         1.32 o                         
   1   2  26          6.55          8.70         1.38 o                         
   2   2  26         10.71         12.06         1.59 o                         
   3   2  26         20.12         20.38         1.89 o                         
   4   2  26          3.21          2.77         0.71 o                         
   5   2  26          1.82          1.63         0.47 o                         
  -6   3  26          0.59         -0.11         0.40 o                         
  -5   3  26         17.15         19.13         1.48 o                         
  -4   3  26          9.16          9.26         1.15 o                         
  -3   3  26         10.37         10.94         1.31 o                         
  -2   3  26          0.51          0.11         0.53 o                         
  -1   3  26          7.83         10.57         1.33 o                         
   0   3  26          2.75          1.25         0.59 o                         
   1   3  26          5.52          6.28         0.81 o                         
   2   3  26          1.08          0.50         0.65 o                         
   3   3  26          0.49          1.15         0.62 o                         
   4   3  26          7.87          7.63         0.98 o                         
  -4   4  26          4.92          6.80         0.86 o                         
  -3   4  26          0.68          1.28         0.50 o                         
  -2   4  26          0.29         -0.20         0.40 o                         
  -1   4  26          0.25          0.23         0.27 o                         
   0   4  26          5.39          3.51         0.51 o                         
   1   4  26          8.92          8.20         1.12 o                         
   2   4  26          0.58          0.90         0.48 o                         
   3   4  26          1.22          1.41         0.47 o                         
  -5   0  27          0.86          0.97         0.48 o                         
  -3   0  27          2.76          2.34         0.78 o                         
  -1   0  27          7.85          7.51         1.20 o                         
   1   0  27          0.23         -0.46         0.74 o                         
   3   0  27          0.34          0.03         0.39 o                         
  -6   1  27         17.53         19.20         1.35 o                         
  -5   1  27          3.67          3.11         0.45 o                         
  -4   1  27          1.65          1.23         0.37 o                         
  -3   1  27          0.32          1.03         0.42 o                         
  -2   1  27          4.79          4.99         0.70 o                         
  -1   1  27         10.08         11.47         1.03 o                         
   0   1  27          0.34          0.14         0.38 o                         
   1   1  27          0.00          0.08         0.42 o                         
   2   1  27          1.09          1.01         0.56 o                         
   3   1  27         52.98         58.12         2.82 o                         
   4   1  27          0.02          0.57         0.35 o                         
  -6   2  27          3.06          3.55         0.58 o                         
  -5   2  27          1.52          1.11         0.49 o                         
  -4   2  27          0.14          0.25         0.48 o                         
  -3   2  27          0.67          0.45         0.48 o                         
  -2   2  27          0.37          0.29         0.31 o                         
  -1   2  27          0.31         -0.08         0.31 o                         
   0   2  27          0.20          0.61         0.51 o                         
   1   2  27         19.40         21.01         1.51 o                         
   2   2  27          0.62          0.19         0.49 o                         
   3   2  27          4.11          3.52         0.76 o                         
   4   2  27          0.74          0.50         0.33 o                         
  -5   3  27          3.29          3.85         0.62 o                         
  -4   3  27          2.99          1.28         0.49 o                         
  -3   3  27          0.36          0.50         0.42 o                         
  -2   3  27          0.35         -0.24         0.53 o                         
  -1   3  27          1.14          0.46         0.41 o                         
   0   3  27          2.31          1.68         0.44 o                         
   1   3  27          1.11          1.63         0.66 o                         
   2   3  27          8.48          8.14         1.07 o                         
   3   3  27          4.16          4.45         0.75 o                         
  -1   4  27          9.89          8.23         0.93 o                         
   0   4  27          4.63          3.97         0.68 o                         
   1   4  27          4.18          4.89         0.75 o                         
  -4   0  28         29.93         32.12         1.85 o                         
  -2   0  28          7.71          7.71         1.07 o                         
   0   0  28          3.06          1.34         0.55 o                         
   2   0  28          8.40          6.80         0.90 o                         
  -5   1  28          1.71          2.98         0.63 o                         
  -4   1  28          0.66          1.37         0.34 o                         
  -3   1  28          1.40          0.80         0.37 o                         
  -2   1  28         14.62         14.81         1.01 o                         
  -1   1  28          8.97          9.22         0.82 o                         
   0   1  28          0.96          0.15         0.31 o                         
   1   1  28          8.63          7.61         1.10 o                         
   2   1  28          3.68          5.38         0.85 o                         
   3   1  28          2.44          2.89         0.65 o                         
  -5   2  28          8.90          9.77         0.91 o                         
  -4   2  28          8.44         10.85         1.07 o                         
  -3   2  28          1.03          0.48         0.40 o                         
  -2   2  28         24.55         28.53         1.90 o                         
  -1   2  28          0.14          0.28         0.44 o                         
   0   2  28          8.98          7.88         0.76 o                         
   1   2  28          7.27          7.66         1.08 o                         
   2   2  28          7.86          7.06         0.96 o                         
  -3   3  28          0.07         -0.33         0.33 o                         
  -2   3  28          9.73          9.51         1.00 o                         
  -1   3  28          5.12          4.58         0.52 o                         
   0   3  28          0.06         -0.20         0.37 o                         
   1   3  28          0.14          0.11         0.28 o                         
  -3   0  29          0.02         -0.35         0.37 o                         
  -1   0  29          8.31          8.02         1.00 o                         
  -3   1  29          1.11          0.83         0.41 o                         
  -2   1  29         12.17         12.28         1.17 o                         
  -1   1  29          5.12          3.81         0.74 o                         
   0   1  29          4.83          4.54         0.77 o                         
   1   1  29          0.10          0.11         0.30 o                         
  -2   2  29          2.75          2.97         0.57 o                         
  -1   2  29          1.59          1.60         0.33 o                         
   0   2  29         12.93         11.77         1.10 o                         
                                                                                
